# Supplementary material for: Assessment of Clinical Benefit of Integrative Genomic Profiling in Advanced Solid Tumors
Source: JAMA Oncol. 2021 Feb 25;7(4):1–9. doi: 10.1001/jamaoncol.2020.7987 (PMC7907987; doi:10.1001/jamaoncol.2020.7987)
Supplement: Supplement 2. — eTable 2. MET1000 Cohort Demographics and Sequencing Information [file jamaoncol-e207987-s002.xlsx]

## Sheet: Sheet1
Cobain EF, Wu Y-M, Vats P, et al.
Assessment of clinical benefit of integrative genomic profiling in advanced solid tumors
JAMA Oncol. Published online February 25, 2021.
doi:10.1001/jamaoncol.2020.7987
eTable 2. MET1000 Cohort Demographics and Sequencing Information.
Case information including age, gender, biopsy site, type of tissue sequenced (frozen or formalin-fixed paraffin embedded (FFPE)), cancer diagnosis prior to Mi-ONCOSEQ enrollment, cancer diagnosis post- sequencing, primary tumor site, time elapsed between cancer diagnosis and enrollment in Mi-ONCOSEQ study, receipt of systemic therapy prior to Mi-ONCOSEQ enrollment, next-generation sequencing pla…

## Sheet: MO
ID	AGE	GENDER	BIOPSY SITE	FFPE / FROZEN	CANCER TYPE PRE SEQ	CANCER TYPE POST SEQ	PRIMARY SITE	INTERVAL (mo)	PRIOR THERAPY	OTHER CANCER HISTORY	PLATFORM	TUMOR EXOME	NORMAL EXOME	CAPTURE TRANS.	POLYA	PMTB
MO_1066	63	M	Neck Mass	FROZEN	Prostate Adenocarcinoma	Prostate Adenocarcinoma	Prostate	62	Y		Agilent v4	SI_9609	SI_9610	SI_9604	SI_9578	N
MO_1108	75	F	Lymph Node	FROZEN	Lung Adenocarcinoma	Lung Adenocarcinoma	Lung	64	Y		Agilent v4	SI_5879	SI_5880	SI_6356	NA	N
MO_1132	60	M	Bone	FROZEN	Prostate Adenocarcinoma	Prostate Adenocarcinoma	Prostate	5	Y		Agilent v4	SI_6359	SI_6360	SI_6342	NA	N
MO_1142	72	F	Lung	FROZEN	Clear Cell Adenocarcinoma	Clear Cell Adenocarcinoma	Unknown	161	Y	Clinoidal Meningioma, Basal Cell Carcinoma	Agilent v4	SI_6247	SI_6248	NA	NA	N
MO_1154	71	M	Bone	FROZEN	Prostate Adenocarcinoma	Prostate Adenocarcinoma	Prostate	91	Y		Agilent v4	SI_19949	SI_19950	SI_19906	NA	N
MO_1159	54	F	Liver	FROZEN	Breast Invasive Ductal Carcinoma	Breast Invasive Ductal Carcinoma	Breast	24	Y		Agilent v4	SI_6466	SI_6467	SI_6477	SI_6459	N
MO_1162	62	M	Peritoneum	FROZEN	Prostate Adenocarcinoma	Prostate Adenocarcinoma	Prostate	106	Y		Agilent v4	SI_6522	SI_6523	SI_6567	NA	N
MO_1163	52	M	Liver	FROZEN	Poorly Differentiated Non-Small Cell Lung Cancer	Poorly Differentiated Non-Small Cell Lung Cancer	Lung	20	Y		Agilent v4	SI_6524	SI_6525	SI_6568	SI_6555	N
MO_1164	51	F	Brain	FROZEN	Clear Cell Renal Cell Carcinoma	Clear Cell Renal Cell Carcinoma	Kidney	18	Y		Agilent v4	SI_6526	SI_6527	SI_6569	NA	N
MO_1196	34	M	Liver	FROZEN	Gastrointestinal Stromal Tumor	Gastrointestinal Stromal Tumor	Stomach	13	Y		Agilent v4	SI_6918	SI_6919	SI_6905	SI_6880	N
MO_1200	67	M	Lymph Node	FROZEN	Prostate Adenocarcinoma	Prostate Adenocarcinoma	Prostate	131	Y		Agilent v4	SI_6945	SI_6946	SI_6936	SI_6932	N
MO_1204	46	F	Subq Nodule	FROZEN	Bladder Urachal Adenocarcinoma	Bladder Urachal Adenocarcinoma	Urachus	64	Y		Agilent v4	SI_6962	SI_6963	SI_6939	NA	N
MO_1272	42	M	Lymph Node	FROZEN	Chromophobe Renal Cell Carcinoma	Chromophobe Renal Cell Carcinoma	Kidney	70	Y		Agilent v4	SI_7638	SI_7639	SI_7740	NA	N
MO_1294	61	F	Lymph Node	FROZEN	Lung Adenocarcinoma	Lung Adenocarcinoma	Lung	8	Y		Agilent v4	SI_7787	SI_7788	SI_7777	SI_7771	N
MO_1310	62	F	Liver	FROZEN	Leiomyosarcoma	Leiomyosarcoma	Vena Cava	88	Y		Agilent v4	SI_7966	SI_7967	SI_7950	SI_7943	N
MO_1320	44	F	Skin Punch	FROZEN	Breast Invasive Ductal Carcinoma	Breast Invasive Ductal Carcinoma	Breast	12	Y		Agilent v4	SI_8072	SI_8073	SI_8080	SI_8077	N
MO_1325	54	M	Liver	FROZEN	Lung Adenocarcinoma	Lung Adenocarcinoma	Lung	25	Y		Agilent v4	SI_8178	SI_8179	SI_8160	SI_8184	N
MO_1331	68	F	Lung	FROZEN	Oral Cavity Squamous Cell Carcinoma	Oral Cavity Squamous Cell Carcinoma	Tongue	16	Y		Agilent v4	SI_8262	SI_8263	SI_8243	SI_8253	N
MO_1345	35	M	Soft Tissue Mass	FROZEN	Oral Cavity Squamous Cell Carcinoma	Oral Cavity Squamous Cell Carcinoma	Tongue	9	Y		Agilent v4	SI_8341	SI_8342	SI_8323	SI_8298	N
MO_1362	59	M	Lung	FFPE	Oropharyngeal Squamous Cell Carcinoma	Oropharyngeal Squamous Cell Carcinoma	Tonsil	47	Y		Agilent v4	SI_8536	SI_8537	NA	NA	N
MO_1415	46	F	Skin Punch	FROZEN	Breast Invasive Ductal Carcinoma	Breast Invasive Ductal Carcinoma	Breast	19	Y		Agilent v4	SI_9214	SI_9215	SI_9227	SI_9192	N
MO_1423	31	M	Lung	FROZEN	Adamantinoma	Adamantinoma	Tibia	163	Y		Agilent v4	SI_9391	SI_9392	SI_9380	SI_9375	?
MO_1438	33	F	Soft Tissue Mass	FROZEN	Alveolar Soft Part Sarcoma	Alveolar Soft Part Sarcoma	Thigh	5	Y		Agilent v4	SI_9898	SI_9899	SI_9866	SI_9862
MO_1442	53	M	Soft Tissue Mass	FROZEN	Adrenocortical Carcinoma	Adrenocortical Carcinoma	Adrenal	10	Y		Agilent v4	SI_9814	SI_9815	SI_9806	SI_9791
MO_1443	63	M	Bone	FROZEN	Prostate Adenocarcinoma	Prostate Adenocarcinoma	Prostate	10	Y		Agilent v4	SI_9816	SI_9817	SI_9798	NA
MO_1446	58	M	Bone	FROZEN	Prostate Adenocarcinoma	Prostate Adenocarcinoma	Prostate	7	Y		Agilent v4	SI_9900	SI_9901	SI_9867	SI_9863
MO_1452	60	F	Lymph Node	FROZEN	Ovarian Adenocarcinoma	Ovarian Adenocarcinoma	Ovary	47	Y		Agilent v4	SI_9902	SI_9903	SI_9868	SI_9864
MO_1462	20	F	Liver	FROZEN	Fibrolamellar Carcinoma	Fibrolamellar Carcinoma	Liver	3	Y		Agilent v4	SI_10166	SI_10167	SI_10150	SI_10140	N
MO_1475	27	F	Lung	FROZEN	Myxofibrosarcoma	Myxofibrosarcoma	Abdomen	20	Y		Agilent v4	SI_10617	SI_10618	SI_10740	NA	?
MO_1495	72	F	Liver	FROZEN	Breast Invasive Ductal Carcinoma	Breast Invasive Ductal Carcinoma	Breast	168	Y		Agilent v4	SI_11227	SI_11228	SI_11221	SI_11204
MO_1496	58	M	Lymph Node	FROZEN	Prostate Neuroendocrine Carcinoma	Prostate Neuroendocrine Carcinoma	Prostate	1	N		Agilent v4	SI_11319	SI_11320	SI_11307	SI_11298
MO_1499	73	M	Bone	FROZEN	Prostate Adenocarcinoma	Prostate Adenocarcinoma	Prostate	52	Y		Agilent v4	SI_11321	SI_11322	SI_11315	NA
MO_1500	67	M	Liver	FROZEN	Esophageal Adenocarcinoma	Esophageal Adenocarcinoma	Esophagus	1	N		Agilent v4	SI_11323	SI_11324	SI_11308	SI_11299
MO_1509	63	F	Bone	FROZEN	Breast Invasive Lobular Carcinoma	Breast Invasive Lobular Carcinoma	Breast	28	Y		Agilent v4	SI_11651	SI_11652	SI_11425	NA	?
MO_1516	58	F	Liver	FROZEN	Breast Invasive Ductal Carcinoma	Breast Invasive Ductal Carcinoma	Breast	153	Y		Agilent v4	SI_11498	SI_11499	SI_11439	SI_11432	N
MO_1517	75	M	Adrenal	FROZEN	Prostate Adenocarcinoma	Prostate Adenocarcinoma	Prostate	67	Y		Agilent v4	SI_11452	SI_11453	SI_11440	NA	N
MO_1521	66	F	Liver	FROZEN	Breast Invasive Ductal Carcinoma	Breast Invasive Ductal Carcinoma	Breast	224	Y		OncoSeq	SI_19721	SI_19722	SI_19705	NA
MO_1524	59	F	Lymph Node	FROZEN	Breast Invasive Lobular Carcinoma	Breast Invasive Lobular Carcinoma	Breast	29	Y		Agilent v4	SI_11633	SI_11634	SI_11625	NA
MO_1525	63	M	Soft Tissue Mass	FROZEN	Osteosarcoma	Osteosarcoma	Thigh	120	Y	Solitary Fibrous Tumor	Agilent v4	SI_11635	SI_11636	SI_11626	NA
MO_1526	68	F	Soft Tissue Mass	FROZEN	Breast Invasive Ductal Carcinoma	Breast Invasive Ductal Carcinoma	Breast	168	Y		Agilent v4	SI_15897	SI_15898	SI_15860	NA
MO_1534	31	F	Liver	FROZEN	Breast Invasive Ductal Carcinoma	Breast Invasive Ductal Carcinoma	Breast	55	Y		Agilent v4	SI_11930	SI_11931	SI_11904	NA
MO_1539	45	M	Lung	FROZEN	Acinic Cell Carcinoma	Acinic Cell Carcinoma	Parotid Gland	21	Y		OncoSeq	SI_11988	SI_11989	SI_12028	NA	N
MO_1553	56	M	Lymph Node	FROZEN	Prostate Adenocarcinoma	Prostate Adenocarcinoma	Prostate	93	Y		Agilent v4	SI_12367	SI_12368	SI_12340	NA	N
MO_1555	70	F	Subq Nodule	FROZEN	Angiosarcoma	Angiosarcoma	Back	39	Y		Agilent v4	SI_12350	SI_12351	SI_12341	NA	N
MO_1556	59	M	Lymph Node	FROZEN	Prostate Adenocarcinoma	Prostate Adenocarcinoma	Prostate	107	Y		Agilent v4	SI_12494	SI_12495	SI_12473	SI_12472	N
MO_1558	77	F	Lymph Node	FROZEN	Lung Adenocarcinoma	Lung Adenocarcinoma	Lung	25	Y		Agilent v4	SI_12498	SI_12499	SI_12475	NA	N
MO_1566	25	F	Liver	FROZEN	Pancreatic Neuroendocrine Tumor	Pancreatic Neuroendocrine Tumor	Pancreas	47	Y		OncoSeq	SI_12726	SI_12727	SI_12711	NA
MO_1571	47	F	Skin Punch	FROZEN	Breast Invasive Ductal Carcinoma	Breast Invasive Ductal Carcinoma	Breast	14	Y		Agilent v4	SI_12828	SI_12829	SI_12801	NA	N
MO_1572	79	F	Liver	FROZEN	Breast Invasive Lobular Carcinoma	Breast Invasive Lobular Carcinoma	Breast	344	Y		Agilent v4	SI_12855	SI_12856	SI_12837	NA	N
MO_1577	65	M	Lung	FROZEN	Papillary Renal Cell Carcinoma	Papillary Renal Cell Carcinoma	Kidney	49	Y	Prostate Adenocarcinoma	OncoSeq	SI_12999	SI_13000	SI_12993	NA	N
MO_1586	61	M	Liver	FROZEN	Intrahepatic Cholangiocarcinoma	Intrahepatic Cholangiocarcinoma	Liver	2	Y		OncoSeq	SI_13118	SI_13119	SI_13090	NA
MO_1590	57	M	Lung	FROZEN	Oropharyngeal Squamous Cell Carcinoma	Oropharyngeal Squamous Cell Carcinoma	Tonsil	17	Y		OncoSeq	SI_13164	SI_13165	SI_13191	NA
MO_1593	62	F	Lymph Node	FROZEN	Breast Invasive Ductal Carcinoma	Breast Invasive Ductal Carcinoma	Breast	29	Y		Agilent v4	SI_13343	SI_13344	SI_13330	NA
MO_1602	74	F	Lung	FROZEN	Adenoid Cystic Carcinoma	Adenoid Cystic Carcinoma	Sublingual Gland	239	Y		OncoSeq	SI_13476	SI_13477	SI_13464	NA
MO_1608	63	M	Lymph Node	FROZEN	Prostate Adenocarcinoma	Prostate Adenocarcinoma	Prostate	28	Y	Testicular Cancer	Agilent v4	SI_13750	SI_13751	SI_13734	NA
MO_1609	39	F	Liver	FROZEN	Breast Invasive Ductal Carcinoma	Breast Invasive Ductal Carcinoma	Breast	31	Y		Agilent v4	SI_13617	SI_13618	SI_13632	NA
MO_1613	71	M	Liver	FROZEN	Intrahepatic Cholangiocarcinoma	Intrahepatic Cholangiocarcinoma	Liver	12	Y		OncoSeq	SI_13820	SI_13821	SI_13832	NA
MO_1616	72	M	Liver	FROZEN	Synovial Sarcoma	Synovial Sarcoma		2	N		OncoSeq	SI_13822	SI_13823	SI_13833	NA
MO_1617	50	F	Lung	FROZEN	Leiomyosarcoma	Leiomyosarcoma	Radius	121	Y		Agilent v4	SI_13828	SI_13829	SI_13834	NA
MO_1621	68	F	Liver	FROZEN	Uterine Carcinosarcoma	Uterine Carcinosarcoma	Uterus	7	Y		OncoSeq	SI_13939	SI_13940	SI_13932	NA
MO_1628	62	M	Liver	FROZEN	Oral Cavity Squamous Cell Carcinoma	Oral Cavity Squamous Cell Carcinoma	Oral	24	Y		OncoSeq	SI_14131	SI_14132	SI_14127	NA
MO_1631	52	F	Lung	FROZEN	Salivary Gland Adenocarcinoma	Salivary Gland Adenocarcinoma	Parotid Gland	47	Y		OncoSeq	SI_14135	SI_14136	SI_14129	NA
MO_1634	62	M	Liver	FROZEN	Squamous Cell Carcinoma of Unknown Primary Origin	Head and Neck Squamous Cell Carcinoma	Unknown	2	N		OncoSeq	SI_14389	SI_14390	SI_14369	NA
MO_1635	54	M	Bone	FROZEN	Prostate Adenocarcinoma	Prostate Adenocarcinoma	Prostate	73	Y		Agilent v4	SI_14412	SI_14413	SI_14370	NA
MO_1639	55	M	Liver	FROZEN	Duodenal Adenocarcinoma	Duodenal Adenocarcinoma	Duodenum	21	Y		OncoSeq	SI_14391	SI_14392	SI_14371	NA
MO_1640	32	F	Soft Tissue Mass	FROZEN	Thyroid Gland Papillary Carcinoma	Thyroid Gland Papillary Carcinoma	Thyroid	12	Y	Mullerian Carcinosarcoma	OncoSeq	SI_14393	SI_14394	SI_14372	NA
MO_1642	55	M	Soft Tissue Mass	FROZEN	Intrahepatic Cholangiocarcinoma	Intrahepatic Cholangiocarcinoma	Liver	13	Y		OncoSeq	SI_14429	SI_14430	SI_14422	NA
MO_1646	62	F	Lung	FROZEN	Endometrial Serous Adenocarcinoma	Endometrial Serous Adenocarcinoma	Uterus	24	Y		OncoSeq	SI_14431	SI_14554	SI_14423	NA
MO_1647	67	F	Liver	FROZEN	Breast Invasive Ductal Carcinoma	Breast Invasive Ductal Carcinoma	Breast	202	Y		Agilent v4	SI_14439	SI_14440	SI_14424	NA
MO_1648	35	F	Breast	FROZEN	Undifferentiated Carcinoma of Unknown Primary	Invasive Breast Carcinoma	Breast	3	N		OncoSeq	SI_14395	SI_14396	SI_14378	NA
MO_1649	68	M	Lymph Node	FROZEN	Prostate Adenocarcinoma	Prostate Adenocarcinoma	Prostate	28	Y		Agilent v4	SI_14441	SI_14442	SI_14425	NA
MO_1651	23	M	Skin Punch	FROZEN	Epithelioid Hemangioendothelioma	Epithelioid Hemangioendothelioma	Back	5	N		OncoSeq	SI_14435	SI_14436	SI_14427	NA
MO_1652	53	M	Lung	FROZEN	Dedifferentiated Chondrosarcoma	Dedifferentiated Chondrosarcoma	Femur	17	Y		OncoSeq	SI_14511	SI_14512	SI_14531	NA
MO_1654	74	F	Esophagus	FROZEN	Esophageal Adenocarcinoma	Esophageal Adenocarcinoma	Esophagus	55	Y		OncoSeq	SI_14459	SI_14460	SI_14457	NA
MO_1655	57	F	Liver	FROZEN	Breast Invasive Ductal Carcinoma	Breast Invasive Ductal Carcinoma	Breast	96	Y		Agilent v4	SI_14557	SI_14558	SI_14539	NA
MO_1661	66	F	Lymph Node	FROZEN	Breast Invasive Ductal Carcinoma	Breast Invasive Ductal Carcinoma	Breast	184	Y		Agilent v4	SI_14559	SI_14560	SI_14540	NA
MO_1662	56	F	Lymph Node	FROZEN	Breast Invasive Ductal Carcinoma	Breast Invasive Ductal Carcinoma	Breast	12	Y	Cervical Cancer, Basal Cell Carcinoma	Agilent v4	SI_14525	SI_14526	SI_14535	NA
MO_1664	65	F	Liver	FROZEN	Breast Invasive Ductal Carcinoma	Breast Invasive Ductal Carcinoma	Breast	134	Y		Agilent v4	SI_14590	SI_14591	SI_14594	NA
MO_1666	59	F	Lung	FROZEN	Leiomyosarcoma	Leiomyosarcoma	Retroperitoneum	50	Y		OncoSeq	SI_14753	SI_14754	SI_14738	NA
MO_1667	44	F	Lymph Node	FROZEN	Cutaneous Melanoma	Cutaneous Melanoma	Skin	51	Y		OncoSeq	SI_15227	SI_15228	SI_15214	NA
MO_1670	62	M	Lymph Node	FROZEN	Prostate Adenocarcinoma	Prostate Adenocarcinoma	Prostate	14	Y		Agilent v4	SI_14615	SI_14616	SI_14619	NA
MO_1672	61	M	Liver	FROZEN	Prostate Adenocarcinoma	Prostate Adenocarcinoma	Prostate	18	Y		Agilent v4	SI_14654	SI_14655	SI_14637	NA
MO_1674	76	M	Lymph Node	FROZEN	Prostate Adenocarcinoma	Prostate Adenocarcinoma	Prostate	111	Y		Agilent v4	SI_14656	SI_14657	SI_14677	NA
MO_1675	56	F	Lung	FROZEN	Breast Invasive Ductal Carcinoma	Breast Invasive Ductal Carcinoma	Breast	68	Y		Agilent v4	SI_14658	SI_14659	SI_14678	NA
MO_1678	44	F	Soft Tissue Mass	FROZEN	Breast Invasive Ductal Carcinoma	Breast Invasive Ductal Carcinoma	Breast	18	Y		Agilent v4	SI_14723	SI_14724	SI_14739	NA
MO_1679	66	M	Bone	FROZEN	Prostate Adenocarcinoma	Prostate Adenocarcinoma	Prostate	4	Y		Agilent v4	SI_15104	SI_15105	SI_15087	NA
MO_1682	61	F	Lymph Node	FROZEN	Squamous Cell Carcinoma of Unknown Primary Origin	Cervical Squamous Cell Carcinoma	Cervix	33	Y	Breast Ductal Carcinoma	OncoSeq	SI_15229	SI_15230	SI_15215	NA
MO_1692	50	M	Paracentesis	FROZEN	Undifferentiated Carcinoma of Unknown Primary	Undifferentiated Gastric Carcinoma	Stomach	1	N		OncoSeq	SI_15018	SI_15019	SI_14980	NA
MO_1695	51	M	Liver	FROZEN	Ampulla of Vater Carcinoma	Ampulla of Vater Carcinoma	Ampulla of Vater	7	N		OncoSeq	SI_15231	SI_15232	SI_15216	NA
MO_1698	64	M	Soft Tissue Mass	FROZEN	Solitary Fibrous Tumor	Solitary Fibrous Tumor	Occiput	362	N		OncoSeq	SI_15233	SI_15234	SI_15218	NA
MO_1700	45	F	Liver	FROZEN	Gastrointestinal Stromal Tumor	Gastrointestinal Stromal Tumor	Stomach	18	Y		OncoSeq	SI_15117	SI_15118	SI_15108	NA
MO_1703	57	M	Adrenal Gland	FROZEN	Adrenocortical Carcinoma	Adrenocortical Carcinoma	Adrenal	5	Y		OncoSeq	SI_15119	SI_15120	SI_15109	NA
MO_1705	50	M	Soft Tissue Mass	FFPE	Adrenocortical Carcinoma	Adrenocortical Carcinoma	Adrenal	50	N		OncoSeq	SI_17369	SI_17370	SI_17351	NA
MO_1707	58	F	Pancreas	FROZEN	Gastrointestinal Stromal Tumor	Gastrointestinal Stromal Tumor	Stomach	12	Y		OncoSeq	SI_15040	SI_15041	SI_15031	NA
MO_1713	67	M	Liver	FROZEN	Prostate Adenocarcinoma	Prostate Adenocarcinoma	Prostate	76	Y		OncoSeq	SI_15237	SI_15238	SI_15220	NA
MO_1716	74	F	Soft Tissue Mass	FROZEN	Well Differentiated Liposarcoma	Well Differentiated Liposarcoma	Retroperitoneum	37	N		OncoSeq	SI_15188	SI_15189	SI_15200	NA
MO_1719	63	M	Bone	FROZEN	Prostate Adenocarcinoma	Prostate Adenocarcinoma	Prostate	39	Y		Agilent v4	SI_15257	SI_15258	SI_15226	NA
MO_1720	60	M	Liver	FROZEN	Pancreatic Neuroendocrine Tumor	Pancreatic Neuroendocrine Tumor	Pancreas	8	Y		OncoSeq	SI_15239	SI_15240	SI_15221	NA
MO_1723	53	F	Liver	FROZEN	Hepatocellular Carcinoma plus Intrahepatic Cholangiocarcinoma	Hepatocellular Carcinoma plus Intrahepatic Cholangiocarcinoma	Liver	23	7		OncoSeq	SI_15241	SI_15242	SI_15222	NA
MO_1724	46	F	Soft Tissue Mass	FROZEN	Uterine Corpus Leiomyosarcoma	Uterine Corpus Leiomyosarcoma	Uterus	68	Y		OncoSeq	SI_15376	SI_15377	SI_15392	NA
MO_1726	63	F	Liver	FROZEN	Small Cell Lung Carcinoma	Small Cell Lung Carcinoma	Lung	1	Y	Breast Ductal Carcinoma	Agilent v4	SI_15366	SI_15367	SI_15356	NA
MO_1728	60	F	Skin Punch	FROZEN	Breast Invasive Ductal Carcinoma	Breast Invasive Ductal Carcinoma	Breast	21	Y		Agilent v4	SI_15298	SI_15299	SI_15306	NA
MO_1731	74	F	Lung	FROZEN	Breast Invasive Ductal Carcinoma	Breast Invasive Ductal Carcinoma	Breast	133	Y		Agilent v4	SI_15370	SI_15371	SI_15358	NA
MO_1734	67	F	Liver	FROZEN	Extrahepatic Cholangiocarcinoma	Extrahepatic Cholangiocarcinoma	Gall Bladder	10	Y		OncoSeq	SI_15382	SI_15383	SI_15393	NA
MO_1737	34	F	Lung	FROZEN	Adenoid Cystic Carcinoma	Adenoid Cystic Carcinoma	Oropharynx	46	Y		OncoSeq	SI_20830	SI_20831	SI_20810	NA
MO_1742	67	F	Liver	FROZEN	Solid Pseudopapillary Neoplasm of the Pancreas	Solid Pseudopapillary Neoplasm of the Pancreas	Pancreas	188	Y		OncoSeq	SI_15692	SI_15693	SI_15734	NA
MO_1745	61	M	Lymph Node	FROZEN	Pancreatic Adenocarcinoma	Pancreatic Adenocarcinoma	Pancreas	4	Y	Prostate Adenocarcinoma	OncoSeq	SI_15696	SI_15697	SI_15736	NA
MO_1749	53	F	Liver	FROZEN	Pituitary Gland Carcinoma	Pituitary Gland Carcinoma	Pituitary	51	Y		OncoSeq	SI_15761	SI_15762	SI_15801	NA
MO_1752	63	M	Liver	FROZEN	Prostate Adenocarcinoma	Prostate Adenocarcinoma	Prostate	7	Y		Agilent v4	SI_15849	SI_15850	SI_15817	NA
MO_1757	53	F	Soft Tissue Mass	FROZEN	Breast Invasive Ductal Carcinoma	Breast Invasive Ductal Carcinoma	Breast	139	Y		Agilent v4	SI_15873	SI_15874	SI_15857	NA
MO_1758	55	M	Soft Tissue Mass	FFPE	Gastrointestinal Stromal Tumor	Gastrointestinal Stromal Tumor	Stomach	90	Y		OncoSeq	SI_17108	SI_17109	NA	NA
MO_1760	52	M	Liver	FROZEN	Pancreatic Adenocarcinoma	Pancreatic Adenocarcinoma	Pancreas	13	Y		OncoSeq	SI_15832	SI_15833	SI_15820	NA
MO_1761	70	F	Soft Tissue Mass	FROZEN	Breast Invasive Ductal Carcinoma	Breast Invasive Ductal Carcinoma	Breast	122	Y		Agilent v4	SI_15875	SI_15876	SI_15861	NA
MO_1765	53	F	Skin Punch	FROZEN	Breast Invasive Ductal Carcinoma	Breast Invasive Ductal Carcinoma	Breast	198	Y		Agilent v4	SI_15851	SI_15852	SI_15818	NA
MO_1767	67	F	Soft Tissue Mass	FROZEN	Undifferentiated Pleomorphic Sarcoma/High-Grade Spindle Cell Sarcoma	Undifferentiated Pleomorphic Sarcoma/High-Grade Spindle Cell Sarcoma	Scapula	13	Y		OncoSeq	SI_15836	SI_15837	SI_15814	NA
MO_1769	63	M	Liver	FROZEN	Pancreatic Neuroendocrine Tumor	Pancreatic Neuroendocrine Tumor	Ampulla of Vater	4	Y		OncoSeq	SI_15955	SI_15956	SI_15925	NA
MO_1772	39	F	Lymph Node	FROZEN	Pancreatic Neuroendocrine Tumor	Pancreatic Neuroendocrine Tumor	Pancreas	4	Y		OncoSeq	SI_15987	SI_15988	SI_16003	NA
MO_1774	29	F	Soft Tissue Mass	FROZEN	Rhabdomyosarcoma	Renal Cell Carcinoma	Kidney	1	N		OncoSeq	SI_15989	SI_15990	SI_16005	NA
MO_1780	72	M	Soft Tissue Mass	FROZEN	Hepatocellular Carcinoma	Hepatocellular Carcinoma	Liver	13	Y		OncoSeq	SI_15959	SI_15960	SI_15922	NA
MO_1782	77	F	Thoracentesis	FROZEN	Breast Invasive Lobular Carcinoma	Breast Invasive Lobular Carcinoma	Breast	67	Y		Agilent v4	SI_15979	SI_15980	SI_15949	NA
MO_1785	53	F	Liver	FROZEN	Breast Invasive Ductal Carcinoma	Breast Invasive Ductal Carcinoma	Breast	105	Y		Agilent v4	SI_16077	SI_16078	SI_16083	NA
MO_1786	74	F	Liver	FROZEN	Breast Invasive Ductal Carcinoma	Breast Invasive Ductal Carcinoma	Breast	110	Y		Agilent v4	SI_16079	SI_16080	SI_16084	NA
MO_1805	38	F	Lung	FROZEN	Adrenocortical Carcinoma	Adrenocortical Carcinoma	Adrenal	24	Y		OncoSeq	SI_16445	SI_16446	SI_16443	NA
MO_1809	76	F	Liver	FROZEN	Pancreatic Adenocarcinoma	Pancreatic Adenocarcinoma	Pancreas	1	N		OncoSeq	SI_16394	SI_16395	SI_16382	NA
MO_1810	58	F	Soft Tissue Mass	FROZEN	Solitary Fibrous Tumor	Solitary Fibrous Tumor	Pelvis	175	Y		OncoSeq	SI_16568	SI_16569	SI_16560	NA
MO_1814	72	M	Liver	FROZEN	Prostate Adenocarcinoma	Prostate Adenocarcinoma	Prostate	145	Y		Agilent v4	SI_16635	SI_16636	SI_16609	NA
MO_1823	24	M	Soft Tissue Mass	FROZEN	Oral Cavity Squamous Cell Carcinoma	Oral Cavity Squamous Cell Carcinoma	Tongue	80	Y		OncoSeq	SI_16652	SI_16653	SI_16641	NA
MO_1824	62	M	Lung	FROZEN	High Grade Sarcoma	High Grade Sarcoma	Thigh	13	Y		OncoSeq	SI_16712	SI_16713	SI_16693	NA
MO_1826	47	F	Lymph Node	FROZEN	Breast Invasive Lobular Carcinoma	Breast Invasive Ductal Carcinoma	Breast	7	Y		OncoSeq	SI_16654	SI_16655	SI_16639	NA
MO_1827	59	F	Liver	FROZEN	Pancreatic Adenocarcinoma	Pancreatic Adenocarcinoma	Pancreas	19	Y	Extrahepatic Cholangiocarcinoma	OncoSeq	SI_16922	SI_16923	SI_16944	NA
MO_1830	60	M	Bone	FROZEN	Prostate Adenocarcinoma	Prostate Adenocarcinoma	Prostate	50	Y		Agilent v4	SI_17150	SI_17151	SI_17118	NA
MO_1831	40	F	Liver	FROZEN	Colon Adenocarcinoma	Colon Adenocarcinoma	Colon	44	Y		OncoSeq	SI_16700	SI_16701	SI_16689	NA
MO_1839	41	M	Lung	FROZEN	High Grade Sarcoma	High Grade Sarcoma	Thigh	21	Y		OncoSeq	SI_16769	SI_16770	SI_16757	NA
MO_1845	67	M	Liver	FROZEN	Intrahepatic Cholangiocarcinoma	Intrahepatic Cholangiocarcinoma	Bile Duct	7	Y	Esophageal Adenocarcinoma	OncoSeq	SI_17269	SI_17270	SI_17225	NA
MO_1849	69	M	Laminectomy	FROZEN	Merkel Cell Carcinoma	Merkel Cell Carcinoma	Skin	1	N		OncoSeq	SI_17090	SI_17091	SI_17073	NA
MO_1850	68	F	Soft Tissue Mass	FROZEN	Breast Invasive Ductal Carcinoma	Breast Invasive Ductal Carcinoma	Breast	142	Y		Agilent v4	SI_16980	SI_16981	SI_16990	NA
MO_1851	72	F	Liver	FROZEN	Breast Invasive Ductal Carcinoma	Breast Invasive Ductal Carcinoma	Breast	1	Y		Agilent v4	SI_16984	SI_16985	SI_17027	NA
MO_1854	76	M	Lymph Node	FROZEN	Cutaneous Melanoma	Cutaneous Melanoma	Skin	28	Y		OncoSeq	SI_17142	SI_17143	SI_17119	NA
MO_1866	71	F	Soft Tissue Mass	FROZEN	Renal Pelvis and Ureter Urothelial Carcinoma	Renal Pelvis and Ureter Urothelial Carcinoma	Ureter	38	Y		OncoSeq	SI_17207	SI_17208	SI_17211	NA
MO_1867	41	M	Soft Tissue Mass	FROZEN	NUT Carcinoma	NUT Carcinoma	Nasal Cavity	1	N		OncoSeq	SI_17271	SI_17272	SI_17226	NA
MO_1868	62	F	Liver	FROZEN	Adenoid Cystic Carcinoma	Adenoid Cystic Carcinoma	Parotid	7	N		OncoSeq	SI_17361	SI_17362	SI_17347	NA
MO_1869	54	F	Brain	FFPE	Glioblastoma Multiforme	Glioblastoma Multiforme	Brain	13	Y		OncoSeq	SI_17549	SI_17551	SI_17533	NA
MO_1871	45	F	Breast	FROZEN	Breast Invasive Ductal Carcinoma	Breast Invasive Ductal Carcinoma	Breast	5	Y		OncoSeq	SI_17261	SI_17262	SI_17212	NA
MO_1873	67	M	Lung	FROZEN	Hypopharyngeal Squamous Cell Carcinoma	Hypopharyngeal Squamous Cell Carcinoma	Pyriform Sinus	7	Y		OncoSeq	SI_17489	SI_17490	SI_17505	NA
MO_1875	46	M	Lung	FROZEN	Chordoma	Chordoma	Clivus	52	Y		OncoSeq	SI_17426	SI_17427	SI_17414	NA
MO_1876	54	F	Lung	FROZEN	Leiomyosarcoma	Leiomyosarcoma	Round Ligament	21	Y		OncoSeq	SI_17522	SI_17523	SI_17506	NA
MO_1877	48	M	Liver	FROZEN	Rectal Adenocarcinoma	Rectal Adenocarcinoma	Rectum	8	Y		OncoSeq	SI_17365	SI_17366	SI_17350	NA
MO_1878	57	M	Liver	FROZEN	Intrahepatic Cholangiocarcinoma	Intrahepatic Cholangiocarcinoma	Bile Duct	15	Y		OncoSeq	SI_17428	SI_17429	SI_17415	NA
MO_1879	69	M	Lymph Node	FROZEN	Prostate Adenocarcinoma	Prostate Adenocarcinoma	Prostate	172	Y		Agilent v4	SI_19832	SI_19833	SI_19838	NA
MO_1880	76	F	Liver	FROZEN	High Grade Ovarian Serous Adenocarcinoma	High Grade Ovarian Serous Adenocarcinoma	Ovary	23	Y		OncoSeq	SI_17430	SI_17431	SI_17416	NA
MO_1881	60	F	Breast	FROZEN	Breast Invasive Ductal Carcinoma	Breast Invasive Ductal Carcinoma	Breast	7	Y		OncoSeq	SI_17487	SI_17488	SI_17456	NA
MO_1883	57	F	Soft Tissue Mass	FROZEN	Gallbladder Adenocarcinoma	Gallbladder Adenocarcinoma	Gall Bladder	13	Y		OncoSeq	SI_17432	SI_17433	SI_17417	NA
MO_1886	42	F	Kidney	FROZEN	Breast Invasive Ductal Carcinoma	Breast Invasive Ductal Carcinoma	Breast	82	Y		OncoSeq	SI_19239	SI_19240	SI_19265	NA
MO_1891	70	F	Soft Tissue Mass	FROZEN	Bladder Urothelial Carcinoma	Bladder Urothelial Carcinoma	Bladder	21	Y	Breast Invasive Ductal Carcinoma	OncoSeq	SI_17573	SI_17574	SI_17559	NA
MO_1892	65	M	Liver	FROZEN	Intrahepatic Cholangiocarcinoma	Intrahepatic Cholangiocarcinoma	Bile Duct	9	Y		OncoSeq	SI_17491	SI_17492	SI_17507	NA
MO_1893	53	F	Liver	FROZEN	Breast Invasive Ductal Carcinoma	Breast Invasive Ductal Carcinoma	Breast	82	Y		OncoSeq	SI_17684	SI_17685	SI_17698	NA
MO_1894	64	F	Liver	FROZEN	Pancreatic Adenocarcinoma	Pancreatic Adenocarcinoma	Pancreas	12	Y		OncoSeq	SI_17566	SI_17567	SI_17554	NA
MO_1901	61	M	Liver	FROZEN	Prostate Adenocarcinoma	Prostate Adenocarcinoma	Prostate	7	Y		Agilent v4	SI_17587	SI_17588	SI_17555	NA
MO_1902	57	F	Skin Punch	FROZEN	Breast Invasive Ductal Carcinoma	Breast Invasive Ductal Carcinoma	Breast	35	Y		OncoSeq	SI_17672	SI_17673	SI_17656	NA
MO_1912	77	M	Soft Tissue Mass	FROZEN	Colorectal Mucinous Adenocarcinoma	Colorectal Mucinous Adenocarcinoma	Colon	13	Y		OncoSeq	SI_17680	SI_17681	SI_17661	NA
MO_1913	73	F	Stomach	FROZEN	Undifferentiated Gastric Carcinoma	Undifferentiated Gastric Carcinoma	Stomach	4	Y		OncoSeq	SI_17832	SI_17833	SI_17820	NA
MO_1914	72	M	Liver	FFPE	Prostate Adenocarcinoma	Prostate Adenocarcinoma	Prostate	122	Y		OncoSeq	SI_17892	SI_17893	SI_17907	NA
MO_1919	51	M	Bone	FROZEN	Cutaneous Melanoma	Cutaneous Melanoma	Skin	60	Y		OncoSeq	SI_17836	SI_17837	SI_17822	NA
MO_1921	37	M	Liver	FROZEN	Nasopharyngeal Carcinoma	Nasopharyngeal Carcinoma	Nasopharynx	74	Y		OncoSeq	SI_17979	SI_17980	SI_17961	NA
MO_1923	64	F	Soft Tissue Mass	FROZEN	Bladder Squamous Cell Carcinoma	Bladder Squamous Cell Carcinoma	Bladder	10	Y	Larynx Squamous Cell Carcinoma	OncoSeq	SI_17989	SI_17990	SI_17962	NA
MO_1935	61	M	Liver	FROZEN	Intrahepatic Cholangiocarcinoma	Intrahepatic Cholangiocarcinoma	Bile Duct	20	Y		OncoSeq	SI_17983	SI_17984	SI_17965	NA
MO_1936	51	M	Lung	FROZEN	Undifferentiated Pleomorphic Sarcoma/High-Grade Spindle Cell Sarcoma	Undifferentiated Pleomorphic Sarcoma/High-Grade Spindle Cell Sarcoma	Thigh	16	Y		OncoSeq	SI_17985	SI_17986	SI_17966	NA
MO_1939	74	F	Liver	FROZEN	Breast Invasive Ductal Carcinoma	Breast Invasive Ductal Carcinoma	Breast	39	Y		OncoSeq	SI_18021	SI_18022	SI_17995	NA
MO_1944	76	M	Iliac Soft Tissue Mass	FROZEN	Prostate Adenocarcinoma	Prostate Adenocarcinoma	Prostate	202	Y		Agilent v4	SI_18238	SI_18239	SI_18220	NA
MO_1945	61	M	Soft Tissue Mass	FROZEN	Bladder Urothelial Carcinoma	Bladder Urothelial Carcinoma	Bladder	74	Y		OncoSeq	SI_18333	SI_18334	SI_18341	NA
MO_1953	44	F	Lymph Node	FROZEN	Breast Invasive Ductal Carcinoma	Breast Invasive Ductal Carcinoma	Breast	150	Y		OncoSeq	SI_18309	SI_18310	SI_18304	NA
MO_1954	67	F	Kidney	FFPE	Renal Cell Carcinoma	Renal Cell Carcinoma	Kidney	3	N		OncoSeq	SI_18250	SI_18251	SI_18229	NA
MO_1957	49	F	Liver	FROZEN	Breast Invasive Ductal Carcinoma	Breast Invasive Ductal Carcinoma	Breast	146	Y		OncoSeq	SI_18248	SI_18249	SI_18223	NA
MO_1961	75	M	Liver	FROZEN	Prostate Adenocarcinoma	Prostate Adenocarcinoma	Prostate	182	Y		Agilent v4	SI_18335	SI_18336	SI_18342	NA
MO_1962	40	M	Lymph Node	FROZEN	Testicular Embryonal Carcinoma	Testicular Embryonal Carcinoma	Testis	98	Y	Teratoma	OncoSeq	SI_18427	SI_18428	SI_18438	NA
MO_1965	62	M	Soft Tissue Mass	FROZEN	Prostate Adenocarcinoma	Prostate Adenocarcinoma	Prostate	51	Y		Agilent v4	SI_18356	SI_18357	SI_18351	NA
MO_1971	71	F	Liver	FROZEN	Breast Invasive Ductal Carcinoma	Breast Invasive Ductal Carcinoma	Breast	182	Y		OncoSeq	SI_18526	SI_18527	SI_18498	NA
MO_1974	52	F	Liver	FROZEN	Breast Invasive Ductal Carcinoma	Breast Invasive Ductal Carcinoma	Breast	50	Y		OncoSeq	SI_18462	SI_18463	SI_18478	NA
MO_1975	68	M	Lymph Node	FROZEN	Prostate Adenocarcinoma	Prostate Adenocarcinoma	Prostate	46	Y		Agilent v4	SI_18633	SI_18634	SI_18626	NA
MO_1977	48	M	Lymph Node	FROZEN	Sarcomatoid Renal Cell Carcinoma	Sarcomatoid Renal Cell Carcinoma	Kidney	9	N		OncoSeq	SI_18528	SI_18529	SI_18499	NA
MO_1978	73	M	Lymph Node	FROZEN	Prostate Adenocarcinoma	Prostate Adenocarcinoma	Prostate	195	N		Agilent v4	SI_18772	SI_18773	SI_18738	NA
MO_1979	65	F	Soft Tissue Mass	FROZEN	Well Differentiated Liposarcoma	Well Differentiated Liposarcoma	Retroperitoneum	290	Y		OncoSeq	SI_18635	SI_18636	SI_18627	NA
MO_1984	50	F	Liver	FROZEN	Breast Invasive Ductal Carcinoma	Breast Invasive Ductal Carcinoma	Breast	17	Y		OncoSeq	SI_18685	SI_18686	SI_18666	NA
MO_1992	75	F	Lung	FROZEN	Rectal Adenocarcinoma	Rectal Adenocarcinoma	Rectum	79	Y	Renal Cell Carcinoma, Breast Invasive Ductal Carcinoma	OncoSeq	SI_18693	SI_18694	SI_18667	NA
MO_1995	48	M	Liver	FROZEN	Prostate Adenocarcinoma	Prostate Adenocarcinoma	Prostate	20	Y		Agilent v4	SI_18770	SI_18771	SI_18739	NA
MO_1996	50	M	Kidney	FROZEN	Clear Cell Renal Cell Carcinoma	Clear Cell Renal Cell Carcinoma	Kidney	2	N		OncoSeq	SI_18843	SI_18844	SI_18827	NA
MO_2003	59	M	Soft Tissue Mass	FROZEN	Head and Neck Squamous Cell Carcinoma	Head and Neck Squamous Cell Carcinoma	Lip	32	Y		OncoSeq	SI_19092	SI_19093	SI_18828	NA
MO_2004	62	M	Bone	FROZEN	Prostate Adenocarcinoma	Prostate Adenocarcinoma	Prostate	83	Y		Agilent v4	SI_19805	SI_19806	SI_19756	NA
MO_2007	61	M	Liver	FROZEN	Prostate Adenocarcinoma	Prostate Adenocarcinoma	Prostate	83	Y		Agilent v4	SI_18967	SI_18968	SI_18932	NA
MO_2008	54	F	Soft Tissue Mass	FROZEN	Bladder Urothelial Carcinoma	Bladder Urothelial Carcinoma	Bladder	6	N		OncoSeq	SI_18993	SI_18994	SI_18974	NA
MO_2012	64	M	Lung	FROZEN	Skin Basal Cell Carcinoma	Skin Basal Cell Carcinoma	Skin	99	Y		OncoSeq	SI_19056	SI_19057	SI_19041	NA
MO_2013	81	M	Lung	FROZEN	Thyroid Gland Papillary Carcinoma	Thyroid Gland Papillary Carcinoma	Thyroid	187	Y		OncoSeq	SI_19058	SI_19059	SI_19042	NA
MO_2015	56	F	Salivary Gland	FROZEN	Alveolar Rhabdomyosarcoma	Alveolar Rhabdomyosarcoma	Nasolacrimal Duct	31	Y		OncoSeq	SI_19149	SI_19150	SI_19125	NA
MO_2016	43	F	Brain	FROZEN	Lung Adenocarcinoma	Lung Adenocarcinoma	Lung	7	Y		OncoSeq	SI_19235	SI_19236	SI_19259	NA
MO_2017	77	M	Lymph Node	FROZEN	Prostate Adenocarcinoma	Prostate Adenocarcinoma	Prostate	52	Y	Lung Adenocarcinoma	Agilent v4	SI_19100	SI_19101	SI_19084	NA
MO_2018	54	F	Liver	FROZEN	Breast Invasive Ductal Carcinoma	Breast Invasive Ductal Carcinoma	Breast	33	Y		OncoSeq	SI_19112	SI_19113	SI_19089	NA
MO_2024	54	M	Soft Tissue Mass	FROZEN	Prostate Adenocarcinoma	Prostate Adenocarcinoma	Prostate	6	Y		Agilent v4	SI_19163	SI_19164	SI_19126	NA
MO_2027	63	M	Soft Tissue Mass	FROZEN	Gastroesophageal Junction Adenocarcinoma	Gastroesophageal Junction Adenocarcinoma	Gastroesophageal Junction	8	Y		OncoSeq	SI_19211	SI_19212	SI_19182	NA
MO_2032	61	M	Lung	FROZEN	Laryngeal Squamous Cell Carcinoma	Laryngeal Squamous Cell Carcinoma	Larynx	12	Y		OncoSeq	SI_19352	SI_19353	SI_19322	NA
MO_2033	75	M	Chest Wall Nodule	FROZEN	Prostate Adenocarcinoma	Prostate Adenocarcinoma	Prostate	119	Y		Agilent v4	SI_19348	SI_19349	SI_19323	NA
MO_2034	50	F	Liver	FROZEN	Breast Invasive Ductal Carcinoma	Breast Invasive Ductal Carcinoma	Breast	69	Y		OncoSeq	SI_19571	SI_19572	SI_19524	NA
MO_2036	57	F	Liver	FROZEN	Breast Invasive Ductal Carcinoma	Breast Invasive Ductal Carcinoma	Breast	172	Y		OncoSeq	SI_19350	SI_19351	SI_19324	NA
MO_2038	74	M	Lymph Node	FROZEN	Prostate Adenocarcinoma	Prostate Adenocarcinoma	Prostate	125	Y		Agilent v4	SI_19442	SI_19443	SI_19389	NA
MO_2046	77	M	Pelvic Mass	FROZEN	Prostate Adenocarcinoma	Prostate Adenocarcinoma	Prostate	116	Y		Agilent v4	SI_19444	SI_19445	SI_19403	NA
MO_2047	70	F	Soft Tissue Mass	FROZEN	Conjunctival Melanoma	Conjunctival Melanoma	Conjunctiva	2	N	Breast Invasive Ductal Carcinoma	OncoSeq	SI_19807	SI_19808	SI_19839	NA
MO_2048	58	M	Liver	FROZEN	Intrahepatic Cholangiocarcinoma	Intrahepatic Cholangiocarcinoma	Bile Duct	11	Y		OncoSeq	SI_19575	SI_19576	SI_19526	NA
MO_2050	82	F	Bone	FROZEN	Undifferentiated Carcinoma of Unknown Primary	Bladder Urothelial Carcinoma	Bladder	2	N		OncoSeq	SI_19435	SI_19436	SI_19404	NA
MO_2051	26	F	Lymph Node	FROZEN	Breast Invasive Ductal Carcinoma	Breast Invasive Ductal Carcinoma	Breast	53	Y		OncoSeq	SI_19723	SI_19724	SI_19706	NA
MO_2052	58	F	Lung	FROZEN	Oropharyngeal Squamous Cell Carcinoma	Oropharyngeal Squamous Cell Carcinoma	Tongue	68	Y		OncoSeq	SI_19725	SI_19726	SI_19707	NA
MO_2054	62	M	Soft Tissue Mass	FROZEN	Oropharyngeal Squamous Cell Carcinoma	Oropharyngeal Squamous Cell Carcinoma	Tongue	28	Y		OncoSeq	SI_19672	SI_19673	SI_19656	NA
MO_2058	58	M	Lung	FROZEN	Thyroid Gland Papillary Carcinoma	Thyroid Gland Papillary Carcinoma	Thyroid	81	Y		OncoSeq	SI_19676	SI_19677	SI_19658	NA
MO_2061	52	F	Lung	FROZEN	Breast Invasive Ductal Carcinoma	Breast Invasive Ductal Carcinoma	Breast	25	Y		OncoSeq	SI_19729	SI_19730	SI_19709	NA
MO_2062	64	F	Liver	FROZEN	Breast Invasive Ductal Carcinoma	Breast Invasive Ductal Carcinoma	Breast	48	Y		OncoSeq	SI_19892	SI_19893	SI_19907	NA
MO_2064	62	F	Breast	FROZEN	Breast Invasive Ductal Carcinoma	Breast Invasive Ductal Carcinoma	Breast	1	N	Parotid Tumor	OncoSeq	SI_19682	SI_19683	SI_19661	NA
MO_2065	74	M	Bladder	FROZEN	Prostate Adenocarcinoma	Prostate Adenocarcinoma	Prostate	30	Y		Agilent v4	SI_19836	SI_19837	SI_19844	NA
MO_2067	79	M	Subq Nodule	FROZEN	Bladder Urothelial Carcinoma	Bladder Urothelial Carcinoma	Bladder	12	Y		OncoSeq	SI_19809	SI_19810	SI_19840	NA
MO_2070	66	F	Skin Punch	FROZEN	Extramammary Paget Disease	Extramammary Paget Disease	Vulva	153	N		OncoSeq	SI_20634	SI_19939	SI_20615	NA
MO_2074	56	F	Breast	FROZEN	Breast Invasive Lobular Carcinoma	Breast Invasive Lobular Carcinoma	Breast	7	Y		OncoSeq	SI_20834	SI_20835	SI_20821	NA
MO_2078	64	F	Liver	FROZEN	Metastatic Well Differentiated Neuroendocrine Neoplasm	Metastatic Well Differentiated Neuroendocrine Neoplasm	Unknown	36	Y		OncoSeq	SI_19932	SI_19933	SI_19910	NA
MO_2081	64	F	Soft Tissue Mass	FROZEN	Uterine Corpus Leiomyosarcoma	Uterine Corpus Leiomyosarcoma	Uterus	18	N		OncoSeq	SI_19813	SI_19814	SI_19842	NA
MO_2084	28	M	Brain	FROZEN	Neuroendocrine Carcinoma	Neuroendocrine Carcinoma	Unknown	8	Y		OncoSeq	SI_20422	SI_20423	SI_20440	NA
MO_2085	61	F	Lymph Node	FROZEN	Breast Invasive Ductal Carcinoma	Breast Invasive Ductal Carcinoma	Breast	27	Y		OncoSeq	SI_20424	SI_20425	SI_20441	NA
MO_2089	76	M	Lymph Node	FROZEN	Prostate Adenocarcinoma	Prostate Adenocarcinoma	Prostate	178	Y	Hepatocellular Carcinoma	Agilent v4	SI_20326	SI_20327	SI_20299	NA
MO_2093	26	F	Brain	FROZEN	Diffuse Intrinsic Pontine Glioma	Diffuse Intrinsic Pontine Glioma	Brain	1	N		OncoSeq	SI_20397	SI_20398	SI_20372	NA
MO_2096	74	M	Abdominal Mass	FFPE	Prostate Adenocarcinoma	Prostate Adenocarcinoma	Prostate	71	Y		OncoSeq	SI_20604	SI_20605	SI_20593	NA
MO_2098	58	F	Ovary	FROZEN	High Grade Ovarian Serous Adenocarcinoma	High Grade Ovarian Serous Adenocarcinoma	Ovary	3	N		OncoSeq	SI_20560	SI_20561	SI_20554	NA
MO_2101	68	M	Bladder	FROZEN	Bladder Urothelial Carcinoma	Bladder Urothelial Carcinoma	Bladder	6	N	Renal Cell Carcinoma	OncoSeq	SI_20623	SI_20624	SI_20609	NA
MO_2102	46	M	Lymph Node	FROZEN	Breast Invasive Ductal Carcinoma	Breast Invasive Ductal Carcinoma	Breast	10	Y		OncoSeq	SI_20552	SI_20553	SI_20555	NA
MO_2104	60	M	Adrenal	FROZEN	Prostate Adenocarcinoma	Prostate Adenocarcinoma	Prostate	68	Y		Agilent v4	SI_20565	SI_20566	SI_20556	NA
MO_2110	60	F	Lymph Node	FFPE	Breast Invasive Ductal Carcinoma	Breast Invasive Ductal Carcinoma	Breast	415	Y		OncoSeq	SI_20751	SI_20752	SI_20729	NA
MO_2111	33	F	Liver	FROZEN	Breast Invasive Ductal Carcinoma	Breast Invasive Ductal Carcinoma	Breast	60	Y		OncoSeq	SI_20562	SI_20563	SI_20557	NA
MO_2116	42	M	Soft Tissue Mass	FROZEN	Myxoid Chondrosarcoma	Myxoid Chondrosarcoma	Spine	30	Y		OncoSeq	SI_20895	SI_20701	SI_20875	NA	N
MO_2118	79	M	Liver	FROZEN	Prostate Adenocarcinoma	Prostate Adenocarcinoma	Prostate	42	Y		Agilent v4	SI_20804	SI_20805	SI_20811	NA
MO_2120	27	F	Brain	FROZEN	Breast Invasive Ductal Carcinoma	Breast Invasive Ductal Carcinoma	Breast	17	Y		Agilent v4	SI_26063	SI_26064	SI_20812	NA
MO_2121	45	F	Liver	FROZEN	Breast Invasive Ductal Carcinoma	Breast Invasive Ductal Carcinoma	Breast	114	Y		OncoSeq	SI_20753	SI_20754	SI_20725	NA
MO_2123	44	F	Liver	FROZEN	Breast Invasive Ductal Carcinoma	Breast Invasive Ductal Carcinoma	Breast	79	Y		OncoSeq	SI_20755	SI_20756	SI_20726	NA
MO_2126	86	M	Lymph Node	FROZEN	Prostate Adenocarcinoma	Prostate Adenocarcinoma	Prostate	52	Y		Agilent v4	SI_20757	SI_20758	SI_20727	NA
MO_2127	20	M	Liver	FROZEN	Intrahepatic Cholangiocarcinoma	Intrahepatic Cholangiocarcinoma	Unknown	5	N	Juvenile Myelomonocytic Leukemia s/p stem cell transplant	OncoSeq	SI_20759	SI_20893	SI_20728	NA
MO_2136	67	F	Soft Tissue Mass	FROZEN	Chordoma	Chordoma	Sacrum	46	Y		OncoSeq	SI_20910	SI_20911	SI_20899	NA
MO_2191	65	F	Liver	FROZEN	Breast Invasive Ductal Carcinoma	Breast Invasive Ductal Carcinoma	Breast	56	Y		Agilent v4	SI_26073	SI_26074	SI_21346	NA

## Sheet: TP
ID	AGE	GENDER	BIOPSY SITE	FFPE / FROZEN	CANCER TYPE PRE SEQ	CANCER TYPE POST SEQ	PRIMARY SITE	INTERVAL (mo)	PRIOR THERAPY	OTHER CANCER HISTORY	PLATFORM	TUMOR EXOME	NORMAL EXOME	CAPTURE TRANS.	POLYA	PMTB
TP_2059	71	M	Lymph Node	FROZEN	Extramammary Paget Disease	Extramammary Paget Disease	Scrotum	18	Y		Agilent v4	SI_8366	SI_8367	SI_8390	SI_8382	N
TP_2070	64	F	Soft Tissue Mass	FROZEN	Uterine Corpus Leiomyosarcoma	Uterine Corpus Leiomyosarcoma	Uterus	48	Y		Agilent v4	SI_9615	SI_9616	SI_9607	SI_9581	N
TP_2073	52	F	Lymph Node	FROZEN	Pleural Mesothelioma	Pleural Mesothelioma	Pleura	17	Y		Agilent v4	SI_9904	SI_9905	SI_9869	SI_9865	N
TP_2112	70	M	Prostate	FFPE	Prostate Adenocarcinoma	Prostate Adenocarcinoma	Prostate	186	Y		OncoSeq	SI_11468	SI_11469	SI_11387	NA
TP_2115	68	M	Lung	FFPE	Prostate Adenocarcinoma	Prostate Adenocarcinoma	Prostate	108	N		OncoSeq	SI_12352	SI_11504	SI_12345	NA	N
TP_2123	25	M	Spinal Cord	FROZEN	Ependymoma	Ependymoma	Brain	197	Y		Agilent v4	SI_11753	SI_11754	SI_11731	SI_11689	N
TP_2125	84	F	Conjunctiva	FROZEN	Conjunctival Melanoma	Conjunctival Melanoma	Conjunctiva	1	N		Agilent v4	SI_11791	SI_11792	SI_11781	NA	N
TP_2130	70	M	Soft Tissue Mass	FROZEN	Sinonasal Squamous Cell Carcinoma	Sinonasal Squamous Cell Carcinoma	Sinus	11	Y		Agilent v4	SI_11918	SI_11919	SI_11905	NA
TP_2131	77	M	Soft Tissue Mass	FROZEN	Bladder Urothelial Carcinoma	Bladder Urothelial Carcinoma	Bladder	7	Y		Agilent v4	SI_11920	SI_11921	SI_11906	NA
TP_2133	48	F	Stomach	FFPE	Signet Ring Cell Gastric Adenocarcinoma	Signet Ring Cell Gastric Adenocarcinoma	Stomach	6	Y		OncoSeq	SI_12355	SI_12356	SI_12347	NA	N
TP_2138	74	M	Soft Tissue Mass	FROZEN	Small Cell Bladder Cancer	Small Cell Bladder Cancer	Bladder	42	Y	Prostate Adenocarcinoma	OncoSeq	SI_13480	SI_13481	SI_13468	NA
TP_2145	72	F	Brain	FROZEN	Non-Small Cell Lung Cancer	Non-Small Cell Lung Cancer	Lung	50	Y	Breast Invasive Ductal Carcinoma	OncoSeq	SI_13035	SI_12314	SI_13028	NA
TP_2150	23	M	Lung	FROZEN	Synovial Sarcoma	Synovial Sarcoma	Mediastinum	12	Y		OncoSeq	SI_12357	SI_12358	SI_12342	NA	N
TP_2153	60	F	Uterus	FFPE	Undifferentiated Pleomorphic Sarcoma/High-Grade Spindle Cell Sarcoma	Undifferentiated Pleomorphic Sarcoma/High-Grade Spindle Cell Sarcoma	Uterus	3	N		OncoSeq	SI_13746	SI_13747	SI_13737	NA
TP_2165	57	M	Soft Tissue Mass	FROZEN	Extrarenal Rhabdoid Tumor	Extrarenal Rhabdoid Tumor	Unknown	35	Y		OncoSeq	SI_12635	SI_12636	SI_12621	NA
TP_2173	57	F	Lung	FFPE	Non-Small Cell Lung Cancer	Non-Small Cell Lung Cancer	Lung	55	Y	Breast Invasive Lobular Carcinoma, Adrenocortical Carcinoma	OncoSeq	SI_13488	SI_13489	SI_13469	NA
TP_2174	69	M	Lymph Node	FFPE	Head and Neck Squamous Cell Carcinoma	Head and Neck Squamous Cell Carcinoma	Unknown	32	Y		OncoSeq	SI_13351	SI_13352	SI_13361	NA
TP_2177	61	M	Prostate	FROZEN	Prostate Adenocarcinoma	Prostate Adenocarcinoma	Prostate	1	N		Agilent v4	SI_12857	SI_12858	SI_12839	NA	N
TP_2179	70	M	Brain	FROZEN	Nasal Cavity and Paranasal Sinus Small Cell Neuroendocrine Carcinoma	Nasal Cavity and Paranasal Sinus Small Cell Neuroendocrine Carcinoma	Ethmoid Sinus	6	Y	Prostate Adenocarcinoma	OncoSeq	SI_12813	SI_12814	SI_12803	NA	N
TP_2181	57	F	Skin Punch	FROZEN	Breast Invasive Ductal Carcinoma	Breast Invasive Ductal Carcinoma	Breast	26	Y	Cutaneous Melanoma	Agilent v4	SI_12830	SI_12831	SI_12804	NA	N
TP_2186	70	M	Lymph Node	FROZEN	Pleural Epithelioid Mesothelioma	Pleural Epithelioid Mesothelioma	Pleura	1	N		OncoSeq	SI_12847	SI_12848	SI_12840	NA	N
TP_2190	29	M	Brain	FFPE	Astroblastoma	Astroblastoma	Brain	236	Y		OncoSeq	SI_13490	SI_13491	SI_13501	NA
TP_2191	71	M	Soft Tissue Mass	FROZEN	Clear Cell Renal Cell Carcinoma	Clear Cell Renal Cell Carcinoma	Kidney	37	Y	Cutaneous Melanoma	OncoSeq	SI_13001	SI_13002	SI_12995	NA	N
TP_2193	28	M	Soft Tissue Mass	FFPE	Intrahepatic Cholangiocarcinoma	Intrahepatic Cholangiocarcinoma	Bile Duct	1	N		OncoSeq	SI_13599	SI_13600	SI_13593	NA
TP_2197	63	F	Liver	FROZEN	Adrenocortical Carcinoma	Adrenocortical Carcinoma	Adrenal Gland	4	N		OncoSeq	SI_13219	SI_13220	SI_13194	NA
TP_2199	50	F	Soft Tissue Mass	FROZEN	Myxofibrosarcoma	Myxofibrosarcoma	Thigh	33	Y		OncoSeq	SI_13130	SI_13131	SI_13092	NA
TP_2200	75	M	Liver	FROZEN	Prostate Adenocarcinoma	Prostate Adenocarcinoma	Prostate	1	N		Agilent v4	SI_13124	SI_13125	SI_13087	SI_13080
TP_2202	40	M	Spinal Cord	FFPE	Glioblastoma Multiforme	Glioblastoma Multiforme	Cervical Spine	4	Y		OncoSeq	SI_13166	SI_13167	SI_13192	NA
TP_2205	67	M	Lung	FROZEN	Leiomyosarcoma	Leiomyosarcoma	Retroperitoneum	20	Y	NonHodgkin Lymphoma	OncoSeq	SI_13250	SI_13251	SI_13246	NA
TP_2210	74	M	Pancreas	FFPE	Pancreatic Adenocarcinoma	Pancreatic Adenocarcinoma	Pancreas	1	N	Colorectal Adenocarcinoma, Prostate Adenocarcinoma	OncoSeq	SI_13998	SI_13999	SI_14036	NA
TP_2213	58	M	Lymph Node	FROZEN	Prostate Adenocarcinoma	Prostate Adenocarcinoma	Prostate	34	Y		OncoSeq	SI_13666	SI_13667	SI_13642	NA
TP_2215	58	M	Brain	FROZEN	Olfactory Neuroblastoma	Olfactory Neuroblastoma	Ethmoid Sinus	95	Y		OncoSeq	SI_13492	SI_13493	SI_13471	NA
TP_2218	60	M	Liver	FROZEN	Bladder Urothelial Carcinoma	Bladder Urothelial Carcinoma	Bladder	18	Y		OncoSeq	SI_13482	SI_13483	SI_13473	NA
TP_2222	63	M	Soft Tissue Mass	FFPE	Extrahepatic Cholangiocarcinoma	Extrahepatic Cholangiocarcinoma	Bile Duct	1	N		OncoSeq	SI_13603	SI_13605	SI_13595	NA
TP_2227	67	F	Soft Tissue Mass	FROZEN	Pancreatic Adenocarcinoma	Pancreatic Adenocarcinoma	Pancreas	2	N	Breast Invasive Ductal Carcinoma	OncoSeq	SI_13742	SI_13743	SI_13736	NA
TP_2230	35	F	Adrenal	FFPE	Adrenocortical Carcinoma	Adrenocortical Carcinoma	Adrenal	11	Y		OncoSeq	SI_13766	SI_13768	SI_13772	NA
TP_2231	67	F	Pancreas	FFPE	Pancreatic Adenocarcinoma	Pancreatic Adenocarcinoma	Pancreas	1	N	Diffuse Large B-Cell Lymphoma, Endometrial Adenocarcinoma	OncoSeq	SI_14000	SI_14001	SI_13985	NA
TP_2232	62	F	Urethra	FFPE	Urethral Clear Cell Adenocarcinoma	Urethral Clear Cell Adenocarcinoma	Urethra	6	Y		OncoSeq	SI_13851	SI_13852	SI_13844	NA
TP_2233	38	M	Soft Tissue Mass	FFPE	Glioblastoma Multiforme	Glioblastoma Multiforme	Brain	9	Y	Leiomyosarcoma	OncoSeq	SI_14488	SI_14489	SI_14483	NA
TP_2235	52	F	Bone	FROZEN	Breast Invasive Ductal Carcinoma	Breast Invasive Ductal Carcinoma	Breast	142	Y		Agilent v4	SI_13865	SI_13866	SI_13843	NA
TP_2237	65	M	Soft Tissue Mass	FROZEN	Squamous Cell Carcinoma of the Penis	Squamous Cell Carcinoma of the Penis	Penis	28	Y		OncoSeq	SI_13915	SI_13916	SI_13924	NA
TP_2239	?	F	Soft Tissue Mass	FROZEN	Breast Invasive Ductal Carcinoma	Breast Invasive Ductal Carcinoma	Breast	22	Y		Agilent v4	SI_13947	SI_13948	SI_13934	NA
TP_2242	61	F	Small Bowel	FFPE	Spindle Cell Sarcoma	Spindle Cell Sarcoma	Retroperitoneum	20	Y	Hodgkin's Lymphoma, Breast Invasive Ductal Carcinoma	OncoSeq	SI_14088	SI_14089	SI_14081	NA
TP_2246	66	F	Lymph Node	FFPE	Small Intestinal Adenocarcinoma	Small Intestinal Adenocarcinoma	Duodenum	46	Y		OncoSeq	SI_14339	SI_14340	SI_14353	NA
TP_2248	72	F	Soft Tissue Mass	FFPE	Myxofibrosarcoma	Myxofibrosarcoma	Shoulder	14	Y		OncoSeq	SI_14265	SI_14266	SI_14259	NA
TP_2249	79	M	Bone	FROZEN	Prostate Adenocarcinoma	Prostate Adenocarcinoma	Prostate	39	Y		Agilent v4	SI_15853	SI_15854	SI_15823	NA
TP_2251	72	M	Soft Tissue Mass	FFPE	Dedifferentiated Liposarcoma	Dedifferentiated Liposarcoma	Retroperitoneum	32	N		OncoSeq	SI_14268	SI_14269	SI_14261	NA
TP_2253	66	F	Soft Tissue Mass	FFPE	Gastrointestinal Stromal Tumor	Gastrointestinal Stromal Tumor	Stomach	37	Y		OncoSeq	SI_14341	SI_14342	SI_14354	NA
TP_2259	69	M	Liver	FFPE	Intrahepatic Cholangiocarcinoma	Intrahepatic Cholangiocarcinoma	Bile Duct	0	N		OncoSeq	SI_14602	SI_14603	SI_14625	NA
TP_2265	58	M	Lymph Node	FFPE	Prostate Adenocarcinoma	Prostate Adenocarcinoma	Prostate	1	N		OncoSeq	SI_14646	SI_14647	SI_14641	NA
TP_2266	70	M	Soft Tissue Mass	FFPE	Gastrointestinal Stromal Tumor	Gastrointestinal Stromal Tumor	Stomach	87	Y		OncoSeq	SI_15100	SI_15101	SI_15092	NA
TP_2267	48	M	Salivary Gland	FROZEN	Adenoid Cystic Carcinoma	Adenoid Cystic Carcinoma	Salivary Gland	1	N		OncoSeq	SI_14755	SI_14756	SI_14740	NA
TP_2270	66	M	Soft Tissue Mass	FROZEN	Olfactory Neuroblastoma	Olfactory Neuroblastoma	Ethmoid Sinus	99	Y		OncoSeq	SI_15243	SI_15244	SI_15223	NA
TP_2273	54	M	Ileum	FFPE	Gastrointestinal Stromal Tumor	Gastrointestinal Stromal Tumor	Stomach	86	Y		OncoSeq	SI_15410	SI_15411	SI_15400	NA
TP_2275	71	M	Pancreas	FFPE	Pancreatic Adenocarcinoma	Pancreatic Adenocarcinoma	Pancreas	5	Y		OncoSeq	SI_15412	SI_15413	SI_15401	NA
TP_2278	50	M	Bone	FROZEN	Prostate Adenocarcinoma	Prostate Adenocarcinoma	Prostate	60	Y		Agilent v4	SI_15192	SI_15193	SI_15201	NA
TP_2280	74	M	Bone	FROZEN	Prostate Adenocarcinoma	Prostate Adenocarcinoma	Prostate	17	Y	Colorectal Adenocarcinoma	Agilent v4	SI_15135	SI_15136	SI_15089	NA
TP_2282	53	F	Lung	FFPE	Clear Cell Sarcoma of Soft Tissue	Clear Cell Sarcoma of Soft Tissue	Arm	65	Y		OncoSeq	SI_15345	SI_15346	SI_15333	NA
TP_2283	66	F	Liver	FFPE	Intrahepatic Cholangiocarcinoma	Intrahepatic Cholangiocarcinoma	Bile Duct	1	N		OncoSeq	SI_15127	SI_15128	SI_15115	NA
TP_2284	43	M	Bone	FFPE	Ewing Sarcoma	Ewing Sarcoma	Radius	71	Y		OncoSeq	SI_15149	SI_15150	SI_15165	NA
TP_2287	26	M	Soft Tissue Mass	FFPE	Undifferentiated Carcinoma of Unknown Primary	Peritoneal Mesothelioma	Unknown	1	N	Pre-B Acute Lymphoblastic Leukemia	OncoSeq	SI_15125	SI_15126	SI_15116	NA
TP_2293	55	F	Bone	FFPE	Uterine Corpus Leiomyosarcoma	Uterine Corpus Leiomyosarcoma	Uterus	126	Y		OncoSeq	SI_15521	SI_15522	SI_15485	NA
TP_2294	60	M	Soft Tissue Mass	FFPE	Stomach Adenocarcinoma	Stomach Adenocarcinoma	Stomach	1	N		OncoSeq	SI_15893	SI_15894	SI_15864	NA
TP_2295	74	F	Breast	FROZEN	Breast Invasive Ductal Carcinoma	Breast Invasive Ductal Carcinoma	Breast	47	Y		Agilent v4	SI_15259	SI_15260	SI_15224	NA
TP_2302	70	F	Brain	FFPE	Cutaneous Melanoma	Cutaneous Melanoma	Skin	16	Y	Breast Invasive Ductal Carcinoma	OncoSeq	SI_15538	SI_15539	SI_15527	NA
TP_2303	62	M	Soft Tissue Mass	FFPE	Mucosal Melanoma of the Urethra	Mucosal Melanoma of the Urethra	Urethra	14	Y		OncoSeq	SI_15540	SI_15542	SI_15528	NA
TP_2304	68	F	Kidney	FFPE	Infiltrating Bladder Urothelial Carcinoma Sarcomatoid Variant	Infiltrating Bladder Urothelial Carcinoma Sarcomatoid Variant	Bladder	1	N		OncoSeq	SI_15347	SI_15348	SI_15334	NA
TP_2307	44	F	Lung	FFPE	Uterine Corpus Leiomyosarcoma	Uterine Corpus Leiomyosarcoma	Uterus	11	N		OncoSeq	SI_15769	SI_15770	SI_15807	NA
TP_2309	53	F	Soft Tissue Mass	FFPE	Hepatocellular Carcinoma	Hepatocellular Carcinoma	Liver	20	Y	Basal Cell Carcinoma	OncoSeq	SI_15665	SI_15666	SI_15580	NA
TP_2310	44	M	Prostate	FFPE	Prostate Adenocarcinoma	Prostate Adenocarcinoma	Prostate	1	N		OncoSeq	SI_15771	SI_15772	SI_15808	NA
TP_2315	54	F	Lymph Node	FFPE	Extrahepatic Cholangiocarcinoma	Extrahepatic Cholangiocarcinoma	Hilus	4	Y		OncoSeq	SI_16447	SI_16448	SI_16444	NA
TP_2323	51	M	Conjunctiva	FROZEN	Conjunctival Squamous Cell Carcinoma	Conjunctival Squamous Cell Carcinoma	Conjunctiva	2	N		OncoSeq	SI_16771	SI_16772	SI_16760	NA
TP_2325	72	F	Conjunctiva	FROZEN	Sebaceous Carcinoma	Sebaceous Carcinoma	Eyelid	1	N		OncoSeq	SI_16242	SI_16243	SI_16222	NA
TP_2329	45	M	Kidney	FFPE	Undifferentiated Round Cell Sarcoma	Solitary Fibrous Tumor	Unknown	1	N		OncoSeq	SI_16371	SI_16372	SI_16381	NA
TP_2331	63	M	Liver	FFPE	Conventional Osteosarcoma	Conventional Osteosarcoma	Femur	62	Y		OncoSeq	SI_16702	SI_16703	SI_16694	NA
TP_2332	28	F	Uterus	FFPE	Undifferentiated Round Cell Sarcoma	Undifferentiated Round Cell Sarcoma	Uterus	1	N		OncoSeq	SI_18009	SI_18010	SI_18006	NA
TP_2339	35	F	Lung	FROZEN	Adenoid Cystic Carcinoma	Adenoid Cystic Carcinoma	Parotid Gland	22	Y		OncoSeq	SI_17017	SI_17018	SI_17032	NA
TP_2400	59	F	Uterus	FFPE	Uterine Corpus Adenosarcoma	Uterine Corpus Adenosarcoma	Uterus	1	N	Breast Lobular Carcinoma, Leiomyosarcoma	OncoSeq	SI_16919	SI_16920	SI_16908	NA
TP_2405	72	M	Soft Tissue Mass	FFPE	Well Differentiated Liposarcoma	Well Differentiated Liposarcoma	Retroperitoneum	26	N		OncoSeq	SI_17493	SI_17494	SI_17460	NA
TP_2407	48	M	Brain	FFPE	Glioblastoma Multiforme	Glioblastoma Multiforme	Brain	1	N		OncoSeq	SI_17263	SI_17264	SI_17230	NA
TP_2408	33	M	Adrenal	FFPE	Adrenocortical Carcinoma	Adrenocortical Carcinoma	Adrenal	6	Y		OncoSeq	SI_17098	SI_17099	SI_17082	NA
TP_2411	60	F	Salivary Gland	FROZEN	Salivary Gland Myoepithelial Carcinoma	Salivary Gland Myoepithelial Carcinoma	Salivary Gland	454	Y	Pleomorphic Adenoma	OncoSeq	SI_17094	SI_17095	SI_17076	NA
TP_2412	64	F	Pancreas	FFPE	Pancreatic Adenocarcinoma	Pancreatic Adenocarcinoma	Pancreas	5	Y		OncoSeq	SI_17265	SI_17266	SI_17231	NA
TP_2414	55	M	Soft Tissue Mass	FFPE	Dedifferentiated Liposarcoma	Dedifferentiated Liposarcoma	Retroperitoneum	17	Y		OncoSeq	SI_17848	SI_17849	SI_17829	NA
TP_2415	34	F	Brain	FROZEN	Breast Invasive Ductal Carcinoma	Breast Invasive Ductal Carcinoma	Breast	27	Y		OncoSeq	SI_17537	SI_17538	SI_17531	NA
TP_2417	66	F	Liver	FFPE	Neuroendocrine Carcinoma	Neuroendocrine Carcinoma	Unknown	1	N		OncoSeq	SI_17720	SI_17721	SI_17705	NA
TP_2419	71	F	Soft Tissue Mass	FFPE	Extraskeletal Osteosarcoma	Extraskeletal Osteosarcoma	Retroperitoneum	1	N		OncoSeq	SI_17615	SI_17616	SI_17640	NA
TP_2420	70	F	Spleen	FFPE	Adrenocortical Carcinoma	Adrenocortical Carcinoma	Adrenal	35	Y	Breast Invasive Lobular Carcinoma	OncoSeq	SI_17371	SI_17372	SI_17352	NA
TP_2421	73	M	Soft Tissue Mass	FFPE	Gastrointestinal Stromal Tumor	Gastrointestinal Stromal Tumor	Stomach	35	Y		OncoSeq	SI_17373	SI_17374	SI_17353	NA
TP_2423	86	F	Thoracentesis	FFPE	Squamous Cell Carcinoma of Unknown Primary Origin	Squamous Cell Carcinoma of Unknown Primary Origin	Unknown	3	N	Endometrial Adenocarcinoma	OncoSeq	SI_19060	SI_19061	SI_19044	NA
TP_2426	60	F	Lymph Node	FFPE	Salivary Gland Myoepithelial Carcinoma	Salivary Gland Myoepithelial Carcinoma	Salivary Gland	24	Y	Pleomorphic Adenoma, Hodgkins Lymphoma	OncoSeq	SI_17517	SI_17518	SI_17512	NA
TP_2427	67	M	Gall Bladder	FFPE	Intrahepatic Cholangiocarcinoma	Intrahepatic Cholangiocarcinoma	Bile Duct	1	N		OncoSeq	SI_17519	SI_17520	SI_17513	NA
TP_2428	58	M	Soft Tissue Mass	FFPE	Well Differentiated Liposarcoma	Well Differentiated Liposarcoma	Retroperitoneum	60	N		OncoSeq	SI_17579	SI_17580	SI_17563	NA
TP_2433	56	F	Bone	FFPE	Spindle Cell Sarcoma	Spindle Cell Sarcoma	Sacrum	1	N	Ependymoma	OncoSeq	SI_17688	SI_17689	SI_17706	NA
TP_2434	65	F	Lung	FFPE	Lung Adenocarcinoma	Lung Adenocarcinoma	Lung	49	Y		OncoSeq	SI_17798	SI_17799	SI_17768	NA
TP_2439	65	M	Lung	FROZEN	Lung Adenocarcinoma	Lung Adenocarcinoma	Lung	24	Y		OncoSeq	SI_17878	SI_17879	SI_17900	NA
TP_2440	67	F	Soft Tissue Mass	FFPE	Poorly Differentiated Non-Small Cell Lung Cancer	Poorly Differentiated Non-Small Cell Lung Cancer	Lung	10	Y		OncoSeq	SI_18796	SI_18797	SI_18792	NA
TP_2441	76	F	Muscle	FFPE	Mucosal Melanoma	Mucosal Melanoma	Rectum	183	Y	Thyroid Cancer, Breast Invasive Ductal Carcinoma, Melanoma	OncoSeq	SI_17898	SI_17899	SI_17910	NA
TP_2442	60	F	Soft Tissue Mass	FFPE	Malignant Breast Phyllodes Tumor	Malignant Breast Phyllodes Tumor	Breast	1	N	High Grade Spindle Sarcoma	OncoSeq	SI_18017	SI_18018	SI_18004	NA
TP_2443	30	F	Parotid Gland	FFPE	Adenoid Cystic Carcinoma	Adenoid Cystic Carcinoma	Salivary Gland	1	N		OncoSeq	SI_18019	SI_18020	SI_18005	NA
TP_2448	62	M	Soft Tissue Mass	FROZEN	Synovial Sarcoma	Solitary Fibrous Tumor	Mandibular Joint	74	Y		OncoSeq	SI_18081	SI_18082	SI_18075	NA
TP_2449	48	F	Lung	FFPE	Malignant Breast Phyllodes Tumor	Malignant Breast Phyllodes Tumor	Breast	11	Y		OncoSeq	SI_18113	SI_18114	SI_18090	NA
TP_2450	54	M	Liver	FFPE	Adenocarcinoma of Unknown Primary	Adenocarcinoma of Unknown Primary	Unknown	1	N		OncoSeq	SI_18015	SI_18016	NA	NA
TP_2452	33	M	Soft Tissue Mass	FFPE	Proximal-Type Epithelioid Sarcoma	Proximal-Type Epithelioid Sarcoma	Seminal Vesicle	23	N		OncoSeq	SI_18079	SI_18080	SI_18076	NA
TP_2453	81	M	Conjunctiva	FROZEN	Conjunctival Squamous Cell Carcinoma	Conjunctival Squamous Cell Carcinoma	Conjunctiva	1	N		OncoSeq	SI_18062	SI_18063	SI_18049	NA
TP_2454	34	M	Brain	FFPE	Glioblastoma Multiforme	Glioblastoma Multiforme	Brain	1	N		OncoSeq	SI_18127	SI_18128	SI_18123	NA
TP_2455	68	M	Conjunctiva	FROZEN	Conjunctival Melanoma	Conjunctival Melanoma	Conjunctiva	1	N		OncoSeq	SI_18240	SI_18241	SI_18224	NA
TP_2456	25	M	Brain	FFPE	Pleomorphic Xanthoastrocytoma	Pleomorphic Xanthoastrocytoma	Cerebellum	5	N		OncoSeq	SI_18362	SI_18363	SI_18354	NA
TP_2457	65	M	Brain	FFPE	Prostate Adenocarcinoma	Prostate Adenocarcinoma	Prostate	1	N		OncoSeq	SI_18252	SI_18253	SI_18231	NA
TP_2459	65	F	Lung	FFPE	Salivary Gland Acinic Cell Carcinoma	Salivary Gland Acinic Cell Carcinoma	Parotid Gland	23	Y		OncoSeq	SI_24886	SI_18255	SI_24878	NA
TP_2460	43	F	Adrenal Gland	FFPE	Adrenocortical Carcinoma	Adrenocortical Carcinoma	Adrenal	4	N		OncoSeq	SI_18364	SI_18365	SI_18355	NA
TP_2463	57	F	Lung	FROZEN	Adenoid Cystic Carcinoma	Adenoid Cystic Carcinoma	Parotid Gland	218	Y		OncoSeq	SI_19116	SI_19117	SI_19091	NA
TP_2464	68	M	Pancreas	FFPE	Pancreatic Adenocarcinoma	Pancreatic Adenocarcinoma	Pancreas	1	N		OncoSeq	SI_18798	SI_18799	SI_18793	NA
TP_2465	72	M	Bone	FFPE	Bladder Squamous Cell Carcinoma	Bladder Squamous Cell Carcinoma	Bladder	8	Y		OncoSeq	SI_18708	SI_18709	SI_18668	NA
TP_2468	54	M	Liver	FFPE	Pancreatic Neuroendocrine Tumor	Pancreatic Neuroendocrine Tumor	Pancreas	1	N		OncoSeq	SI_18710	SI_18711	SI_18706	NA
TP_2470	43	F	Liver	FFPE	Rhabdomyosarcoma	Rhabdomyosarcoma	Peritoneum	1	N		OncoSeq	SI_18954	SI_18955	SI_18943	NA
TP_2472	65	M	Parotid Gland	FFPE	Skin Squamous Cell Carcinoma	Skin Squamous Cell Carcinoma	Forehead	97	Y	Chronic Lymphocytic Leukemia	OncoSeq	SI_18956	SI_18957	SI_18944	NA
TP_2473	50	M	Liver	FROZEN	Pancreatic Adenocarcinoma	Pancreatic Adenocarcinoma	Pancreas	1	N		OncoSeq	SI_18724	SI_18725	SI_18703	NA
TP_2474	76	F	Subq Nodule	FROZEN	Sebaceous Carcinoma	Sebaceous Carcinoma	Orbit Of Eye	1	N		OncoSeq	SI_18657	SI_18658	SI_18649	NA
TP_2475	62	F	Liver	FFPE	Intrahepatic Cholangiocarcinoma	Intrahepatic Cholangiocarcinoma	Bile Duct	1	N		OncoSeq	SI_18958	SI_18959	SI_18945	NA
TP_2476	62	F	Lymph Node	FFPE	Serous Adenocarcinoma	Serous Adenocarcinoma	Unknown	82	Y		OncoSeq	SI_18960	SI_18961	SI_18946	NA
TP_2477	53	M	Liver	FROZEN	Intrahepatic Cholangiocarcinoma	Intrahepatic Cholangiocarcinoma	Bile Duct	3	Y		OncoSeq	SI_19303	SI_19304	SI_19274	NA
TP_2480	49	F	Soft Tissue Mass	FFPE	Uterine Corpus Leiomyosarcoma	Uterine Corpus Leiomyosarcoma	Uterus	24	Y		OncoSeq	SI_19062	SI_19063	SI_19047	NA
TP_2481	49	F	Brain	FFPE	Glioblastoma Multiforme	Glioblastoma Multiforme	Brain	38	Y		OncoSeq	SI_19064	SI_19065	SI_19048	NA
TP_2485	64	M	Ileum	FFPE	Neuroendocrine Carcinoma	Neuroendocrine Carcinoma	Unknown	1	N		OncoSeq	SI_19171	SI_19172	SI_19131	NA
TP_2486	51	F	Lymph Node	FFPE	Chondrosarcoma	Chondrosarcoma	Rib	22	N		OncoSeq	SI_19247	SI_19248	SI_19266	NA
TP_2489	38	M	Brain	FFPE	Oligodendroglioma	Oligodendroglioma	Brain	1	N		OncoSeq	SI_19293	SI_19294	SI_19279	NA
TP_2492	69	M	Conjunctiva	FROZEN	Conjunctival Squamous Cell Carcinoma	Conjunctival Squamous Cell Carcinoma	Conjunctiva	1	N		OncoSeq	SI_19305	SI_19306	SI_19275	NA
TP_2493	66	M	Prostate	FFPE	Prostate Adenocarcinoma	Prostate Adenocarcinoma	Prostate	1	N		OncoSeq	SI_19342	SI_19343	SI_19330	NA
TP_2497	81	M	Soft Tissue Mass	FFPE	Merkel Cell Carcinoma	Merkel Cell Carcinoma	Skin	1	N		OncoSeq	SI_19627	SI_19628	SI_19606	NA
TP_2499	75	F	Soft Tissue Mass	FFPE	Undifferentiated Pleomorphic Sarcoma/High-Grade Spindle Cell Sarcoma	Undifferentiated Pleomorphic Sarcoma/High-Grade Spindle Cell Sarcoma	Unknown	1	N		OncoSeq	SI_19586	SI_19587	SI_19536	NA
TP_2500	67	M	Lymph Node	FFPE	Adenocarcinoma of Unknown Primary	Adenocarcinoma of Unknown Primary	Unknown	1	N		OncoSeq	SI_19588	SI_19589	SI_19537	NA
TP_2501	62	M	Brain	FFPE	Oligodendroglioma	Oligodendroglioma	Brain	228	Y		OncoSeq	SI_19737	SI_19738	SI_19719	NA
TP_2502	50	M	Prostate	FFPE	Prostate Adenocarcinoma	Prostate Adenocarcinoma	Prostate	1	N		OncoSeq	SI_19590	SI_19591	SI_19538	NA
TP_2504	70	M	Pituitary	FROZEN	Lung Adenocarcinoma	Lung Adenocarcinoma	Lung	16	Y		OncoSeq	SI_19731	SI_19732	SI_19715	NA
TP_2505	26	F	Soft Tissue Mass	FFPE	Chondroblastic Osteosarcoma	Chondroblastic Osteosarcoma	Lumbar Spine	1	N		OncoSeq	SI_20521	SI_20522	SI_20480	NA
TP_2507	67	F	Soft Tissue Mass	FFPE	Extraskeletal Osteosarcoma	Extraskeletal Osteosarcoma	Retroperitoneum	31	Y		OncoSeq	SI_19696	SI_19697	SI_19669	NA
TP_2510	56	M	Liver	FFPE	Uveal Melanoma	Uveal Melanoma	Eye	97	Y		OncoSeq	SI_20030	SI_20031	NA	NA
TP_2511	71	F	Brain	FFPE	Breast Invasive Ductal Carcinoma	Breast Invasive Ductal Carcinoma	Breast	179	Y		OncoSeq	SI_19798	SI_19799	SI_19761	NA
TP_2514	45	M	Urethra	FFPE	Bladder Urothelial Carcinoma	Bladder Urothelial Carcinoma	Bladder	60	Y		OncoSeq	SI_20523	SI_20524	SI_20481	NA
TP_2515	68	F	Brain	FFPE	Anaplastic (Malignant) Meningioma	Anaplastic (Malignant) Meningioma	Meninges	180	Y		OncoSeq	SI_19940	SI_19941	SI_19916	NA
TP_2516	47	M	Brain	FFPE	Anaplastic Astrocytoma	Anaplastic Astrocytoma	Brain	115	Y		OncoSeq	SI_20021	SI_20022	SI_20019	NA
TP_2517	36	M	Soft Tissue Mass	FFPE	Ewing Sarcoma	Ewing Sarcoma	Thigh	1	N		OncoSeq	SI_20496	SI_20497	SI_20467	NA
TP_2519	73	F	Liver	FFPE	Pancreatic Adenocarcinoma	Pancreatic Adenocarcinoma	Pancreas	1	N		OncoSeq	SI_20032	SI_20033	SI_20020	NA
TP_2520	42	F	Skin Punch	FFPE	Breast Invasive Ductal Carcinoma	Breast Invasive Ductal Carcinoma	Breast	12	Y		OncoSeq	SI_20401	SI_20402	SI_20385	NA
TP_2525	18	F	Adrenal	FFPE	Adrenocortical Carcinoma	Adrenocortical Carcinoma	Adrenal	1	N		OncoSeq	SI_20539	SI_20499	SI_20485	NA
TP_2527	57	F	Adrenal	FFPE	Adrenocortical Carcinoma	Adrenocortical Carcinoma	Adrenal	5	Y		OncoSeq	SI_20500	SI_20501	SI_20469	NA
TP_2528	46	F	Bone	FFPE	Choroid Melanoma	Choroid Melanoma	Choroid	198	Y		OncoSeq	SI_20545	SI_20595	SI_20486	NA
TP_2532	64	F	Lymph Node	FFPE	Breast Invasive Ductal Carcinoma	Breast Invasive Lobular Carcinoma	Breast	77	Y		OncoSeq	SI_20690	SI_20691	SI_20677	NA
TP_2537	54	F	Adrenal	FFPE	Adrenocortical Carcinoma	Adrenocortical Carcinoma	Adrenal	1	N		OncoSeq	SI_20793	SI_20794	SI_20905	NA
TP_2538	65	F	Ovary	FFPE	Colon Adenocarcinoma	Colon Adenocarcinoma	Colon	21	Y		OncoSeq	SI_20836	SI_20837	SI_20822	NA
TP_2539	71	M	Prostate	FFPE	Prostate Small Cell Carcinoma	Prostate Small Cell Carcinoma	Prostate	1	N		OncoSeq	SI_20912	SI_20913	SI_20901	NA

## Sheet: All info
eTable 2. MET1000 cohort demographic and sequencing data
ID	AGE	GENDER	BIOPSY SITE	FFPE / FROZEN	CANCER TYPE PRE SEQ	CANCER TYPE POST SEQ	PRIMARY SITE	INTERVAL (mo)	PRIOR THERAPY	OTHER CANCER HISTORY	PLATFORM	TUMOR EXOME	NORMAL EXOME	CAPTURE TRANS.	POLYA	PMTB
MO_1001	48	M	Liver	FROZEN	Colon Adenocarcinoma	Colon Adenocarcinoma	Colon	11	Y		WES, Agilent v4	SI_4116	SI_4118	NA	SI_4110	Y
MO_1002	49	F	Skin Punch	FROZEN	Cutaneous Melanoma	Cutaneous Melanoma	Skin	26	Y		WES, Agilent v4	SI_4117	SI_4119	NA	SI_4111	Y
MO_1005	44	F	Liver	FROZEN	Solitary Fibrous Tumor	Solitary Fibrous Tumor	Unknown	108	Y		WES, Agilent v4	SI_4151	SI_4150	NA	SI_4154	Y
MO_1007	62	F	Liver	FROZEN	Extrahepatic Cholangiocarcinoma	Extrahepatic Cholangiocarcinoma	Bile Duct	6	Y		WES, Agilent v4	SI_4352	SI_4353	NA	SI_4349	Y
MO_1008	47	M	Soft Tissue Mass	FROZEN	Prostate Adenocarcinoma	Prostate Adenocarcinoma	Prostate	41	Y		WES, Agilent v4	SI_5498	SI_5499	SI_5500	NA	Y
MO_1011	69	M	Soft Tissue Mass	FROZEN	Dedifferentiated Liposarcoma	Dedifferentiated Liposarcoma	Retroperitoneum	124	Y		WES, Agilent v4	SI_4437	SI_4438	SI_4568	SI_4443	Y
MO_1012	71	M	Subcutaneous Mass	FROZEN	Prostate Neuroendocrine Carcinoma	Prostate Neuroendocrine Carcinoma	Prostate	91	Y		WES, Agilent v4	SI_4439	SI_4440	NA	SI_4444	Y
MO_1013	55	M	Lymph Node	FROZEN	Prostate Adenocarcinoma	Prostate Adenocarcinoma	Prostate	59	Y		WES, Agilent v4	SI_4553	SI_4552	NA	SI_4538	Y
MO_1014	67	M	Lymph Node	FROZEN	Prostate Adenocarcinoma	Prostate Adenocarcinoma	Prostate	54	Y		WES, Agilent v4	SI_4555	SI_4554	NA	SI_4539	Y
MO_1015	75	M	Lymph Node	FROZEN	Prostate Adenocarcinoma	Prostate Adenocarcinoma	Prostate	122	Y		WES, Agilent v4	SI_4603	SI_4602	SI_4733	SI_4599	Y
MO_1016	80	M	Lymph Node	FROZEN	Bladder Urothelial Carcinoma	Bladder Urothelial Carcinoma	Bladder	90	Y		WES, Agilent v4	SI_4605	SI_4604	SI_4734	SI_4600	Y
MO_1017	66	M	Lymph Node	FROZEN	Thymic Carcinoid Tumor	Thymic Carcinoid Tumor	Thymus	26	Y		WES, Agilent v4	SI_4607	SI_4606	NA	SI_4601	Y
MO_1020	63	M	Liver	FROZEN	Prostate Adenocarcinoma	Prostate Adenocarcinoma	Prostate	30	Y		WES, Agilent v4	SI_4742	SI_4741	NA	SI_4737	Y
MO_1022	50	M	Liver	FROZEN	Extrahepatic Cholangiocarcinoma	Extrahepatic Cholangiocarcinoma	Bile Duct	13	Y		WES, Agilent v4	SI_4817	SI_4816	SI_4823	SI_4827	Y
MO_1023	54	M	Lung	FROZEN	Extraskeletal Myxoid Chondrosarcoma	Extraskeletal Myxoid Chondrosarcoma	Thigh	3	N		WES, Agilent v4	SI_4819	SI_4818	SI_4824	SI_4828	Y
MO_1024	57	M	Chest Wall	FROZEN	Osteoblastic Osteosarcoma	Osteoblastic Osteosarcoma	Arm	54	Y		WES, Agilent v4	SI_4821	SI_4820	SI_4825	SI_4829	Y
MO_1025	31	F	Subcutaneous Mass	FROZEN	Embryonal Rhabdomyosarcoma	Embryonal Rhabdomyosarcoma	Abdomen	55	Y		WES, Agilent v4	SI_4854	SI_4858	SI_4862	SI_4850	Y
MO_1026	75	M	Soft Tissue Mass	FROZEN	Undifferentiated Pleomorphic Sarcoma/High-Grade Spindle Cell Sarcoma	Undifferentiated Pleomorphic Sarcoma/High-Grade Spindle Cell Sarcoma	Knee	8	Y		WES, Agilent v4	SI_4855	SI_4859	SI_4863	SI_4851	Y
MO_1027	62	F	Liver	FROZEN	Extrahepatic Cholangiocarcinoma	Extrahepatic Cholangiocarcinoma	Bile Duct	3	Y		WES, Agilent v4	SI_4856	SI_4860	SI_4864	SI_4852	Y
MO_1028	18	F	Soft Tissue Mass	FROZEN	Adrenocortical Carcinoma	Adrenocortical Carcinoma	Adrenal	19	Y		WES, Agilent v4	SI_4928	SI_5039	SI_4933	SI_4924	Y
MO_1030	78	F	Pancreas	FFPE	Breast Invasive Lobular Carcinoma	Breast Invasive Lobular Carcinoma	Breast	252	Y		WES, Agilent v4	SI_5372	SI_5371	SI_5380	NA	Y
MO_1031	41	F	Liver	FROZEN	Breast Invasive Ductal Carcinoma	Breast Invasive Ductal Carcinoma	Breast	155	Y		WES, Agilent v4	SI_5261	SI_5262	SI_5275	SI_5256	Y
MO_1032	35	F	Breast	FROZEN	Breast Invasive Ductal Carcinoma	Breast Invasive Ductal Carcinoma	Breast	44	Y		WES, Agilent v4	SI_4929	SI_4930	SI_4934	SI_4925	Y
MO_1033	54	F	Liver	FROZEN	Anal Squamous Cell Carcinoma	Anal Squamous Cell Carcinoma	Anal	27	Y	Papillary Thyroid	WES, Agilent v4	SI_4931	SI_4932	SI_4935	SI_4926	Y
MO_1034	63	F	Lung	FFPE	Lung Atypical Carcinoid Tumor	Lung Atypical Carcinoid Tumor	Lung	12	Y		WES, Agilent v4	SI_4981	SI_4980	SI_4976	NA	Y
MO_1035	67	M	Soft Tissue Mass	FFPE	Gastrointestinal Stromal Tumor	Gastrointestinal Stromal Tumor	Stomach	127	Y		WES, Agilent v4	SI_5165	SI_5166	SI_5162	NA	Y
MO_1036	34	F	Liver	FROZEN	Extrahepatic Cholangiocarcinoma	Extrahepatic Cholangiocarcinoma	Bile Duct	1	N		WES, Agilent v4	SI_4983	SI_4982	SI_4968	SI_4963	Y
MO_1037	28	F	Liver	FROZEN	Desmoplastic Small-Round-Cell Tumor	Desmoplastic Small-Round-Cell Tumor	Pancreas	41	Y		WES, Agilent v4	SI_4985	SI_4984	SI_4969	SI_4964	Y
MO_1038	39	M	Lung	FROZEN	Cutaneous Melanoma	Cutaneous Melanoma	Neck	2	Y		WES, Agilent v4	SI_5033	SI_5032	SI_5040	NA	Y
MO_1039	61	M	Liver	FROZEN	Intrahepatic Cholangiocarcinoma	Intrahepatic Cholangiocarcinoma	Bile Duct	1	N		WES, Agilent v4	SI_4987	SI_4986	SI_4970	SI_4965	Y
MO_1040	62	M	Lymph Node	FROZEN	Prostate Adenocarcinoma	Prostate Adenocarcinoma	Prostate	210	Y		WES, Agilent v4	SI_4989	SI_4988	SI_4971	SI_4966	Y
MO_1042	26	F	Liver	FROZEN	Adrenocortical Carcinoma	Adrenocortical Carcinoma	Adrenal	34	Y		WES, Agilent v4	SI_5029	SI_5028	SI_5041	SI_5026	Y
MO_1043	48	F	Lymph Node	FROZEN	Salivary Gland Clear Cell Carcinoma, Not Otherwise Specified	Salivary Gland Clear Cell Carcinoma	Salivary Gland	10	Y		WES, Agilent v4	SI_5047	SI_5048	SI_5055	SI_5043	Y
MO_1044	37	F	Lung	FROZEN	Adenoid Cystic Carcinoma	Adenoid Cystic Carcinoma	Oral Mass	146	Y		WES, Agilent v4	SI_5049	SI_5050	SI_5056	SI_5044	Y
MO_1045	60	M	Lymph Node	FROZEN	Pancreatic Adenocarcinoma	Pancreatic Adenocarcinoma	Pancreas	8	Y		WES, Agilent v4	SI_5167	SI_5120	NA	SI_5090	Y
MO_1046	54	M	Bone	FROZEN	Squamous Cell Carcinoma of the Penis	Squamous Cell Carcinoma of the Penis	Penis	6	Y		WES, Agilent v4	SI_5082	SI_5078	SI_5083	SI_5059	Y
MO_1047	40	M	Muscle	FROZEN	Ewing Sarcoma	CIC-DUX Sarcoma	Hip	25	Y		WES, Agilent v4	SI_5051	SI_5052	SI_5057	SI_5045	Y
MO_1048	63	M	Lymph Node	FROZEN	Colon Adenocarcinoma	Colon Adenocarcinoma	Colon	312	Y		WES, Agilent v4	SI_5053	SI_5054	SI_5058	SI_5046	Y
MO_1049	72	M	Lymph Node	FROZEN	Bladder Squamous Cell Carcinoma	Bladder Squamous Cell Carcinoma	Bladder	202	Y		WES, Agilent v4	SI_5073	SI_5074	SI_5084	SI_5060	Y
MO_1050	62	F	Liver	FROZEN	High Grade Ovarian Serous Adenocarcinoma	High Grade Ovarian Serous Adenocarcinoma	Ovary	38	Y		WES, Agilent v4	SI_5075	SI_5079	SI_5085	SI_5061	Y
MO_1051	31	F	Liver	FROZEN	Breast Invasive Ductal Carcinoma	Breast Invasive Ductal Carcinoma	Breast	85	Y		WES, Agilent v4	SI_5121	SI_5080	SI_5093	SI_5091	Y
MO_1052	78	M	Thyroid	FFPE	Thyroid Gland Anaplastic Carcinoma	Thyroid Gland Anaplastic Carcinoma	Thyroid	12	Y		WES, Agilent v4	SI_5374	SI_5081	SI_5382	NA	Y
MO_1053	49	F	Adrenal	FROZEN	Adrenocortical Carcinoma	Adrenocortical Carcinoma	Adrenal	13	Y		WES, Agilent v4	SI_5076	SI_5119	SI_5086	SI_5062	Y
MO_1054	56	M	Prostate	FROZEN	Prostate Adenocarcinoma	Prostate Adenocarcinoma	Prostate	134	Y		WES, Agilent v4	SI_5122	SI_5123	SI_5094	SI_5092	Y
MO_1055	68	M	Liver	FROZEN	Skin Squamous Cell Carcinoma	Skin Squamous Cell Carcinoma	Scalp	34	Y		WES, Agilent v4	SI_5169	SI_5182	SI_5155	SI_5150	Y
MO_1056	64	M	Bladder	FFPE	Bladder Urothelial Carcinoma	Bladder Urothelial Carcinoma	Bladder	2	N		WES, Agilent v4	SI_5170	SI_5171	SI_5164	NA	Y
MO_1058	62	M	Neck	FROZEN	Follicular Dendritic Cell Sarcoma	Follicular Dendritic Cell Sarcoma	Shoulder	33	Y		WES, Agilent v4	SI_5195	SI_5173	SI_5214	SI_5183	Y
MO_1059	49	F	Liver	FROZEN	Pancreatic Neuroendocrine Tumor	Pancreatic Neuroendocrine Tumor	Pancreas	33	Y		WES, Agilent v4	SI_5174	SI_5175	SI_5157	SI_5151	Y
MO_1060	62	F	Lymph Node	FROZEN	High Grade Ovarian Serous Adenocarcinoma	High Grade Ovarian Serous Adenocarcinoma	Ovary	26	Y		WES, Agilent v4	SI_5176	SI_5177	SI_5158	SI_5152	Y
MO_1061	39	F	Lung	FROZEN	Thymoma	Thymoma	Thymus	61	Y		WES, Agilent v4	SI_5178	SI_5179	SI_5159	SI_5153	Y
MO_1062	33	F	Lung	FROZEN	Ameloblastoma	Ameloblastoma	Mandible	86	Y		WES, Agilent v4	SI_5180	SI_5181	SI_5161	SI_5154	Y
MO_1063	76	M	Vertebra	FROZEN	Clear Cell Renal Cell Carcinoma	Clear Cell Renal Cell Carcinoma	Kidney	22	Y		WES, Agilent v4	SI_5196	SI_5197	SI_5215	SI_5184	Y
MO_1064	52	M	Lung	FROZEN	Adenoid Cystic Carcinoma	Adenoid Cystic Carcinoma	Parotid Gland	132	Y		WES, Agilent v4	SI_5198	SI_5199	SI_5216	SI_5185	Y
MO_1065	46	F	Lymph Node	FROZEN	Breast Invasive Ductal Carcinoma	Breast Invasive Ductal Carcinoma	Breast	74	Y		WES, Agilent v4	SI_5200	SI_5201	SI_5217	SI_5186	Y
MO_1066	63	M	Neck Mass	FROZEN	Prostate Adenocarcinoma	Prostate Adenocarcinoma	Prostate	62	Y		WES, Agilent v4	SI_9609	SI_9610	SI_9604	SI_9578	Y
MO_1067	73	M	Esophagus	FROZEN	Esophageal Adenocarcinoma	Esophageal Adenocarcinoma	Esophagus	7	Y	Superficial Urothelial Ca	WES, Agilent v4	SI_5202	SI_5203	SI_5218	SI_5187	Y
MO_1068	65	F	Lymph Node	FROZEN	Breast Invasive Lobular Carcinoma	Breast Invasive Lobular Carcinoma	Breast	346	Y		WES, Agilent v4	SI_5204	SI_5205	SI_5219	SI_5188	Y
MO_1069	62	F	Lymph Node	FROZEN	Breast Invasive Lobular Carcinoma	Breast Invasive Lobular Carcinoma	Breast	219	Y		WES, Agilent v4	SI_5259	SI_5260	SI_5276	SI_5257	Y
MO_1070	70	M	Lymph Node	FROZEN	Cutaneous Melanoma	Cutaneous Melanoma	Skin (Arm)	16	Y		WES, Agilent v4	SI_5268	SI_5269	SI_5315	SI_5281	Y
MO_1071	54	M	Prostate	FROZEN	Prostate Adenocarcinoma	Prostate Adenocarcinoma	Prostate	58	Y		WES, Agilent v4	SI_5263	SI_5264	SI_5277	SI_5258	Y
MO_1072	69	M	Buttock	FROZEN	Squamous Cell Carcinoma of the Penis	Squamous Cell Carcinoma of the Penis	Penis	81	Y	Basal Cell Carcinoma	WES, Agilent v4	SI_5270	SI_5314	SI_5316	SI_5351	Y
MO_1073	36	M	Colon	FROZEN	Rectal Adenocarcinoma	Rectal Adenocarcinoma	Rectum	0	N		WES, Agilent v4	SI_5438	SI_5439	SI_5432	SI_5409	Y
MO_1074	69	M	Bone	FROZEN	Prostate Adenocarcinoma	Prostate Adenocarcinoma	Prostate	129	Y		WES, Agilent v4	SI_5440	SI_5441	SI_5433	SI_5410	Y
MO_1075	22	M	Lung	FROZEN	Undifferentiated Carcinoma of Unknown Primary	Undifferentiated Carcinoma of Unknown Primary	Unknown	6	Y		WES, Agilent v4	SI_5946	SI_5450	SI_5932	NA	Y
MO_1076	63	M	Lung	FROZEN	Dermatofibrosarcoma Protuberans	Dermatofibrosarcoma Protuberans	Skin (Neck)	29	Y		WES, Agilent v4	SI_5488	SI_5489	SI_5501	NA	Y
MO_1077	65	F	Thyroid	FROZEN	Poorly Differentiated Thyroid Gland Carcinoma	Poorly Differentiated Thyroid Gland Carcinoma	Thyroid	1	N		WES, Agilent v4	SI_5490	SI_5491	SI_5502	SI_5484	Y
MO_1079	53	M	Soft Tissue Mass	FROZEN	Sarcomatoid Carcinoma	Sarcomatoid Carcinoma	Mandible	0	N		WES, Agilent v4	SI_5492	SI_5493	SI_5682	SI_5663	Y
MO_1080	69	F	Thyroid	FFPE	Thyroid Gland Undifferentiated (Anaplastic) Carcinoma	Thyroid Gland Undifferentiated (Anaplastic) Carcinoma	Thyroid	3	Y	Breast Ductal Carcinoma	WES, Agilent v4	SI_5563	SI_5564	SI_5560	NA	Y
MO_1084	77	M	Lymph Node	FROZEN	Prostate Adenocarcinoma	Prostate Adenocarcinoma	Prostate	162	Y		WES, Agilent v4	SI_5565	SI_5566	SI_5555	SI_5551	Y
MO_1085	49	M	Liver	FROZEN	Gastrointestinal Stromal Tumor	Gastrointestinal Stromal Tumor	Small Bowel	230	Y		WES, Agilent v4	SI_5567	SI_5568	SI_5556	SI_5552	Y
MO_1086	63	F	Lung	FROZEN	Undifferentiated Malignant Neoplasm	Granular Cell Tumor	Unknown	11	Y		WES, Agilent v4	SI_5569	SI_5570	SI_5557	SI_5553	Y
MO_1087	61	M	Liver	FROZEN	Colon Adenocarcinoma	Colon Adenocarcinoma	Colon	17	Y		WES, Agilent v4	SI_5613	SI_5614	SI_5598	SI_5589	Y
MO_1088	66	M	Lung	FROZEN	Extraskeletal Myxoid Chondrosarcoma	Extraskeletal Myxoid Chondrosarcoma	Deltoid	18	Y		WES, Agilent v4	SI_5715	SI_5716	SI_5831	NA	Y
MO_1089	58	F	Soft Tissue Mass	FROZEN	Solid Pseudopapillary Neoplasm of the Pancreas	Solid Pseudopapillary Neoplasm of the Pancreas	Pancreas	3	Y		WES, Agilent v4	SI_5618	SI_5619	SI_5602	SI_5593	Y
MO_1090	52	F	Soft Tissue Mass	FFPE	Breast Invasive Ductal Carcinoma	Breast Invasive Ductal Carcinoma	Breast	227	Y	Hodgkin Lymphoma	WES, Agilent v4	SI_5621	SI_5681	SI_5612	NA	Y
MO_1091	58	F	Soft Tissue Mass	FROZEN	Small Cell Bladder Cancer	Small Cell Bladder Cancer	Bladder	3	Y		WES, Agilent v4	SI_5795	SI_5796	SI_5836	SI_5769	Y
MO_1092	62	F	Lymph Node	FROZEN	Mucinous Adenocarcinoma	Mucinous Adenocarcinoma	Unknown	60	Y	Cervical Carcinoma	WES, Agilent v4	SI_5622	SI_5623	SI_5603	NA	Y
MO_1093	55	M	Lymph Node	FROZEN	Prostate Adenocarcinoma	Prostate Adenocarcinoma	Prostate	1	Y		WES, Agilent v4	SI_5669	SI_5670	SI_5683	SI_5664	Y
MO_1094	67	M	Bone	FROZEN	Prostate Adenocarcinoma	Prostate Adenocarcinoma	Prostate	10	Y		WES, Agilent v4	SI_5624	SI_5625	SI_5604	SI_5594	Y
MO_1095	72	M	Soft Tissue Mass	FROZEN	Prostate Adenocarcinoma	Prostate Adenocarcinoma	Prostate	14	Y		WES, Agilent v4	SI_5671	SI_5672	SI_5684	SI_5665	Y
MO_1096	65	M	Bone	FROZEN	Prostate Adenocarcinoma	Prostate Adenocarcinoma	Prostate	95	Y		WES, Agilent v4	SI_5673	SI_5674	SI_5685	NA	Y
MO_1097	57	F	Liver	FROZEN	Bladder Urothelial Carcinoma	Bladder Urothelial Carcinoma	Bladder	9	Y		WES, Agilent v4	SI_5675	SI_5676	SI_5686	SI_5666	Y
MO_1098	46	M	Lung	FROZEN	Colon Adenocarcinoma	Colon Adenocarcinoma	Colon	28	Y		WES, Agilent v4	SI_5677	SI_5678	SI_5687	SI_5667	Y
MO_1099	45	F	Liver	FROZEN	Bladder Squamous Cell Carcinoma	Bladder Squamous Cell Carcinoma	Bladder	6	Y		WES, Agilent v4	SI_5797	SI_5798	SI_5832	SI_5765	Y
MO_1100	48	M	Soft Tissue Mass	FROZEN	Leiomyosarcoma	Leiomyosarcoma	Kidney	11	Y		WES, Agilent v4	SI_7020	SI_5863	SI_7015	SI_7007	Y
MO_1102	34	M	Liver	FROZEN	Thymic Squamous Cell Carcinoma	Thymic Squamous Cell Carcinoma	Thymus	16	Y		WES, Agilent v4	SI_5717	SI_5718	SI_5833	SI_5854	Y
MO_1106	72	M	Skin Punch	FROZEN	Mucosal Melanoma of the Head and Neck	Mucosal Melanoma of the Head and Neck	Sinus	48	Y		WES, Agilent v4	SI_5801	SI_5802	SI_5840	SI_5772	Y
MO_1107	46	F	Liver	FROZEN	Breast Invasive Ductal Carcinoma	Breast Invasive Ductal Carcinoma	Breast	88	Y		WES, Agilent v4	SI_5860	SI_5861	SI_5841	SI_5773	Y
MO_1108	75	F	Lymph Node	FROZEN	Lung Adenocarcinoma	Lung Adenocarcinoma	Lung	64	Y		WES, Agilent v4	SI_5879	SI_5880	SI_6356	NA	Y
MO_1109	60	M	Soft Tissue Mass	FROZEN	Merkel Cell Carcinoma	Merkel Cell Carcinoma	Skin	21	Y		WES, Agilent v4	SI_5881	SI_5882	SI_5896	SI_5869	Y
MO_1111	54	F	Lymph Node	FROZEN	Lung Adenocarcinoma	Lung Adenocarcinoma	Lung	17	Y		WES, Agilent v4	SI_5892	SI_5915	SI_5897	SI_5870	Y
MO_1112	55	M	Bone	FFPE	Prostate Adenocarcinoma	Prostate Adenocarcinoma	Prostate	32	Y	Multiple Myeloma	WES, Agilent v4	SI_6098	SI_6003	SI_6071	NA	Y
MO_1114	62	M	Lymph Node	FROZEN	Prostate Adenocarcinoma	Prostate Adenocarcinoma	Prostate	91	Y		WES, Agilent v4	SI_6086	SI_6048	SI_6072	SI_6059	Y
MO_1116	54	M	Liver	FROZEN	Ampulla of Vater Carcinoma	Ampulla of Vater Carcinoma	Ampulla of Vater	44	Y		WES, Agilent v4	SI_6087	SI_6050	SI_6073	SI_6060	Y
MO_1117	53	F	Liver	FROZEN	Hepatocellular Carcinoma	Hepatocellular Carcinoma	Liver	70	Y		WES, Agilent v4	SI_7216	SI_7217	SI_7207	SI_7200	Y
MO_1118	73	M	Liver	FROZEN	Prostate Neuroendocrine Carcinoma	Prostate Neuroendocrine Carcinoma	Prostate	137	Y		WES, Agilent v4	SI_6088	SI_6144	SI_6074	SI_6061	Y
MO_1119	54	M	Brain	FROZEN	Poorly Differentiated Non-Small Cell Lung Cancer	Poorly Differentiated Non-Small Cell Lung Cancer	Lung	0	N		WES, Agilent v4	SI_6089	SI_6145	SI_6075	SI_6062	Y
MO_1123	77	F	Lung	FROZEN	Mucinous Adenocarcinoma	Pancreatic Mucinous-Cystic Neoplasm	Pancreas	9	Y	Basal Cell Carcinoma	WES, Agilent v4	SI_6171	SI_6172	NA	SI_6204	Y
MO_1124	66	M	Bladder	FROZEN	Prostate Adenocarcinoma	Prostate Adenocarcinoma	Prostate	285	Y		WES, Agilent v4	SI_6173	SI_6174	SI_6218	SI_6271	Y
MO_1125	72	M	Lymph Node	FROZEN	Poorly Differentiated Non-Small Cell Lung Cancer	Poorly Differentiated Non-Small Cell Lung Cancer	Lung	48	Y		WES, Agilent v4	SI_6175	SI_6176	SI_6219	SI_6206	Y
MO_1126	55	F	Liver	FROZEN	Breast Invasive Ductal Carcinoma	Breast Invasive Ductal Carcinoma	Breast	12	Y		WES, Agilent v4	SI_6177	SI_6178	SI_6287	NA	Y
MO_1128	71	M	Lymph Node	FROZEN	Prostate Adenocarcinoma	Prostate Adenocarcinoma	Prostate	136	Y		WES, Agilent v4	SI_6189	SI_6190	NA	SI_6209	Y
MO_1129	44	F	Liver	FROZEN	Breast Invasive Ductal Carcinoma	Breast Invasive Ductal Carcinoma	Breast	141	Y		WES, Agilent v4	SI_6191	SI_6192	SI_6222	NA	Y
MO_1130	56	M	Bone	FROZEN	Prostate Adenocarcinoma	Prostate Adenocarcinoma	Prostate	42	Y		WES, Agilent v4	SI_6193	SI_6194	SI_6223	NA	Y
MO_1131	70	M	Lymph Node	FROZEN	Cutaneous Melanoma	Cutaneous Melanoma	Skin	16	Y		WES, Agilent v4	SI_6195	SI_6196	SI_6227	SI_6273	Y
MO_1132	60	M	Bone	FROZEN	Prostate Adenocarcinoma	Prostate Adenocarcinoma	Prostate	5	Y		WES, Agilent v4	SI_6359	SI_6360	SI_6342	NA	N
MO_1133	49	F	Soft Tissue Mass	FROZEN	Synovial Sarcoma	Synovial Sarcoma	Unknown	51	Y		WES, Agilent v4	SI_6197	SI_6198	SI_6228	SI_6212	Y
MO_1135	47	M	Muscle	FROZEN	Bladder Urothelial Carcinoma	Bladder Urothelial Carcinoma	Bladder	12	Y		WES, Agilent v4	SI_6233	SI_6234	SI_6230	SI_6214	Y
MO_1136	35	F	Soft Tissue Mass	FROZEN	Fibrolamellar Carcinoma	Fibrolamellar Carcinoma	Liver	36	Y		WES, Agilent v4	SI_6235	SI_6236	SI_6231	SI_6215	Y
MO_1137	66	F	Lung	FROZEN	Uterine Corpus Leiomyosarcoma	Uterine Corpus Leiomyosarcoma	Uterus	104	Y		WES, Agilent v4	SI_6237	SI_6238	SI_6232	NA	Y
MO_1138	60	F	Soft Tissue Mass	FROZEN	High Grade Ovarian Serous Adenocarcinoma	High Grade Ovarian Serous Adenocarcinoma	Fallopian Tube	0	N		WES, Agilent v4	SI_6239	SI_6240	SI_6288	SI_6274	Y
MO_1139	61	M	Bone	FROZEN	Prostate Adenocarcinoma	Prostate Adenocarcinoma	Prostate	106	Y		WES, Agilent v4	SI_6241	SI_6242	NA	NA	Y
MO_1140	72	F	Soft Tissue Mass	FROZEN	Gastrointestinal Stromal Tumor	Gastrointestinal Stromal Tumor	Stomach	2	Y		WES, Agilent v4	SI_6243	SI_6244	SI_6289	SI_6275	Y
MO_1141	56	M	Lung	FROZEN	Squamous Cell Carcinoma of Unknown Primary Origin	Squamous Cell Carcinoma of Unknown Primary Origin	Unknown	20	Y	Papillary Thyroid Cancer	WES, Agilent v4	SI_6245	SI_6246	SI_6290	SI_6276	Y
MO_1142	72	F	Lung	FROZEN	Clear Cell Adenocarcinoma	Clear Cell Adenocarcinoma	Unknown	161	Y	Clinoidal Meningioma, Basal Cell Carcinoma	WES, Agilent v4	SI_6247	SI_6248	NA	NA	N
MO_1143	51	F	Lung	FROZEN	Non-Small Cell Lung Cancer	Non-Small Cell Lung Cancer	Lung	55	Y		WES, Agilent v4	SI_6361	SI_6362	SI_6343	NA	Y
MO_1146	72	M	Subq Nodule	FROZEN	Cutaneous Melanoma	Cutaneous Melanoma	Unknown	10	Y	Breast Ductal Carcinoma	WES, Agilent v4	SI_6462	SI_6463	SI_6476	SI_6458	Y
MO_1147	62	F	Liver	FROZEN	Intrahepatic Cholangiocarcinoma	Intrahepatic Cholangiocarcinoma	Unknown	1	N		WES, Agilent v4	SI_6365	SI_6366	SI_6346	SI_6331	Y
MO_1148	64	M	Soft Tissue Mass	FROZEN	Leiomyosarcoma	Leiomyosarcoma	Penis	121	Y		WES, Agilent v4	SI_6367	SI_6368	SI_6354	SI_6328	Y
MO_1149	24	F	Lung	FROZEN	Alveolar Soft Part Sarcoma	Alveolar Soft Part Sarcoma	Psoas Muscle	74	Y		WES, Agilent v4	SI_6369	SI_6370	SI_6357	NA	Y
MO_1150	54	M	Lymph Node	FROZEN	Lung Adenocarcinoma	Lung Adenocarcinoma	Lung	39	Y		WES, Agilent v4	SI_6464	SI_6465	NA	NA	Y
MO_1152	43	M	Liver	FROZEN	Extrahepatic Cholangiocarcinoma	Extrahepatic Cholangiocarcinoma	Bile Duct	0	N		WES, Agilent v4	SI_6421	SI_6422	SI_6471	SI_6453	Y
MO_1153	70	M	Liver	FROZEN	Bladder Urothelial Carcinoma	Bladder Urothelial Carcinoma	Bladder	42	Y		WES, Agilent v4	SI_6423	SI_6424	SI_6472	SI_6454	Y
MO_1154	71	M	Bone	FROZEN	Prostate Adenocarcinoma	Prostate Adenocarcinoma	Prostate	91	Y		WES, Agilent v4	SI_19949	SI_19950	SI_19906	NA	N
MO_1155	40	M	Subq Nodule	FROZEN	Adenoid Cystic Carcinoma	Adenoid Cystic Carcinoma	Oropharynx	13	Y		WES, Agilent v4	SI_6425	SI_6426	SI_6473	SI_6455	Y
MO_1157	49	F	Soft Tissue Mass	FROZEN	Uterine Corpus Leiomyosarcoma	Uterine Corpus Leiomyosarcoma	Uterus	17	Y		WES, Agilent v4	SI_6427	SI_6428	SI_6474	SI_6456	Y
MO_1158	64	F	Soft Tissue Mass	FROZEN	High Grade Ovarian Serous Adenocarcinoma	High Grade Ovarian Serous Adenocarcinoma	Ovary	1	N		WES, Agilent v4	SI_6518	SI_6519	SI_6565	SI_6553	Y
MO_1159	54	F	Liver	FROZEN	Breast Invasive Ductal Carcinoma	Breast Invasive Ductal Carcinoma	Breast	24	Y		WES, Agilent v4	SI_6466	SI_6467	SI_6477	SI_6459	N
MO_1160	66	M	Liver	FROZEN	Merkel Cell Carcinoma	Merkel Cell Carcinoma	Skin	15	Y		WES, Agilent v4	SI_6468	SI_6469	SI_6478	SI_6460	Y
MO_1161	65	M	Liver	FROZEN	Prostate Adenocarcinoma	Prostate Adenocarcinoma	Prostate	16	Y		WES, Agilent v4	SI_6520	SI_6521	SI_6566	SI_6554	Y
MO_1162	62	M	Peritoneum	FROZEN	Prostate Adenocarcinoma	Prostate Adenocarcinoma	Prostate	106	Y		WES, Agilent v4	SI_6522	SI_6523	SI_6567	NA	N
MO_1163	52	M	Liver	FROZEN	Poorly Differentiated Non-Small Cell Lung Cancer	Poorly Differentiated Non-Small Cell Lung Cancer	Lung	20	Y		WES, Agilent v4	SI_6524	SI_6525	SI_6568	SI_6555	N
MO_1164	51	F	Brain	FROZEN	Clear Cell Renal Cell Carcinoma	Clear Cell Renal Cell Carcinoma	Kidney	18	Y		WES, Agilent v4	SI_6526	SI_6527	SI_6569	NA	N
MO_1165	32	F	Breast	FROZEN	Uterine Corpus Leiomyosarcoma	Uterine Corpus Leiomyosarcoma	Uterus	41	Y		WES, Agilent v4	SI_6528	SI_6529	SI_6570	NA	Y
MO_1166	78	M	Bone	FROZEN	Bladder Urothelial Carcinoma	Bladder Urothelial Carcinoma	Bladder	1	N		WES, Agilent v4	SI_6530	SI_6531	SI_6571	SI_6556	Y
MO_1167	60	F	Liver	FROZEN	Breast Invasive Ductal Carcinoma	Breast Invasive Ductal Carcinoma	Breast	214	Y	Basal Cell Carcinoma	WES, Agilent v4	SI_6609	SI_6610	SI_6652	NA	Y
MO_1168	50	M	Liver	FROZEN	Leiomyosarcoma	Leiomyosarcoma	Unknown	27	Y	Bilateral Retinoblastoma	WES, Agilent v4	SI_6532	SI_6533	SI_6557	NA	Y
MO_1170	44	M	Soft Tissue Mass	FROZEN	Extrahepatic Cholangiocarcinoma	Extrahepatic Cholangiocarcinoma	Perihilar	18	Y		WES, Agilent v4	SI_6621	SI_6622	SI_6653	NA	Y
MO_1171	42	M	Lymph Node	FROZEN	Teratoma with Malignant Transformation	Teratoma with Malignant Transformation	Testicle	6	Y		WES, Agilent v4	SI_6662	SI_6663	SI_6642	NA	Y
MO_1172	55	F	Lung	FROZEN	Pancreatic Adenocarcinoma	Pancreatic Adenocarcinoma	Pancreas	45	Y		WES, Agilent v4	SI_6623	SI_6624	SI_6639	SI_6627	Y
MO_1175	69	M	Liver	FROZEN	Undifferentiated Carcinoma of Unknown Primary	Pancreatic Adenocarcinoma	Pancreas	26	Y		WES, Agilent v4	SI_6625	SI_6626	SI_6640	SI_6628	Y
MO_1176	56	M	Lymph Node	FROZEN	Prostate Adenocarcinoma	Prostate Adenocarcinoma	Prostate	1	N		WES, Agilent v4	SI_6667	SI_6668	SI_6698	SI_6848	Y
MO_1177	62	M	Soft Tissue Mass	FROZEN	Lung Squamous Cell Carcinoma	Lung Squamous Cell Carcinoma	Lung	7	Y		WES, Agilent v4	SI_6669	SI_6670	SI_6699	NA	Y
MO_1178	61	F	Lymph Node	FROZEN	Breast Invasive Ductal Carcinoma	Breast Invasive Ductal Carcinoma	Breast	52	Y		WES, Agilent v4	SI_6671	SI_6672	SI_6700	SI_6689	Y
MO_1179	75	M	Bone	FROZEN	Prostate Adenocarcinoma	Prostate Adenocarcinoma	Prostate	61	Y		WES, Agilent v4	SI_6673	SI_6674	SI_6701	SI_6690	Y
MO_1180	58	M	Muscle	FROZEN	Extraskeletal Myxoid Chondrosarcoma	Extraskeletal Myxoid Chondrosarcoma	Thigh	16	Y		WES, Agilent v4	SI_6675	SI_6676	SI_6702	SI_6691	Y
MO_1181	62	F	Soft Tissue Mass	FROZEN	Uterine Corpus Leiomyosarcoma	Uterine Corpus Leiomyosarcoma	Uterus	176	Y		WES, Agilent v4	SI_6677	SI_6678	SI_6703	SI_6692	Y
MO_1182	52	F	Muscle	FROZEN	Leiomyosarcoma	Leiomyosarcoma	Unknown	44	Y		WES, Agilent v4	SI_6679	SI_6680	SI_6704	SI_6693	Y
MO_1183	69	F	Subq Nodule	FROZEN	Cutaneous Melanoma	Cutaneous Melanoma	Skin (Lip)	43	Y		WES, Agilent v4	SI_6681	SI_6682	SI_6705	SI_6694	Y
MO_1184	72	M	Liver	FROZEN	Prostate Adenocarcinoma	Prostate Adenocarcinoma	Prostate	47	Y		WES, Agilent v4	SI_6711	SI_6712	SI_6706	SI_6695	Y
MO_1185	58	F	Peritoneal Fluid	FROZEN	Breast Invasive Lobular Carcinoma	Breast Invasive Lobular Carcinoma	Breast	195	Y		WES, Agilent v4	SI_6828	SI_6830	SI_6794	SI_6764	Y
MO_1187	64	F	Liver	FROZEN	Oral Cavity Squamous Cell Carcinoma	Oral Cavity Squamous Cell Carcinoma	Oral	17	Y		WES, Agilent v4	SI_6833	SI_6834	SI_6797	SI_6767	Y
MO_1188	62	F	Lymph Node	FROZEN	Breast Invasive Ductal Carcinoma	Breast Invasive Ductal Carcinoma	Breast	191	Y		WES, Agilent v4	SI_6835	SI_6836	SI_6798	SI_6768	Y
MO_1189	67	F	Lymph Node	FROZEN	Poorly Differentiated Non-Small Cell Lung Cancer	Poorly Differentiated Non-Small Cell Lung Cancer	Lung	4	Y		WES, Agilent v4	SI_6871	SI_6872	SI_6858	SI_6849	Y
MO_1190	66	F	Bladder	FROZEN	Breast Invasive Ductal Carcinoma	Breast Invasive Ductal Carcinoma	Breast	106	Y		WES, Agilent v4	SI_6873	SI_6874	SI_6799	SI_6769	Y
MO_1192	62	M	Lymph Node	FROZEN	Prostate Adenocarcinoma	Prostate Adenocarcinoma	Prostate	73	Y		WES, Agilent v4	SI_6875	SI_6876	SI_6860	SI_6851	Y
MO_1193	28	F	Lung	FROZEN	Low Grade Ovarian Serous Adenocarcinoma	Low Grade Ovarian Serous Adenocarcinoma	Ovary	4	Y		WES, Agilent v4	SI_6912	SI_6913	SI_6861	SI_6852	Y
MO_1194	60	F	Soft Tissue Mass	FROZEN	Lung Adenocarcinoma	Lung Adenocarcinoma	Lung	39	Y		WES, Agilent v4	SI_6914	SI_6915	SI_6862	SI_6853	Y
MO_1195	56	F	Lymph Node	FROZEN	Breast Invasive Ductal Carcinoma	Breast Invasive Ductal Carcinoma	Breast	0	N		WES, Agilent v4	SI_6916	SI_6917	SI_6863	SI_6854	Y
MO_1196	34	M	Liver	FROZEN	Gastrointestinal Stromal Tumor	Gastrointestinal Stromal Tumor	Stomach	13	Y		WES, Agilent v4	SI_6918	SI_6919	SI_6905	SI_6880	N
MO_1197	59	M	Lymph Node	FROZEN	Squamous Cell Carcinoma of Unknown Primary Origin	Squamous Cell Carcinoma of Unknown Primary Origin	Unknown	9	Y		WES, Agilent v4	SI_6920	SI_6921	SI_6906	SI_6881	Y
MO_1198	64	M	Liver	FROZEN	Bladder Urothelial Carcinoma	Bladder Urothelial Carcinoma	Bladder	15	Y		WES, Agilent v4	SI_6922	SI_6923	SI_6907	SI_6882	Y
MO_1200	67	M	Lymph Node	FROZEN	Prostate Adenocarcinoma	Prostate Adenocarcinoma	Prostate	131	Y		WES, Agilent v4	SI_6945	SI_6946	SI_6936	SI_6932	N
MO_1201	62	M	Bone	FROZEN	Prostate Adenocarcinoma	Prostate Adenocarcinoma	Prostate	12	Y		WES, Agilent v4	SI_6947	SI_6948	SI_6937	NA	Y
MO_1202	70	M	Liver	FROZEN	Prostate Adenocarcinoma	Prostate Adenocarcinoma	Prostate	24	Y		WES, Agilent v4	SI_7609	SI_7610	SI_7596	SI_7585	Y
MO_1203	47	F	Subq Nodule	FROZEN	Intrahepatic Cholangiocarcinoma	Intrahepatic Cholangiocarcinoma	Liver	8	Y		WES, Agilent v4	SI_6949	SI_6950	SI_6938	SI_6933	Y
MO_1204	46	F	Subq Nodule	FROZEN	Bladder Urachal Adenocarcinoma	Bladder Urachal Adenocarcinoma	Urachus	64	Y		WES, Agilent v4	SI_6962	SI_6963	SI_6939	NA	N
MO_1206	54	F	Liver	FROZEN	Squamous Cell Lung Carcinoma	Squamous Cell Lung Carcinoma	Lung	14	Y		WES, Agilent v4	SI_6966	SI_6967	SI_6969	SI_6951	Y
MO_1208	61	M	Bone	FROZEN	Undifferentiated Pleomorphic Sarcoma/High-Grade Spindle Cell Sarcoma	Undifferentiated Pleomorphic Sarcoma/High-Grade Spindle Cell Sarcoma	Thigh	20	Y		WES, Agilent v4	SI_6988	SI_6989	SI_6970	SI_6952	Y
MO_1209	61	M	Lung	FROZEN	Large Cell Lung Carcinoma, Clear Cell Variant	Large Cell Lung Carcinoma, Clear Cell Variant	Lung	51	Y		WES, Agilent v4	SI_6990	SI_6991	SI_6971	SI_6953	Y
MO_1210	19	F	Soft Tissue Mass	FROZEN	Hepatocellular Carcinoma	Hepatocellular Carcinoma	Liver	9	Y		WES, Agilent v4	SI_6992	SI_6993	SI_6981	SI_6976	Y
MO_1211	23	M	Liver	FROZEN	Desmoplastic Small-Round-Cell Tumor	Desmoplastic Small-Round-Cell Tumor	Pelvis	16	Y		WES, Agilent v4	SI_6994	SI_6995	SI_6982	SI_6977	Y
MO_1213	43	F	Liver	FROZEN	Breast Invasive Ductal Carcinoma	Breast Invasive Ductal Carcinoma	Breast	8	Y		WES, Agilent v4	SI_7024	SI_7025	SI_7016	SI_7008	Y
MO_1214	78	M	Bone	FROZEN	Renal Cell Carcinoma	Renal Cell Carcinoma	Kidney	0	N	Prostate Carcinoma	WES, Agilent v4	SI_7026	SI_7027	SI_7017	SI_7009	Y
MO_1215	65	M	Soft Tissue Mass	FROZEN	Prostate Neuroendocrine Carcinoma	Prostate Neuroendocrine Carcinoma	Prostate	133	Y		WES, Agilent v4	SI_7028	SI_7029	SI_7018	SI_7010	Y
MO_1217	67	M	Lymph Node	FROZEN	Undifferentiated Malignant Neoplasm	Undifferentiated Malignant Neoplasm	Unknown	2	N		WES, Agilent v4	SI_7077	SI_7078	SI_7072	SI_7067	Y
MO_1219	67	M	Bone	FROZEN	Prostate Adenocarcinoma	Prostate Adenocarcinoma	Prostate	20	Y		WES, Agilent v4	SI_7079	SI_7080	SI_7073	SI_7068	Y
MO_1220	26	M	Lymph Node	FROZEN	Desmoplastic Small-Round-Cell Tumor	Desmoplastic Small-Round-Cell Tumor	Pleura	46	Y		WES, Agilent v4	SI_7081	SI_7082	SI_7074	SI_7069	Y
MO_1221	59	M	Bone	FROZEN	Prostate Adenocarcinoma	Prostate Adenocarcinoma	Prostate	102	Y		WES, Agilent v4	SI_7083	SI_7084	SI_7075	SI_7070	Y
MO_1222	46	M	Soft Tissue Mass	FROZEN	Extraskeletal Myxoid Chondrosarcoma	Extraskeletal Myxoid Chondrosarcoma	Thigh	149	Y		WES, Agilent v4	SI_7099	SI_7100	SI_7124	SI_7109	Y
MO_1223	62	F	Lymph Node	FROZEN	Squamous Cell Carcinoma of Unknown Primary Origin	Squamous Cell Carcinoma of Unknown Primary Origin	Unknown	2	Y		WES, Agilent v4	SI_7101	SI_7102	SI_7125	SI_7110	Y
MO_1224	69	M	Soft Tissue Mass	FROZEN	Urethral Urothelial Carcinoma	Urethral Urothelial Carcinoma	Urethra	24	Y		WES, Agilent v4	SI_7103	SI_7104	SI_7126	SI_7111	Y
MO_1226	48	F	Subq Nodule	FROZEN	Angiosarcoma	Angiosarcoma	Neck	114	Y	Hodgkin Lymph. / Breast Ca	WES, Agilent v4	SI_7140	SI_7141	SI_7129	SI_7114	Y
MO_1227	58	F	Bone	FROZEN	Breast Invasive Lobular Carcinoma	Breast Invasive Lobular Carcinoma	Breast	74	Y		WES, Agilent v4	SI_7142	SI_7143	SI_7130	SI_7115	Y
MO_1228	54	F	Soft Tissue Mass	FROZEN	Adnexal Carcinoma	Adnexal Carcinoma	Skin (Cheek)	15	Y		WES, Agilent v4	SI_7144	SI_7145	SI_7131	SI_7116	Y
MO_1229	50	M	Soft Tissue Mass	FROZEN	Myxoid Liposarcoma	Myxoid Liposarcoma	Thigh	22	Y		WES, Agilent v4	SI_7146	SI_7147	SI_7132	NA	Y
MO_1230	64	F	Liver	FROZEN	Breast Invasive Ductal Carcinoma	Breast Invasive Ductal Carcinoma	Breast	210	Y		WES, Agilent v4	SI_7148	SI_7149	SI_7133	SI_7117	Y
MO_1231	45	F	Soft Tissue Mass	FROZEN	Stomach Adenocarcinoma	Stomach Adenocarcinoma	Stomach	20	Y		WES, Agilent v4	SI_7194	SI_7195	SI_7189	SI_7184	Y
MO_1232	65	M	Soft Tissue Mass	FROZEN	Prostate Adenocarcinoma	Prostate Adenocarcinoma	Prostate	46	Y		WES, Agilent v4	SI_7150	SI_7151	SI_7134	SI_7118	Y
MO_1233	44	F	Liver	FROZEN	Adenoid Cystic Carcinoma	Adenoid Cystic Carcinoma	Palate	22	Y		WES, Agilent v4	SI_7152	SI_7153	SI_7135	SI_7119	Y
MO_1234	69	M	Lymph Node	FROZEN	Prostate Adenocarcinoma	Prostate Adenocarcinoma	Prostate	67	Y		WES, Agilent v4	SI_13043	SI_13044	SI_13027	SI_13025	Y
MO_1236	59	M	Lymph Node	FROZEN	Lung Adenocarcinoma	Lung Adenocarcinoma	Lung	6	Y		WES, Agilent v4	SI_7218	SI_7219	SI_7208	SI_7201	Y
MO_1237	43	F	Liver	FROZEN	Breast Invasive Ductal Carcinoma	Breast Invasive Ductal Carcinoma	Breast	15	Y		WES, Agilent v4	SI_7196	SI_7197	SI_7190	SI_7185	Y
MO_1239	58	F	Liver	FROZEN	Breast Invasive Ductal Carcinoma	Breast Invasive Ductal Carcinoma	Breast	50	Y		WES, Agilent v4	SI_7220	SI_7221	SI_7209	SI_7202	Y
MO_1240	66	M	Bone	FROZEN	Prostate Adenocarcinoma	Prostate Adenocarcinoma	Prostate	105	Y		WES, Agilent v4	SI_7222	SI_7224	SI_7210	NA	Y
MO_1241	75	M	Liver	FROZEN	Prostate Adenocarcinoma	Prostate Adenocarcinoma	Prostate	5	Y		WES, Agilent v4	SI_7225	SI_7226	SI_7212	SI_7203	Y
MO_1244	58	M	Liver	FROZEN	Prostate Adenocarcinoma	Prostate Adenocarcinoma	Prostate	15	Y		WES, Agilent v4	SI_7269	SI_7270	SI_7263	SI_7233	Y
MO_1245	47	F	Lung	FROZEN	Uterine Corpus Leiomyosarcoma	Uterine Corpus Leiomyosarcoma	Uterus	76	Y		WES, Agilent v4	SI_7271	SI_7272	SI_7264	SI_7234	Y
MO_1247	46	F	Liver	FROZEN	Breast Invasive Ductal Carcinoma	Breast Invasive Ductal Carcinoma	Breast	128	Y		WES, Agilent v4	SI_7273	SI_7274	SI_7265	SI_7235	Y
MO_1248	69	F	Soft Tissue Mass	FROZEN	High Grade Ovarian Serous Adenocarcinoma	High Grade Ovarian Serous Adenocarcinoma	Ovary	0	N	Breast Ductal Carcinoma	WES, Agilent v4	SI_7275	SI_7276	SI_7266	SI_7236	Y
MO_1249	70	M	Lymph Node	FROZEN	Prostate Adenocarcinoma	Prostate Adenocarcinoma	Prostate	229	Y		WES, Agilent v4	SI_7277	SI_7278	SI_7267	SI_7237	Y
MO_1250	53	M	Lung	FROZEN	Lung Adenocarcinoma	Lung Adenocarcinoma	Lung	9	Y		WES, Agilent v4	SI_7369	SI_7370	SI_7353	SI_7300	Y
MO_1251	45	M	Lung	FROZEN	Clear Cell Renal Cell Carcinoma	Clear Cell Renal Cell Carcinoma	Kidney	60	Y		WES, Agilent v4	SI_7548	SI_7549	SI_7544	SI_7541	Y
MO_1252	45	M	Soft Tissue Mass	FROZEN	Dedifferentiated Liposarcoma	Dedifferentiated Liposarcoma	Thigh	45	Y		WES, Agilent v4	SI_7371	SI_7372	SI_7355	SI_7301	Y
MO_1253	49	M	Lung	FROZEN	Lung Adenocarcinoma	Lung Adenocarcinoma	Lung	8	Y		WES, Agilent v4	SI_8616	SI_8617	SI_8631	SI_8609	Y
MO_1256	42	M	Lymph Node	FROZEN	Adrenocortical Carcinoma	Adrenocortical Carcinoma	Adrenal	12	Y		WES, Agilent v4	SI_7412	SI_7413	SI_7402	SI_7396	Y
MO_1260	61	M	Lymph Node	FROZEN	Prostate Adenocarcinoma	Prostate Adenocarcinoma	Prostate	21	Y		WES, Agilent v4	SI_7414	SI_7415	SI_7403	SI_7397	Y
MO_1262	53	M	Lymph Node	FROZEN	Prostate Adenocarcinoma	Prostate Adenocarcinoma	Prostate	68	Y		WES, Agilent v4	SI_7416	SI_7417	SI_7404	SI_7398	Y
MO_1263	65	M	Lymph Node	FROZEN	Prostate Adenocarcinoma	Prostate Adenocarcinoma	Prostate	117	Y		WES, Agilent v4	SI_7418	SI_7419	SI_7405	NA	Y
MO_1264	22	F	Soft Tissue Mass	FROZEN	Fibrolamellar Carcinoma	Fibrolamellar Carcinoma	Liver	47	Y		WES, Agilent v4	SI_7458	SI_7459	SI_7451	SI_7447	Y
MO_1265	54	F	Liver	FROZEN	Colon Adenocarcinoma	Colon Adenocarcinoma	Colorectal	62	Y	Breast Ductal Carcinoma	WES, Agilent v4	SI_7550	SI_7551	SI_7545	SI_7542	Y
MO_1266	58	F	Lymph Node	FROZEN	Breast Invasive Ductal Carcinoma	Breast Invasive Ductal Carcinoma	Breast	117	Y		WES, Agilent v4	SI_7562	SI_7563	SI_7570	SI_7558	Y
MO_1267	63	F	Skin Punch	FROZEN	Breast Invasive Ductal Carcinoma	Breast Invasive Ductal Carcinoma	Breast	13	Y	Basal Cell Carcinoma	WES, Agilent v4	SI_7564	SI_7565	SI_7571	SI_7559	Y
MO_1268	52	F	Soft Tissue Mass	FROZEN	Mullerian Poorly Differentiated Carcinoma	Mullerian Poorly Differentiated Carcinoma	Mullerian	1	N		WES, Agilent v4	SI_7566	SI_7567	SI_7572	SI_7560	Y
MO_1269	46	F	Soft Tissue Mass	FROZEN	Breast Invasive Ductal Carcinoma	Breast Invasive Ductal Carcinoma	Breast	142	Y		WES, Agilent v4	SI_7568	SI_7569	SI_7573	SI_7561	Y
MO_1271	63	F	Lymph Node	FROZEN	Breast Invasive Ductal Carcinoma	Breast Invasive Ductal Carcinoma	Breast	150	Y		WES, Agilent v4	SI_7611	SI_7612	SI_7597	SI_7586	Y
MO_1272	42	M	Lymph Node	FROZEN	Chromophobe Renal Cell Carcinoma	Chromophobe Renal Cell Carcinoma	Kidney	70	Y		WES, Agilent v4	SI_7638	SI_7639	SI_7740	NA	N
MO_1274	50	M	Liver	FROZEN	Small Cell Carcinoma of Unknown Primary	Small Cell Carcinoma of Unknown Primary	Unknown	10	Y		WES, Agilent v4	SI_7615	SI_7616	SI_7600	SI_7588	Y
MO_1276	41	F	Lung	FROZEN	Breast Invasive Ductal Carcinoma	Breast Invasive Ductal Carcinoma	Breast	55	Y		WES, Agilent v4	SI_7640	SI_7641	SI_7601	SI_7589	Y
MO_1277	54	M	Bone	FROZEN	Prostate Adenocarcinoma	Prostate Adenocarcinoma	Prostate	101	Y		WES, Agilent v4	SI_7642	SI_7643	SI_7602	SI_7590	Y
MO_1278	49	F	Liver	FROZEN	PEComa	PEComa	Unknown	4	Y		WES, Agilent v4	SI_7644	SI_7645	SI_7603	SI_7591	Y
MO_1279	65	F	Lymph Node	FROZEN	Colon Adenocarcinoma	Colon Adenocarcinoma	Colorectal	35	Y		WES, Agilent v4	SI_7646	SI_7647	SI_7633	NA	Y
MO_1283	35	F	Soft Tissue Mass	FROZEN	Embryonal Rhabdomyosarcoma	Embryonal Rhabdomyosarcoma	Cervix	7	Y		WES, Agilent v4	SI_7672	SI_7673	SI_7657	SI_7654	Y
MO_1284	61	F	Soft Tissue Mass	FROZEN	Lung Adenocarcinoma	Lung Adenocarcinoma	Unknown	2	N		WES, Agilent v4	SI_7674	SI_7675	SI_7658	SI_7655	Y
MO_1285	28	F	Lymph Node	FROZEN	Undifferentiated Carcinoma of Unknown Primary	Poorly Differentiated Non-Small Cell Lung Cancer	Unknown	2	N		WES, Agilent v4	SI_7676	SI_7677	SI_7659	SI_7656	Y
MO_1286	58	F	Lymph Node	FROZEN	Squamous Cell Lung Carcinoma	Squamous Cell Lung Carcinoma	Lung	21	Y		WES, Agilent v4	SI_7692	SI_7693	SI_7685	SI_7678	Y
MO_1287	56	F	Lymph Node	FROZEN	Breast Invasive Ductal Carcinoma	Breast Invasive Ductal Carcinoma	Breast	34	Y		WES, Agilent v4	SI_7694	SI_7695	SI_7686	SI_7679	Y
MO_1288	77	F	Liver	FROZEN	Breast Invasive Ductal Carcinoma	High Grade Ovarian Serous Adenocarcinoma	Ovary	168	Y		WES, Agilent v4	SI_7741	SI_7742	SI_7733	SI_7729	Y
MO_1289	49	F	Soft Tissue Mass	FROZEN	Breast Invasive Ductal Carcinoma	Breast Invasive Ductal Carcinoma	Breast	80	Y		WES, Agilent v4	SI_7743	SI_7744	SI_7734	SI_7730	Y
MO_1290	54	M	Lymph Node	FROZEN	Small Cell Bladder Cancer	Small Cell Bladder Cancer	Bladder	6	Y		WES, Agilent v4	SI_7745	SI_7746	SI_7735	SI_7731	Y
MO_1292	35	F	Liver	FROZEN	Breast Invasive Ductal Carcinoma	Breast Invasive Ductal Carcinoma	Breast	0	N		WES, Agilent v4	SI_7747	SI_7748	SI_7736	SI_7732	Y
MO_1294	61	F	Lymph Node	FROZEN	Lung Adenocarcinoma	Lung Adenocarcinoma	Lung	8	Y		WES, Agilent v4	SI_7787	SI_7788	SI_7777	SI_7771	N
MO_1295	23	M	Soft Tissue Mass	FROZEN	Desmoplastic Small-Round-Cell Tumor	Desmoplastic Small-Round-Cell Tumor	Unknown	12	Y		WES, Agilent v4	SI_7853	SI_7854	SI_7874	SI_7851	Y
MO_1296	68	F	Liver	FROZEN	Ampulla of Vater Carcinoma	Ampulla of Vater Carcinoma	Pancreaticobiliary	13	Y		WES, Agilent v4	SI_7822	SI_7823	SI_7845	SI_7818	Y
MO_1297	67	M	Liver	FROZEN	Gastric Neuroendocrine Carcinoma	Gastric Neuroendocrine Carcinoma	Stomach	179	Y		WES, Agilent v4	SI_7824	SI_7825	SI_7846	SI_7819	Y
MO_1298	64	F	Soft Tissue Mass	FROZEN	Breast Invasive Ductal Carcinoma	Breast Invasive Ductal Carcinoma	Breast	141	Y		WES, Agilent v4	SI_7826	SI_7827	SI_7847	SI_7820	Y
MO_1300	75	F	Bladder	FROZEN	Breast Invasive Lobular Carcinoma	Breast Invasive Lobular Carcinoma	Breast	44	Y		WES, Agilent v4	SI_7962	SI_7963	SI_7948	SI_7941	Y
MO_1301	42	F	Brain	FROZEN	Breast Invasive Ductal Carcinoma	Breast Invasive Ductal Carcinoma	Breast	16	Y		WES, Agilent v4	SI_7889	SI_7890	SI_7916	SI_7880	Y
MO_1302	44	F	Peritoneal Fluid	FROZEN	Breast Invasive Ductal Carcinoma	Breast Invasive Ductal Carcinoma	Breast	61	Y		WES, Agilent v4	SI_8212	SI_7856	SI_8198	SI_8209	Y
MO_1304	67	M	Subq Nodule	FROZEN	Skin Squamous Cell Carcinoma	Skin Squamous Cell Carcinoma	Head	21	Y		WES, Agilent v4	SI_7891	SI_7892	SI_7918	NA	Y
MO_1305	51	F	Liver	FROZEN	Inflammatory Breast Carcinoma	Inflammatory Breast Carcinoma	Breast	79	Y		WES, Agilent v4	SI_7893	SI_7894	SI_7919	SI_7882	Y
MO_1306	38	M	Liver	FROZEN	Testicular Yolk Sac Tumor	Testicular Yolk Sac Tumor	Testes	108	Y		WES, Agilent v4	SI_7895	SI_7896	SI_7920	SI_7883	Y
MO_1307	69	M	Subq Nodule	FROZEN	Skin Squamous Cell Carcinoma	Skin Squamous Cell Carcinoma	Head	14	Y	Prostate Carcinoma	WES, Agilent v4	SI_7907	SI_7908	SI_7921	SI_7884	Y
MO_1309	61	M	Soft Tissue Mass	FROZEN	Oropharyngeal Squamous Cell Carcinoma	Oropharyngeal Squamous Cell Carcinoma	Tonsil	14	Y		WES, Agilent v4	SI_7964	SI_7965	SI_7949	SI_7942	Y
MO_1310	62	F	Liver	FROZEN	Leiomyosarcoma	Leiomyosarcoma	Vena Cava	88	Y		WES, Agilent v4	SI_7966	SI_7967	SI_7950	SI_7943	N
MO_1312	61	M	Liver	FROZEN	Extrahepatic Cholangiocarcinoma	Extrahepatic Cholangiocarcinoma	Bile Duct	14	Y		WES, Agilent v4	SI_7970	SI_7971	SI_7952	SI_7945	Y
MO_1313	65	M	Liver	FROZEN	Soft Tissue Myoepithelial Carcinoma	Acral Lentiginous Melanoma	Foot	46	Y		WES, Agilent v4	SI_7972	SI_7973	SI_7953	NA	Y
MO_1315	54	F	Lung	FROZEN	Squamous Cell Lung Carcinoma	Squamous Cell Lung Carcinoma	Lung	9	Y		WES, Agilent v4	SI_7974	SI_7975	SI_7992	NA	Y
MO_1316	70	M	Lymph Node	FROZEN	Prostate Adenocarcinoma	Prostate Adenocarcinoma	Prostate	182	Y		WES, Agilent v4	SI_7976	SI_7977	SI_7993	SI_7956	Y
MO_1317	58	F	Lymph Node	FROZEN	Breast Invasive Ductal Carcinoma	Breast Invasive Ductal Carcinoma	Breast	74	Y		WES, Agilent v4	SI_7978	SI_7979	SI_7994	SI_7957	Y
MO_1318	63	F	Lymph Node	FROZEN	Breast Invasive Ductal Carcinoma	Breast Invasive Ductal Carcinoma	Breast	45	Y		WES, Agilent v4	SI_7980	SI_7981	SI_7995	SI_7958	Y
MO_1319	61	F	Soft Tissue Mass	FROZEN	Gastrointestinal Stromal Tumor	Gastrointestinal Stromal Tumor	Unknown	46	Y		WES, Agilent v4	SI_8070	SI_8071	SI_8079	SI_8076	Y
MO_1320	44	F	Skin Punch	FROZEN	Breast Invasive Ductal Carcinoma	Breast Invasive Ductal Carcinoma	Breast	12	Y		WES, Agilent v4	SI_8072	SI_8073	SI_8080	SI_8077	N
MO_1322	27	F	Lung	FROZEN	Adrenocortical Carcinoma	Adrenocortical Carcinoma	Adrenal	17	Y		WES, Agilent v4	SI_8074	SI_8075	SI_8081	NA	Y
MO_1323	65	F	Subq Nodule	FROZEN	Breast Invasive Ductal Carcinoma	Breast Invasive Ductal Carcinoma	Breast	93	Y		WES, Agilent v4	SI_8142	SI_8143	SI_8128	SI_8122	Y
MO_1324	57	F	Liver	FROZEN	Breast Invasive Ductal Carcinoma	Breast Invasive Ductal Carcinoma	Breast	108	Y		WES, Agilent v4	SI_8144	SI_8145	SI_8129	SI_8123	Y
MO_1325	54	M	Liver	FROZEN	Lung Adenocarcinoma	Lung Adenocarcinoma	Lung	25	Y		WES, Agilent v4	SI_8178	SI_8179	SI_8160	SI_8184	N
MO_1328	78	M	Lymph Node	FROZEN	Squamous Cell Carcinoma of the Penis	Squamous Cell Carcinoma of the Penis	Penis	13	Y		WES, Agilent v4	SI_8260	SI_8261	SI_8162	SI_8185	Y
MO_1329	59	F	Soft Tissue Mass	FROZEN	Myxoid Chondrosarcoma	Myxoid Chondrosarcoma	Humerus	11	Y		WES, Agilent v4	SI_8213	SI_8214	SI_8189	NA	Y
MO_1330	67	F	Soft Tissue Mass	FROZEN	Breast Invasive Ductal Carcinoma	Breast Invasive Ductal Carcinoma	Breast	372	Y		WES, Agilent v4	SI_8215	SI_8216	SI_8190	SI_8200	Y
MO_1331	68	F	Lung	FROZEN	Oral Cavity Squamous Cell Carcinoma	Oral Cavity Squamous Cell Carcinoma	Tongue	16	Y		WES, Agilent v4	SI_8262	SI_8263	SI_8243	SI_8253	N
MO_1333	34	M	Lymph Node	FROZEN	Testicular Embryonal Carcinoma	Testicular Embryonal Carcinoma	Testes	128	Y		WES, Agilent v4	SI_8264	SI_8265	SI_8244	SI_8254	Y
MO_1335	46	F	Liver	FROZEN	Breast Invasive Ductal Carcinoma	Breast Invasive Ductal Carcinoma	Breast	58	Y		WES, Agilent v4	SI_8268	SI_8269	SI_8245	SI_8255	Y
MO_1336	75	M	Bone	FROZEN	Prostate Adenocarcinoma	Prostate Adenocarcinoma	Prostate	204	Y		WES, Agilent v4	SI_8270	SI_8271	SI_8246	SI_8256	Y
MO_1337	61	M	Liver	FROZEN	Prostate Adenocarcinoma	Prostate Adenocarcinoma	Prostate	18	Y		WES, Agilent v4	SI_8331	SI_8332	SI_8318	SI_8294	Y
MO_1338	43	M	Liver	FROZEN	Intrahepatic Cholangiocarcinoma	Intrahepatic Cholangiocarcinoma	Bile Duct	5	Y		WES, Agilent v4	SI_8333	SI_8334	SI_8319	SI_8295	Y
MO_1339	78	M	Lymph Node	FROZEN	Prostate Adenocarcinoma	Prostate Adenocarcinoma	Prostate	11	Y		WES, Agilent v4	SI_8335	SI_8336	SI_8320	SI_8296	Y
MO_1340	53	M	Peritoneal Fluid	FROZEN	Signet Ring Cell Gastric Adenocarcinoma	Signet Ring Cell Gastric Adenocarcinoma	Stomach	26	Y		WES, Agilent v4	SI_8620	SI_8273	SI_8633	SI_8610	Y
MO_1341	31	F	Soft Tissue Mass	FROZEN	Extrahepatic Cholangiocarcinoma	Extrahepatic Cholangiocarcinoma	Bile Duct	15	Y		WES, Agilent v4	SI_8337	SI_8338	SI_8321	NA	Y
MO_1342	62	F	Bone	FROZEN	Adenocarcinoma of Unknown Primary	Esophageal Adenocarcinoma	Esophagus	1	N		WES, Agilent v4	SI_8357	SI_8358	SI_8385	SI_8377	Y
MO_1343	53	M	Soft Tissue Mass	FFPE	Oral Cavity Squamous Cell Carcinoma	Oral Cavity Squamous Cell Carcinoma	Tongue	58	Y		WES, Agilent v4	SI_8435	SI_8436	SI_8462	NA	Y
MO_1344	57	M	Soft Tissue Mass	FROZEN	Synovial Sarcoma	Synovial Sarcoma	Lung	24	Y		WES, Agilent v4	SI_8339	SI_8340	SI_8322	SI_8297	Y
MO_1345	35	M	Soft Tissue Mass	FROZEN	Oral Cavity Squamous Cell Carcinoma	Oral Cavity Squamous Cell Carcinoma	Tongue	9	Y		WES, Agilent v4	SI_8341	SI_8342	SI_8323	SI_8298	N
MO_1346	57	M	Lymph Node	FROZEN	Soft Tissue Myoepithelial Carcinoma	Soft Tissue Myoepithelial Carcinoma	Forearm	9	Y		WES, Agilent v4	SI_8360	SI_8361	SI_8387	SI_8379	Y
MO_1347	46	M	Lymph Node	FROZEN	Extrahepatic Cholangiocarcinoma	Extrahepatic Cholangiocarcinoma	Bile Duct	11	Y	Ampullary Carcinoma	WES, Agilent v4	SI_8362	SI_8363	SI_8388	SI_8380	Y
MO_1355	65	F	Liver	FROZEN	Breast Invasive Ductal Carcinoma	Breast Invasive Ductal Carcinoma	Breast	180	Y		WES, Agilent v4	SI_8437	SI_8438	SI_8457	SI_8430	Y
MO_1357	52	M	Subq Nodule	FROZEN	Cutaneous Melanoma	Cutaneous Melanoma	Skin	155	Y		WES, Agilent v4	SI_8439	SI_8440	SI_8458	SI_8431	Y
MO_1359	77	F	Liver	FROZEN	Breast Invasive Ductal Carcinoma	Breast Invasive Ductal Carcinoma	Breast	32	Y		WES, Agilent v4	SI_8443	SI_8444	SI_8460	SI_8433	Y
MO_1360	73	M	Subq Nodule	FROZEN	Salivary Duct Carcinoma	Salivary Duct Carcinoma	Parotid Gland	4	Y		WES, Agilent v4	SI_8445	SI_8446	SI_8461	SI_8434	Y
MO_1361	55	M	Soft Tissue Mass	FROZEN	Bladder Urothelial Carcinoma	Bladder Urothelial Carcinoma	Bladder	14	Y	Renal Cell Carcinoma	WES, Agilent v4	SI_8534	SI_8535	SI_8554	SI_8525	Y
MO_1362	59	M	Lung	FFPE	Oropharyngeal Squamous Cell Carcinoma	Oropharyngeal Squamous Cell Carcinoma	Tonsil	47	Y		WES, Agilent v4	SI_8536	SI_8537	NA	NA	N
MO_1363	55	F	Lymph Node	FROZEN	Undifferentiated Carcinoma of Unknown Primary	Undifferentiated Carcinoma of Unknown Primary	Unknown	7	Y		WES, Agilent v4	SI_8538	SI_8539	SI_8555	SI_8526	Y
MO_1364	56	F	Liver	FROZEN	Breast Invasive Ductal Carcinoma	Breast Invasive Ductal Carcinoma	Breast	28	Y		WES, Agilent v4	SI_8576	SI_8577	SI_8599	SI_8568	Y
MO_1366	32	M	Soft Tissue Mass	FROZEN	Cutaneous Melanoma	Cutaneous Melanoma	Skin	192	Y		WES, Agilent v4	SI_8580	SI_8581	SI_8601	SI_8569	Y
MO_1367	39	M	Lymph Node	FROZEN	Oral Cavity Squamous Cell Carcinoma	Oral Cavity Squamous Cell Carcinoma	Tongue	23	Y		WES, Agilent v4	SI_8582	SI_8583	SI_8602	SI_8570	Y
MO_1369	65	F	Lung	FROZEN	Intrahepatic Cholangiocarcinoma	Intrahepatic Cholangiocarcinoma	Bile Duct	40	Y		WES, Agilent v4	SI_8621	SI_8622	SI_8634	SI_8611	Y
MO_1370	24	F	Soft Tissue Mass	FROZEN	Undifferentiated Pleomorphic Sarcoma/High-Grade Spindle Cell Sarcoma	Undifferentiated Pleomorphic Sarcoma/High-Grade Spindle Cell Sarcoma	Thigh	38	Y		WES, Agilent v4	SI_8623	SI_8624	SI_8635	SI_8612	Y
MO_1371	39	M	Soft Tissue Mass	FROZEN	Granular Cell Tumor	Granular Cell Tumor	Testes	40	Y		WES, Agilent v4	SI_8625	SI_8626	SI_8636	SI_8613	Y
MO_1372	73	F	Subq Nodule	FROZEN	Mullerian Adenocarcinoma	Mullerian Adenocarcinoma	Unknown	24	Y		WES, Agilent v4	SI_8627	SI_8628	SI_8637	SI_8614	Y
MO_1373	69	M	Lung	FROZEN	Oral Cavity Squamous Cell Carcinoma	Oral Cavity Squamous Cell Carcinoma	Tongue	240	Y		WES, Agilent v4	SI_8644	SI_8645	SI_8654	SI_8640	Y
MO_1374	50	M	Breast	FROZEN	Cutaneous Melanoma	Cutaneous Melanoma	Skin	70	Y		WES, Agilent v4	SI_8672	SI_8673	SI_8694	SI_8663	Y
MO_1375	50	M	Liver	FROZEN	Esophageal Adenocarcinoma	Esophageal Adenocarcinoma	Esophagus	11	Y		WES, Agilent v4	SI_8646	SI_8647	SI_8638	SI_8615	Y
MO_1376	73	F	Liver	FROZEN	Extrahepatic Cholangiocarcinoma	Extrahepatic Cholangiocarcinoma	Bile Duct	8	Y		WES, Agilent v4	SI_8648	SI_8649	SI_8655	SI_8641	Y
MO_1377	53	M	Liver	FROZEN	Adrenocortical Carcinoma	Adrenocortical Carcinoma	Adrenal	151	Y		WES, Agilent v4	SI_8650	SI_8651	SI_8656	SI_8642	Y
MO_1378	52	F	Lymph Node	FROZEN	High Grade Ovarian Serous Adenocarcinoma	High Grade Ovarian Serous Adenocarcinoma	Ovary	23	Y		WES, Agilent v4	SI_8652	SI_8653	SI_8657	SI_8643	Y
MO_1379	69	F	Soft Tissue Mass	FROZEN	Adenocarcinoma of Unknown Primary	Low Grade Ovarian Serous Adenocarcinoma	Unknown	36	Y		WES, Agilent v4	SI_8674	SI_8675	SI_8695	SI_8664	Y
MO_1380	67	M	Liver	FROZEN	Esophageal Adenocarcinoma	Esophageal Adenocarcinoma	Esophagus	19	Y		WES, Agilent v4	SI_8676	SI_8677	SI_8696	SI_8665	Y
MO_1381	55	M	Lung	FROZEN	Extraskeletal Myxoid Chondrosarcoma	Extraskeletal Myxoid Chondrosarcoma	Thigh	252	Y		WES, Agilent v4	SI_8678	SI_8679	SI_8697	NA	Y
MO_1382	57	F	Lung	FROZEN	Synovial Sarcoma	Synovial Sarcoma	Buttock	26	Y		WES, Agilent v4	SI_8680	SI_8681	SI_8698	SI_8666	Y
MO_1383	58	F	Liver	FROZEN	Adenocarcinoma of Unknown Primary	Adenocarcinoma of Unknown Primary	Unknown	1	N		WES, Agilent v4	SI_8682	SI_8683	SI_8699	NA	Y
MO_1384	59	F	Bone	FROZEN	Breast Invasive Ductal Carcinoma	Breast Invasive Ductal Carcinoma	Breast	60	Y		WES, Agilent v4	SI_8738	SI_8739	SI_8721	SI_8706	Y
MO_1385	49	M	Soft Tissue Mass	FROZEN	Adenoid Cystic Carcinoma	Adenoid Cystic Carcinoma	Submandibular Gland	140	Y	Melanoma / Pap. Thyroid	WES, Agilent v4	SI_8754	SI_8755	SI_8762	NA	Y
MO_1386	49	F	Skin Punch	FROZEN	Breast Invasive Ductal Carcinoma	Breast Invasive Ductal Carcinoma	Breast	59	Y		OncoSeq	SI_21093	SI_21094	SI_21085	NA	Y
MO_1387	39	F	Bone	FROZEN	Breast Invasive Ductal Carcinoma	Breast Invasive Ductal Carcinoma	Breast	32	Y		WES, Agilent v4	SI_8825	SI_8826	SI_8841	NA	Y
MO_1388	44	M	Brain	FROZEN	Extrahepatic Cholangiocarcinoma	Extrahepatic Cholangiocarcinoma	Bile Duct	10	Y		WES, Agilent v4	SI_8827	SI_8828	SI_8842	SI_8818	Y
MO_1390	40	F	Brain	FROZEN	Adenoid Cystic Carcinoma	Adenoid Cystic Carcinoma	Skull Base	28	Y		WES, Agilent v4	SI_8933	SI_8934	SI_8947	SI_8930	Y
MO_1391	47	M	Soft Tissue Mass	FROZEN	Myxoid Liposarcoma	Myxoid Liposarcoma	Thigh	49	Y		WES, Agilent v4	SI_8829	SI_8830	SI_8843	SI_8819	Y
MO_1393	62	F	Liver	FROZEN	High Grade Ovarian Serous Adenocarcinoma	High Grade Ovarian Serous Adenocarcinoma	Ovary	33	Y		WES, Agilent v4	SI_8833	SI_8834	SI_8845	SI_8821	Y
MO_1394	52	F	Soft Tissue Mass	FROZEN	High-Grade Sarcoma	High-Grade Sarcoma	Retroperitoneum	53	Y		WES, Agilent v4	SI_8835	SI_8836	SI_8846	SI_8822	Y
MO_1395	58	F	Liver	FROZEN	Esophageal Adenocarcinoma	Esophageal Adenocarcinoma	Esophagus	1	N		WES, Agilent v4	SI_8837	SI_8838	SI_8847	SI_8823	Y
MO_1396	68	F	Thyroid	FFPE	Thyroid Gland Undifferentiated (Anaplastic) Carcinoma	Thyroid Gland Undifferentiated (Anaplastic) Carcinoma	Thyroid	3	Y		WES, Agilent v4	SI_8966	SI_8868	SI_8977	NA	Y
MO_1397	51	M	Lymph Node	FROZEN	Poorly Differentiated Non-Small Cell Lung Cancer	Poorly Differentiated Non-Small Cell Lung Cancer	Lung	21	Y		WES, Agilent v4	SI_8869	SI_8870	SI_8886	NA	Y
MO_1399	59	F	Bone	FROZEN	Breast Invasive Ductal Carcinoma	Breast Invasive Ductal Carcinoma	Breast	45	Y		WES, Agilent v4	SI_8873	SI_8874	SI_8888	NA	Y
MO_1400	52	F	Liver	FROZEN	Esophageal Squamous Cell Carcinoma	Esophageal Squamous Cell Carcinoma	Esophagus	10	Y		WES, Agilent v4	SI_8875	SI_8876	SI_8889	SI_8861	Y
MO_1402	53	F	Liver	FFPE	Intrahepatic Cholangiocarcinoma	Intrahepatic Cholangiocarcinoma	Bile Duct	17	Y		WES, Agilent v4	SI_9097	SI_9098	SI_9128	NA	Y
MO_1403	60	F	Soft Tissue Mass	FROZEN	Dedifferentiated Liposarcoma	Dedifferentiated Liposarcoma	Abdomen	77	Y		WES, Agilent v4	SI_8967	SI_8968	SI_8973	NA	Y
MO_1404	77	F	Soft Tissue Mass	FROZEN	Uterine Corpus Leiomyosarcoma	Uterine Corpus Leiomyosarcoma	Uterus	23	Y		WES, Agilent v4	SI_8969	SI_8970	SI_8974	SI_8962	Y
MO_1407	74	F	Lymph Node	FROZEN	Undifferentiated Carcinoma of Unknown Primary	Renal Cell Carcinoma	Kidney	29	Y		WES, Agilent v4	SI_8986	SI_8987	SI_9049	SI_8979	Y
MO_1408	70	M	Lung	FROZEN	Adenoid Cystic Carcinoma	Adenoid Cystic Carcinoma	Parotid Gland	146	Y		WES, Agilent v4	SI_9488	SI_9489	SI_9474	SI_9468	Y
MO_1410	66	M	Liver	FROZEN	Prostate Adenocarcinoma	Prostate Adenocarcinoma	Prostate	32	Y		WES, Agilent v4	SI_9102	SI_9103	SI_9124	SI_9074	Y
MO_1411	38	F	Soft Tissue Mass	FROZEN	Breast Invasive Lobular Carcinoma	Breast Invasive Lobular Carcinoma	Breast	18	Y		WES, Agilent v4	SI_9320	SI_9321	SI_9312	SI_9307	Y
MO_1412	63	F	Lymph Node	FROZEN	Cutaneous Melanoma	Cutaneous Melanoma	Skin	120	Y		WES, Agilent v4	SI_9210	SI_9211	SI_9225	SI_9190	Y
MO_1415	46	F	Skin Punch	FROZEN	Breast Invasive Ductal Carcinoma	Breast Invasive Ductal Carcinoma	Breast	19	Y		WES, Agilent v4	SI_9214	SI_9215	SI_9227	SI_9192	N
MO_1416	39	M	Liver	FROZEN	Esophageal Adenocarcinoma	Esophageal Adenocarcinoma	Esophagus	1	N		WES, Agilent v4	SI_9216	SI_9217	SI_9228	SI_9193	Y
MO_1418	55	F	Lymph Node	FROZEN	Breast Invasive Ductal Carcinoma	Breast Invasive Ductal Carcinoma	Breast	9	Y		WES, Agilent v4	SI_9322	SI_9323	SI_9313	SI_9308	Y
MO_1419	66	F	Soft Tissue Mass	FROZEN	Sarcomatoid Carcinoma	Sarcomatoid Carcinoma	Unknown	11	Y	Unknown	WES, Agilent v4	SI_9245	SI_9246	SI_9280	SI_9273	Y
MO_1420	64	M	Bone	FROZEN	Prostate Adenocarcinoma	Prostate Adenocarcinoma	Prostate	40	Y		WES, Agilent v4	SI_9324	SI_9325	SI_9314	SI_9309	Y
MO_1421	56	M	Bone	FROZEN	Prostate Adenocarcinoma	Prostate Adenocarcinoma	Prostate	24	Y		WES, Agilent v4	SI_9326	SI_9327	SI_9315	SI_9310	Y
MO_1423	31	M	Lung	FROZEN	Adamantinoma	Adamantinoma	Tibia	163	Y		WES, Agilent v4	SI_9391	SI_9392	SI_9380	SI_9375	Y
MO_1424	64	F	Liver	FROZEN	Breast Invasive Ductal Carcinoma	Breast Invasive Ductal Carcinoma	Breast	18	Y		WES, Agilent v4	SI_9393	SI_9394	SI_9381	SI_9376	Y
MO_1425	47	F	Lymph Node	FROZEN	Breast Invasive Lobular Carcinoma	Breast Invasive Lobular Carcinoma	Breast	56	Y		WES, Agilent v4	SI_9490	SI_9491	SI_9475	SI_9469	Y
MO_1426	66	F	Brain	FROZEN	Breast Invasive Ductal Carcinoma	Breast Invasive Ductal Carcinoma	Breast	27	Y		WES, Agilent v4	SI_9492	SI_9493	SI_9476	SI_9470	Y
MO_1427	55	F	Skin Punch	FROZEN	Breast Invasive Ductal Carcinoma	Breast Invasive Ductal Carcinoma	Breast	197	Y		WES, Agilent v4	SI_9494	SI_9495	SI_9477	SI_9471	Y
MO_1428	63	F	Liver	FROZEN	Adenocarcinoma of Unknown Primary	Intrahepatic Cholangiocarcinoma	Bile Duct	9	Y		WES, Agilent v4	SI_9611	SI_9612	SI_9605	SI_9579	Y
MO_1433	50	M	Lymph Node	FROZEN	Lung Adenocarcinoma	Lung Adenocarcinoma	Lung	7	Y		WES, Agilent v4	SI_9692	SI_9693	SI_9688	SI_9663	Y
MO_1434	56	F	Liver	FROZEN	Adrenocortical Carcinoma	Adrenocortical Carcinoma	Adrenal	42	Y		WES, Agilent v4	SI_9694	SI_9695	SI_9689	SI_9664	Y
MO_1435	58	F	Liver	FROZEN	Breast Invasive Ductal Carcinoma	Breast Invasive Ductal Carcinoma	Breast	192	Y		WES, Agilent v4	SI_9696	SI_9697	SI_9690	SI_9665	Y
MO_1437	67	M	Liver	FROZEN	Prostate Adenocarcinoma	Prostate Adenocarcinoma	Prostate	3	Y		WES, Agilent v4	SI_9698	SI_9699	SI_9691	SI_9666	Y
MO_1438	33	F	Soft Tissue Mass	FROZEN	Alveolar Soft Part Sarcoma	Alveolar Soft Part Sarcoma	Thigh	5	Y		WES, Agilent v4	SI_9898	SI_9899	SI_9866	SI_9862	N
MO_1439	32	F	Soft Tissue Mass	FROZEN	Metaplastic Breast Carcinoma	Metaplastic Breast Carcinoma	Breast	55	Y		WES, Agilent v4	SI_9723	SI_9724	SI_9741	SI_9737	Y
MO_1442	53	M	Soft Tissue Mass	FROZEN	Adrenocortical Carcinoma	Adrenocortical Carcinoma	Adrenal	10	Y		WES, Agilent v4	SI_9814	SI_9815	SI_9806	SI_9791	N
MO_1443	63	M	Bone	FROZEN	Prostate Adenocarcinoma	Prostate Adenocarcinoma	Prostate	10	Y		WES, Agilent v4	SI_9816	SI_9817	SI_9798	NA	N
MO_1444	60	F	Muscle	FROZEN	Breast Invasive Ductal Carcinoma	Breast Invasive Ductal Carcinoma	Breast	84	Y		WES, Agilent v4	SI_9818	SI_9819	SI_9807	SI_9792	Y
MO_1446	58	M	Bone	FROZEN	Prostate Adenocarcinoma	Prostate Adenocarcinoma	Prostate	7	Y		WES, Agilent v4	SI_9900	SI_9901	SI_9867	SI_9863	Y
MO_1447	58	M	Lymph Node	FROZEN	Prostate Adenocarcinoma	Prostate Adenocarcinoma	Prostate	10	Y		WES, Agilent v4	SI_9820	SI_9821	SI_9808	SI_9793	Y
MO_1448	65	M	Liver	FROZEN	Intrahepatic Cholangiocarcinoma	Intrahepatic Cholangiocarcinoma	Liver	31	Y		WES, Agilent v4	SI_9822	SI_9823	SI_9809	SI_9794	Y
MO_1449	22	M	Lung	FROZEN	Ewing Sarcoma	Ewing Sarcoma	Ankle	34	Y		WES, Agilent v4	SI_9824	SI_9825	SI_9810	SI_9795	Y
MO_1452	60	F	Lymph Node	FROZEN	Ovarian Adenocarcinoma	Ovarian Adenocarcinoma	Ovary	47	Y		WES, Agilent v4	SI_9902	SI_9903	SI_9868	SI_9864	N
MO_1453	53	M	Lymph Node	FROZEN	Esophageal Squamous Cell Carcinoma	Esophageal Squamous Cell Carcinoma	Esophagus	18	Y		WES, Agilent v4	SI_9946	SI_9947	SI_9939	SI_9918	Y
MO_1454	81	F	Liver	FROZEN	Breast Invasive Lobular Carcinoma	Breast Invasive Ductal Carcinoma	Breast	1	N		WES, Agilent v4	SI_9948	SI_9949	SI_9940	SI_9919	Y
MO_1455	65	F	Bone	FROZEN	Breast Invasive Lobular Carcinoma	Breast Invasive Lobular Carcinoma	Breast	165	Y		WES, Agilent v4	SI_10012	SI_10013	SI_9989	SI_9985	Y
MO_1458	71	F	Soft Tissue Mass	FROZEN	Adenocarcinoma of Unknown Primary	Ovarian Serous Adenocarcinoma	Ovary	2	N	Myxofibrosarcoma	WES, Agilent v4	SI_10014	SI_10015	SI_9990	SI_9986	Y
MO_1459	66	M	Lymph Node	FROZEN	Esophageal Adenocarcinoma	Esophageal Adenocarcinoma	Esophagus	26	Y		WES, Agilent v4	SI_10016	SI_10017	SI_9991	SI_9987	Y
MO_1460	64	M	Liver	FROZEN	Prostate Neuroendocrine Carcinoma	Prostate Neuroendocrine Carcinoma	Prostate	29	Y		WES, Agilent v4	SI_10018	SI_10019	SI_9992	SI_9988	Y
MO_1462	20	F	Liver	FROZEN	Fibrolamellar Carcinoma	Fibrolamellar Carcinoma	Liver	3	Y		WES, Agilent v4	SI_10166	SI_10167	SI_10150	SI_10140	N
MO_1464	68	F	Thoracic Fluid	FROZEN	Fallopian Tube Serous Adenocarcinoma	Fallopian Tube Serous Adenocarcinoma	Fallopian Tube	1	N		WES, Agilent v4	SI_10272	SI_10273	SI_10257	SI_10255	Y
MO_1465	42	F	Brain	FFPE	Glioblastoma Multiforme	Glioblastoma Multiforme	Brain	5	Y		WES, Agilent v4	SI_10332	SI_10334	SI_10326	NA	Y
MO_1466	74	F	Liver	FROZEN	Pancreatic Neuroendocrine Tumor	Pancreatic Neuroendocrine Tumor	Pancreas	57	Y		WES, Agilent v4	SI_10345	SI_10346	SI_10328	SI_10308	Y
MO_1469	65	M	Pelvic Mass	FROZEN	Prostate Neuroendocrine Carcinoma	Prostate Neuroendocrine Carcinoma	Prostate	84	Y		WES, Agilent v4	SI_10341	SI_10342	SI_10331	SI_10311	Y
MO_1472	66	M	Lymph Node	FROZEN	Prostate Neuroendocrine Carcinoma	Prostate Neuroendocrine Carcinoma	Prostate	26	Y		WES, Agilent v4	SI_10670	SI_10579	SI_10663	SI_10658	Y
MO_1473	76	M	Bone	FROZEN	Prostate Adenocarcinoma	Prostate Adenocarcinoma	Prostate	167	Y		WES, Agilent v4	SI_10613	SI_10614	SI_10611	NA	Y
MO_1474	49	F	Lung	FROZEN	Breast Invasive Ductal Carcinoma	Breast Invasive Ductal Carcinoma	Breast	12	Y		WES, Agilent v4	SI_10615	SI_10616	SI_10595	NA	Y
MO_1475	27	F	Lung	FROZEN	Myxofibrosarcoma	Myxofibrosarcoma	Abdomen	20	Y		WES, Agilent v4	SI_10617	SI_10618	SI_10740	NA	N
MO_1476	71	M	Liver	FROZEN	Esophageal Squamous Cell Carcinoma	Esophageal Squamous Cell Carcinoma	Esophagus	1	N		WES, Agilent v4	SI_10671	SI_10672	SI_10664	SI_10659	Y
MO_1477	56	M	Liver	FROZEN	Esophageal Adenocarcinoma	Esophageal Adenocarcinoma	Esophagus	1	N		WES, Agilent v4	SI_10673	SI_10674	SI_10665	SI_10660	Y
MO_1478	62	M	Lymph Node	FROZEN	Pancreatic Neuroendocrine Tumor	Pancreatic Neuroendocrine Tumor	Pancreas	10	Y		WES, Agilent v4	SI_10745	SI_10746	SI_10741	NA	Y
MO_1479	55	M	Lung	FROZEN	Spindle Cell/Sclerosing Rhabdomyosarcoma	Spindle Cell/Sclerosing Rhabdomyosarcoma	Leg	18	Y		WES, Agilent v4	SI_10797	SI_10798	SI_10783	SI_10778	Y
MO_1480	59	M	Liver	FROZEN	Esophageal Adenocarcinoma	Esophageal Adenocarcinoma	Esophagus	4	Y		WES, Agilent v4	SI_10799	SI_10800	SI_10784	SI_10779	Y
MO_1481	49	M	Lung	FROZEN	Soft Tissue Myoepithelial Carcinoma	Adnexal Carcinoma	Unknown	23	Y		WES, Agilent v4	SI_10801	SI_10802	SI_10785	NA	Y
MO_1482	59	M	Liver	FROZEN	Prostate Neuroendocrine Carcinoma	Prostate Neuroendocrine Carcinoma	Prostate	77	Y		WES, Agilent v4	SI_11789	SI_11790	SI_11775	SI_11763	Y
MO_1483	49	M	Lung	FROZEN	Undifferentiated Pleomorphic Sarcoma/High-Grade Spindle Cell Sarcoma	Undifferentiated Pleomorphic Sarcoma/High-Grade Spindle Cell Sarcoma	Thigh	20	Y		WES, Agilent v4	SI_10866	SI_10867	SI_10858	SI_10841	Y
MO_1484	49	F	Lung	FROZEN	Major Salivary Gland Carcinoma ex Pleomorphic Adenoma	Major Salivary Gland Carcinoma ex Pleomorphic Adenoma	Parotid Gland	33	Y		WES, Agilent v4	SI_10940	SI_10941	SI_10926	NA	Y
MO_1485	66	M	Liver	FROZEN	Intrahepatic Cholangiocarcinoma	Intrahepatic Cholangiocarcinoma	Unknown	3	N		WES, Agilent v4	SI_10942	SI_10943	SI_10921	SI_10916	Y
MO_1486	66	F	Liver	FROZEN	Pancreatic Adenocarcinoma	Pancreatic Adenocarcinoma	Pancreas	8	Y		WES, Agilent v4	SI_10988	SI_10989	SI_10984	SI_10983	Y
MO_1487	31	M	Lymph Node	FROZEN	Malignant Sex Cord-Stromal Tumor	Malignant Sex Cord-Stromal Tumor	Testes	3	N		WES, Agilent v4	SI_11020	SI_11021	SI_11008	SI_11000	Y
MO_1488	66	M	Soft Tissue Mass	FROZEN	Head and Neck Neuroendocrine Carcinoma	Head and Neck Neuroendocrine Carcinoma	Larynx	15	Y		WES, Agilent v4	SI_11022	SI_11023	SI_11009	SI_11001	Y
MO_1489	71	M	Liver	FROZEN	Esophageal Squamous Cell Carcinoma	Esophageal Squamous Cell Carcinoma	Esophagus	25	Y		WES, Agilent v4	SI_11024	SI_11025	SI_11010	SI_11002	Y
MO_1490	74	M	Bone	FROZEN	Prostate Adenocarcinoma	Prostate Adenocarcinoma	Prostate	130	Y		WES, Agilent v4	SI_11090	SI_11091	SI_11088	NA	Y
MO_1491	65	F	Liver	FROZEN	Adenosarcoma	Adenosarcoma	Pelvis	19	Y		WES, Agilent v4	SI_11092	SI_11093	SI_11084	SI_11080	Y
MO_1492	59	M	Neck Mass	FROZEN	Prostate Adenocarcinoma	Prostate Adenocarcinoma	Prostate	81	Y		WES, Agilent v4	SI_11094	SI_11095	SI_11085	SI_11081	Y
MO_1493	66	M	Soft Tissue Mass	FROZEN	Esophageal Adenocarcinoma	Esophageal Adenocarcinoma	Esophagus	30	Y		WES, Agilent v4	SI_11096	SI_11097	SI_11089	NA	Y
MO_1494	52	F	Liver	FROZEN	Pancreatic Adenocarcinoma	Pancreatic Adenocarcinoma	Pancreas	11	Y		WES, Agilent v4	SI_11098	SI_11099	SI_11086	SI_11082	Y
MO_1495	72	F	Liver	FROZEN	Breast Invasive Ductal Carcinoma	Breast Invasive Ductal Carcinoma	Breast	168	Y		WES, Agilent v4	SI_11227	SI_11228	SI_11221	SI_11204	Y
MO_1496	58	M	Lymph Node	FROZEN	Prostate Neuroendocrine Carcinoma	Prostate Neuroendocrine Carcinoma	Prostate	1	N		WES, Agilent v4	SI_11319	SI_11320	SI_11307	SI_11298	Y
MO_1498	56	F	Liver	FROZEN	Breast Invasive Ductal Carcinoma	Breast Invasive Ductal Carcinoma	Breast	53	Y		WES, Agilent v4	SI_14006	SI_14007	SI_14034	NA	Y
MO_1499	73	M	Bone	FROZEN	Prostate Adenocarcinoma	Prostate Adenocarcinoma	Prostate	52	Y		WES, Agilent v4	SI_11321	SI_11322	SI_11315	NA	Y
MO_1500	67	M	Liver	FROZEN	Esophageal Adenocarcinoma	Esophageal Adenocarcinoma	Esophagus	1	N		WES, Agilent v4	SI_11323	SI_11324	SI_11308	SI_11299	Y
MO_1502	71	M	Lung	FROZEN	Adenoid Cystic Carcinoma	Adenoid Cystic Carcinoma	Salivary Gland	28	Y		WES, Agilent v4	SI_11325	SI_11326	SI_11309	SI_11300	Y
MO_1503	43	F	Lymph Node	FROZEN	Breast Invasive Ductal Carcinoma	Breast Invasive Ductal Carcinoma	Breast	13	Y		WES, Agilent v4	SI_11327	SI_11328	SI_11316	NA	Y
MO_1506	58	M	Lymph Node	FROZEN	Esophageal Adenocarcinoma	Esophageal Adenocarcinoma	Esophagus	22	Y		WES, Agilent v4	SI_11649	SI_11650	SI_11423	NA	Y
MO_1507	58	F	Liver	FROZEN	Malignant Neuroendocrine Small Cell	Malignant Neuroendocrine Small Cell	Unknown	6	Y		WES, Agilent v4	SI_11410	SI_11411	SI_11424	NA	Y
MO_1509	63	F	Bone	FROZEN	Breast Invasive Lobular Carcinoma	Breast Invasive Lobular Carcinoma	Breast	28	Y		WES, Agilent v4	SI_11651	SI_11652	SI_11425	NA	Y
MO_1510	64	M	Lymph Node	FROZEN	Prostate Adenocarcinoma	Prostate Adenocarcinoma	Prostate	43	Y		WES, Agilent v4	SI_11446	SI_11447	SI_11368	SI_11361	Y
MO_1511	69	M	Lymph Node	FROZEN	Prostate Adenocarcinoma	Prostate Adenocarcinoma	Prostate	17	Y		WES, Agilent v4	SI_11448	SI_11449	SI_11382	SI_11362	Y
MO_1513	61	F	Liver	FROZEN	Breast Invasive Ductal Carcinoma	Breast Invasive Ductal Carcinoma	Breast	240	Y		WES, Agilent v4	SI_11494	SI_11495	SI_11383	NA	Y
MO_1514	74	M	Lymph Node	FROZEN	Prostate Adenocarcinoma	Prostate Adenocarcinoma	Prostate	64	Y		WES, Agilent v4	SI_11450	SI_11451	SI_11384	SI_11363	Y
MO_1515	55	F	Liver	FROZEN	Breast Invasive Ductal Carcinoma	Breast Invasive Ductal Carcinoma	Breast	105	Y		WES, Agilent v4	SI_11496	SI_11497	SI_11438	SI_11431	Y
MO_1516	58	F	Liver	FROZEN	Breast Invasive Ductal Carcinoma	Breast Invasive Ductal Carcinoma	Breast	153	Y		WES, Agilent v4	SI_11498	SI_11499	SI_11439	SI_11432	N
MO_1517	75	M	Adrenal	FROZEN	Prostate Adenocarcinoma	Prostate Adenocarcinoma	Prostate	67	Y		WES, Agilent v4	SI_11452	SI_11453	SI_11440	NA	N
MO_1518	63	F	Liver	FROZEN	Undifferentiated Carcinoma of Unknown Primary	Intrahepatic Cholangiocarcinoma	Bile duct	2	N		WES, Agilent v4	SI_11484	SI_11485	SI_11513	SI_11476	Y
MO_1520	53	M	Soft Tissue Mass	FROZEN	Esophageal Adenocarcinoma	Esophageal Adenocarcinoma	Esophagus	12	Y		WES, Agilent v4	SI_11486	SI_11487	SI_11518	NA	Y
MO_1521	66	F	Liver	FROZEN	Breast Invasive Ductal Carcinoma	Breast Invasive Ductal Carcinoma	Breast	224	Y		OncoSeq	SI_19721	SI_19722	SI_19705	NA	N
MO_1522	66	F	Lymph Node	FROZEN	Carcinoma of the Collecting Ducts of Bellini	Carcinoma of the Collecting Ducts of Bellini	Kidney	8	Y		WES, Agilent v4	SI_11566	SI_11567	SI_11540	SI_11531	Y
MO_1524	59	F	Lymph Node	FROZEN	Breast Invasive Lobular Carcinoma	Breast Invasive Lobular Carcinoma	Breast	29	Y		WES, Agilent v4	SI_11633	SI_11634	SI_11625	NA	Y
MO_1525	63	M	Soft Tissue Mass	FROZEN	Osteosarcoma	Osteosarcoma	Thigh	120	Y	Solitary Fibrous Tumor	WES, Agilent v4	SI_11635	SI_11636	SI_11626	NA	Y
MO_1526	68	F	Soft Tissue Mass	FROZEN	Breast Invasive Ductal Carcinoma	Breast Invasive Ductal Carcinoma	Breast	168	Y		WES, Agilent v4	SI_15897	SI_15898	SI_15860	NA	N
MO_1527	58	F	Soft Tissue Mass	FROZEN	Breast Invasive Ductal Carcinoma	Breast Invasive Ductal Carcinoma	Breast	62	Y	Papillary Thyroid Cancer	WES, Agilent v4	SI_11637	SI_11638	SI_11627	NA	Y
MO_1528	63	F	Liver	FROZEN	Breast Invasive Ductal Carcinoma	Breast Invasive Ductal Carcinoma	Breast	7	Y		WES, Agilent v4	SI_11568	SI_11569	SI_11541	SI_11532	Y
MO_1529	48	F	Liver	FROZEN	Pancreatic Neuroendocrine Tumor	Pancreatic Neuroendocrine Tumor	Pancreas	2	Y		WES, Agilent v4	SI_11749	SI_11750	SI_11729	SI_11687	Y
MO_1530	71	M	Liver	FROZEN	Clear Cell Renal Cell Carcinoma	Clear Cell Renal Cell Carcinoma	Kidney	91	Y		WES, Agilent v4	SI_11751	SI_11752	SI_11730	SI_11688	Y
MO_1532	48	M	Lymph Node	FROZEN	Salivary Gland Polymorphous Low Grade Adenocarcinoma	Salivary Gland Polymorphous Low Grade Adenocarcinoma	Salivary Gland	84	Y		WES, Agilent v4	SI_11844	SI_11845	SI_11826	NA	Y
MO_1533	59	F	Subq Nodule	FROZEN	Breast Invasive Ductal Carcinoma	Breast Invasive Ductal Carcinoma	Breast	57	Y		WES, Agilent v4	SI_11846	SI_11847	SI_11827	NA	Y
MO_1534	31	F	Liver	FROZEN	Breast Invasive Ductal Carcinoma	Breast Invasive Ductal Carcinoma	Breast	55	Y		WES, Agilent v4	SI_11930	SI_11931	SI_11904	NA	Y
MO_1536	55	F	Liver	FROZEN	Breast Invasive Ductal Carcinoma	Breast Invasive Ductal Carcinoma	Breast	11	Y		WES, Agilent v4	SI_11972	SI_11973	SI_11944	NA	Y
MO_1537	45	F	Lymph Node	FROZEN	Breast Invasive Ductal Carcinoma	Breast Invasive Ductal Carcinoma	Breast	27	Y		WES, Agilent v4	SI_12019	SI_12020	SI_12026	NA	Y
MO_1538	62	M	Soft Tissue Mass	FROZEN	Dedifferentiated Liposarcoma	Dedifferentiated Liposarcoma	Abdomen	16	Y		OncoSeq	SI_11996	SI_11997	SI_12027	NA	Y
MO_1539	45	M	Lung	FROZEN	Acinic Cell Carcinoma	Acinic Cell Carcinoma	Parotid Gland	21	Y		OncoSeq	SI_11988	SI_11989	SI_12028	NA	N
MO_1540	50	F	Bone	FROZEN	Breast Invasive Ductal Carcinoma	Breast Invasive Ductal Carcinoma	Breast	27	Y		WES, Agilent v4	SI_12069	SI_12070	SI_12051	NA	Y
MO_1541	71	M	Liver	FROZEN	Prostate Adenocarcinoma	Prostate Adenocarcinoma	Prostate	14	Y		WES, Agilent v4	SI_12071	SI_12072	SI_12052	NA	Y
MO_1542	67	M	Lymph Node	FROZEN	Undifferentiated Carcinoma of Unknown Primary	Lung Adenocarcinoma	Lung	2	N		WES, Agilent v4	SI_12059	SI_12060	SI_12053	NA	Y
MO_1543	61	M	Liver	FROZEN	Prostate Adenocarcinoma	Prostate Adenocarcinoma	Prostate	132	Y		WES, Agilent v4	SI_12073	SI_12074	SI_12054	NA	Y
MO_1545	53	M	Liver	FROZEN	Gastrointestinal Stromal Tumor	Gastrointestinal Stromal Tumor	Stomach	46	Y		OncoSeq	SI_12305	SI_12306	SI_12294	NA	Y
MO_1546	59	F	Lung	FROZEN	Myxofibrosarcoma	Myxofibrosarcoma	Thigh	7	Y		OncoSeq	SI_12101	SI_12102	SI_12092	NA	Y
MO_1547	66	F	Lymph Node	FROZEN	Salivary Gland Lymphoepithelial Carcinoma	Salivary Gland Lymphoepithelial Carcinoma	Parotid	30	Y		WES, Agilent v4	SI_12144	SI_12145	SI_12195	NA	Y
MO_1550	61	F	Liver	FROZEN	Intrahepatic Cholangiocarcinoma	Intrahepatic Cholangiocarcinoma	Liver	27	Y		WES, Agilent v4	SI_12309	SI_12310	SI_12296	NA	Y
MO_1551	72	F	Liver	FROZEN	Breast Invasive Ductal Carcinoma	Breast Invasive Ductal Carcinoma	Breast	20	Y		WES, Agilent v4	SI_12365	SI_12366	SI_12338	NA	Y
MO_1552	41	F	Liver	FROZEN	Intrahepatic Cholangiocarcinoma	Intrahepatic Cholangiocarcinoma	Liver	15	Y		WES, Agilent v4	SI_12348	SI_12349	SI_12339	NA	Y
MO_1553	56	M	Lymph Node	FROZEN	Prostate Adenocarcinoma	Prostate Adenocarcinoma	Prostate	93	Y		WES, Agilent v4	SI_12367	SI_12368	SI_12340	NA	N
MO_1554	50	F	Soft Tissue Mass	FROZEN	Undifferentiated Pleomorphic Sarcoma/High-Grade Spindle Cell Sarcoma	Undifferentiated Pleomorphic Sarcoma/High-Grade Spindle Cell Sarcoma	Thigh	20	Y		OncoSeq	SI_12819	SI_12820	SI_12807	NA	Y
MO_1555	70	F	Subq Nodule	FROZEN	Angiosarcoma	Angiosarcoma	Back	39	Y		WES, Agilent v4	SI_12350	SI_12351	SI_12341	NA	N
MO_1556	59	M	Lymph Node	FROZEN	Prostate Adenocarcinoma	Prostate Adenocarcinoma	Prostate	107	Y		WES, Agilent v4	SI_12494	SI_12495	SI_12473	SI_12472	N
MO_1557	66	F	Lymph Node	FROZEN	Breast Invasive Ductal Carcinoma	Breast Invasive Ductal Carcinoma	Breast	149	Y		WES, Agilent v4	SI_12496	SI_12497	SI_12474	NA	Y
MO_1558	77	F	Lymph Node	FROZEN	Lung Adenocarcinoma	Lung Adenocarcinoma	Lung	25	Y		WES, Agilent v4	SI_12498	SI_12499	SI_12475	NA	N
MO_1560	52	F	Liver	FROZEN	Breast Invasive Ductal Carcinoma	Breast Invasive Ductal Carcinoma	Breast	160	Y		WES, Agilent v4	SI_12524	SI_12525	SI_12520	NA	Y
MO_1561	58	F	Liver	FROZEN	Adenoid Cystic Breast Carcinoma	Adenoid Cystic Breast Carcinoma	Breast	21	Y		OncoSeq	SI_12528	SI_12529	SI_12521	NA	Y
MO_1562	60	F	Soft Tissue Mass	FROZEN	Breast Invasive Ductal Carcinoma	Breast Invasive Ductal Carcinoma	Breast	21	Y		WES, Agilent v4	SI_12578	SI_12579	SI_12573	NA	Y
MO_1563	68	M	Soft Tissue Mass	FROZEN	Squamous Cell Carcinoma of Unknown Primary Origin	Squamous Cell Carcinoma of Unknown Primary Origin	Unknown	2	N		WES, Agilent v4	SI_12580	SI_12581	SI_12574	NA	Y
MO_1564	55	F	Colon	FFPE	Hepatocellular Carcinoma	Hepatocellular Carcinoma	Liver	62	Y		OncoSeq	SI_12749	SI_12750	SI_12747	NA	Y
MO_1566	25	F	Liver	FROZEN	Pancreatic Neuroendocrine Tumor	Pancreatic Neuroendocrine Tumor	Pancreas	47	Y		OncoSeq	SI_12726	SI_12727	SI_12711	NA	N
MO_1567	54	F	Skin Punch	FROZEN	Inflammatory Breast Carcinoma	Inflammatory Breast Carcinoma	Breast	57	Y		WES, Agilent v4	SI_12826	SI_12827	SI_12799	NA	Y
MO_1568	37	F	Lymph Node	FROZEN	Breast Invasive Ductal Carcinoma	Breast Invasive Ductal Carcinoma	Breast	55	Y		WES, Agilent v4	SI_12757	SI_12758	SI_12712	NA	Y
MO_1569	57	F	Soft Tissue Mass	FROZEN	High Grade Ovarian Serous Adenocarcinoma	High Grade Ovarian Serous Adenocarcinoma	Ovary	25	Y		OncoSeq	SI_12730	SI_13010	SI_12713	NA	Y
MO_1570	79	M	Soft Tissue Mass	FROZEN	Gastrointestinal Stromal Tumor	Gastrointestinal Stromal Tumor	Stomach	73	Y		OncoSeq	SI_12811	SI_12812	SI_12800	NA	Y
MO_1571	47	F	Skin Punch	FROZEN	Breast Invasive Ductal Carcinoma	Breast Invasive Ductal Carcinoma	Breast	14	Y		WES, Agilent v4	SI_12828	SI_12829	SI_12801	NA	N
MO_1572	79	F	Liver	FROZEN	Breast Invasive Lobular Carcinoma	Breast Invasive Lobular Carcinoma	Breast	344	Y		WES, Agilent v4	SI_12855	SI_12856	SI_12837	NA	N
MO_1574	34	M	Lung	FROZEN	Adenoid Cystic Carcinoma	Adenoid Cystic Carcinoma	Right Ear	19	Y		OncoSeq	SI_12845	SI_12846	SI_12838	NA	Y
MO_1575	69	M	Soft Tissue Mass	FFPE	Esophageal Adenocarcinoma	Esophageal Adenocarcinoma	Esophagus	26	Y		OncoSeq	SI_12876	SI_12877	SI_12886	NA	Y
MO_1576	39	F	Soft Tissue Mass	FFPE	High Grade Ovarian Serous Adenocarcinoma	High Grade Ovarian Serous Adenocarcinoma	Ovary	1	N		OncoSeq	SI_12941	SI_12942	SI_12918	NA	Y
MO_1577	65	M	Lung	FROZEN	Papillary Renal Cell Carcinoma	Papillary Renal Cell Carcinoma	Kidney	49	Y	Prostate Adenocarcinoma	OncoSeq	SI_12999	SI_13000	SI_12993	NA	N
MO_1580	72	M	Liver	FROZEN	Intrahepatic Cholangiocarcinoma	Intrahepatic Cholangiocarcinoma	Liver	11	Y		OncoSeq	SI_13109	SI_13110	SI_13081	NA	Y
MO_1582	37	M	Lung	FROZEN	Extraskeletal Myxoid Chondrosarcoma	Extraskeletal Myxoid Chondrosarcoma	Unknown	21	Y		OncoSeq	SI_13111	SI_13112	SI_13082	NA	Y
MO_1583	47	M	Liver	FROZEN	Esophageal Adenocarcinoma	Esophageal Adenocarcinoma	Esophagus	2	N		OncoSeq	SI_13226	SI_13223	SI_13084	SI_13079	Y
MO_1584	58	M	Soft Tissue Mass	FROZEN	Prostate Adenocarcinoma	Prostate Adenocarcinoma	Prostate	53	Y		WES, Agilent v4	SI_13235	SI_13123	SI_13083	NA	Y
MO_1585	75	F	Lymph Node	FFPE	Breast Invasive Ductal Carcinoma	Breast Invasive Ductal Carcinoma	Breast	242	Y	Melanoma, Cutaneous Squamous Cell Carcinoma	OncoSeq	SI_13132	SI_13133	SI_13162	NA	Y
MO_1586	61	M	Liver	FROZEN	Intrahepatic Cholangiocarcinoma	Intrahepatic Cholangiocarcinoma	Liver	2	Y		OncoSeq	SI_13118	SI_13119	SI_13090	NA	N
MO_1588	72	F	Lung	FROZEN	Adenoid Cystic Carcinoma	Adenoid Cystic Carcinoma	Neck	24	N		OncoSeq	SI_13120	SI_13121	SI_13091	NA	Y
MO_1589	61	F	Soft Tissue Mass	FROZEN	Breast Invasive Ductal Carcinoma	Breast Invasive Ductal Carcinoma	Breast	114	Y		WES, Agilent v4	SI_13188	SI_13189	SI_13190	NA	Y
MO_1590	57	M	Lung	FROZEN	Oropharyngeal Squamous Cell Carcinoma	Oropharyngeal Squamous Cell Carcinoma	Tonsil	17	Y		OncoSeq	SI_13164	SI_13165	SI_13191	NA	N
MO_1592	68	M	Liver	FROZEN	Intrahepatic Cholangiocarcinoma	Intrahepatic Cholangiocarcinoma	Liver	17	Y		OncoSeq	SI_13312	SI_13313	SI_13304	NA	Y
MO_1593	62	F	Lymph Node	FROZEN	Breast Invasive Ductal Carcinoma	Breast Invasive Ductal Carcinoma	Breast	29	Y		WES, Agilent v4	SI_13343	SI_13344	SI_13330	NA	N
MO_1594	32	M	Lung	FROZEN	Fibroblastic Osteosarcoma	Fibroblastic Osteosarcoma	Femur	157	Y		WES, Agilent v4	SI_13322	SI_13323	SI_13305	NA	Y
MO_1595	50	M	Liver	FROZEN	Intrahepatic Cholangiocarcinoma	Intrahepatic Cholangiocarcinoma	Bile Duct	9	N		OncoSeq	SI_13324	SI_13325	SI_13328	NA	Y
MO_1597	44	M	Liver	FFPE	Adenocarcinoma of Unknown Primary	Intrahepatic Cholangiocarcinoma	Unknown	3	N	Testicular Cancer	OncoSeq	SI_13597	SI_13598	SI_13592	NA	Y
MO_1598	58	F	Liver	FROZEN	Pancreatic Neuroendocrine Tumor	Pancreatic Neuroendocrine Tumor	Pancreas	16	Y		OncoSeq	SI_13339	SI_13340	SI_13331	NA	Y
MO_1600	72	M	Soft Tissue Mass	FROZEN	Dedifferentiated Liposarcoma	Dedifferentiated Liposarcoma	Abdomen	69	Y		OncoSeq	SI_13421	SI_13422	SI_13419	NA	Y
MO_1602	74	F	Lung	FROZEN	Adenoid Cystic Carcinoma	Adenoid Cystic Carcinoma	Sublingual Gland	239	Y		OncoSeq	SI_13476	SI_13477	SI_13464	NA	N
MO_1603	41	M	Liver	FROZEN	Nasopharyngeal Carcinoma	Nasopharyngeal Carcinoma	Nasopharynx	28	Y		OncoSeq	SI_13478	SI_13479	SI_13465	NA	Y
MO_1605	68	M	Lung	FROZEN	Esophageal Adenocarcinoma	Esophageal Adenocarcinoma	Esophagus	25	Y		OncoSeq	SI_13662	SI_13663	SI_13640	NA	Y
MO_1606	49	F	Liver	FROZEN	Thyroid Gland Medullary Carcinoma	Thyroid Gland Medullary Carcinoma	Thyroid	6	Y		OncoSeq	SI_13536	SI_13537	SI_13544	NA	Y
MO_1607	63	M	Lung	FROZEN	Oropharyngeal Squamous Cell Carcinoma	Oropharyngeal Squamous Cell Carcinoma	Tonsil	31	Y		OncoSeq	SI_13664	SI_13665	SI_13641	NA	Y
MO_1608	63	M	Lymph Node	FROZEN	Prostate Adenocarcinoma	Prostate Adenocarcinoma	Prostate	28	Y	Testicular Cancer	WES, Agilent v4	SI_13750	SI_13751	SI_13734	NA	N
MO_1609	39	F	Liver	FROZEN	Breast Invasive Ductal Carcinoma	Breast Invasive Ductal Carcinoma	Breast	31	Y		WES, Agilent v4	SI_13617	SI_13618	SI_13632	NA	N
MO_1610	36	F	Bone	FROZEN	Undifferentiated Pleomorphic Sarcoma/High-Grade Spindle Cell Sarcoma	Undifferentiated Pleomorphic Sarcoma/High-Grade Spindle Cell Sarcoma	Vertebra	3	Y		OncoSeq	SI_13740	SI_13741	SI_13735	NA	Y
MO_1611	65	M	Lymph Node	FROZEN	Undifferentiated Carcinoma of Unknown Primary	Undifferentiated Carcinoma of Unknown Primary		2	N		OncoSeq	SI_13756	SI_13757	SI_13769	NA	Y
MO_1613	71	M	Liver	FROZEN	Intrahepatic Cholangiocarcinoma	Intrahepatic Cholangiocarcinoma	Liver	12	Y		OncoSeq	SI_13820	SI_13821	SI_13832	NA	N
MO_1615	58	M	Liver	FROZEN	Nasopharyngeal Keratinizing Squamous Cell Carcinoma	Nasopharyngeal Keratinizing Squamous Cell Carcinoma	Nasopharynx	36	Y		OncoSeq	SI_13847	SI_13848	SI_13841	NA	Y
MO_1616	72	M	Liver	FROZEN	Synovial Sarcoma	Synovial Sarcoma		2	N		OncoSeq	SI_13822	SI_13823	SI_13833	NA	N
MO_1617	50	F	Lung	FROZEN	Leiomyosarcoma	Leiomyosarcoma	Radius	121	Y		WES, Agilent v4	SI_13828	SI_13829	SI_13834	NA	N
MO_1621	68	F	Liver	FROZEN	Uterine Carcinosarcoma	Uterine Carcinosarcoma	Uterus	7	Y		OncoSeq	SI_13939	SI_13940	SI_13932	NA	N
MO_1626	53	F	Soft Tissue Mass	FROZEN	Breast Invasive Ductal Carcinoma	Breast Invasive Ductal Carcinoma	Breast	26	Y		WES, Agilent v4	SI_14096	SI_14097	SI_14078	NA	Y
MO_1628	62	M	Liver	FROZEN	Oral Cavity Squamous Cell Carcinoma	Oral Cavity Squamous Cell Carcinoma	Oral	24	Y		OncoSeq	SI_14131	SI_14132	SI_14127	NA	N
MO_1629	34	F	Breast	FROZEN	Breast Invasive Ductal Carcinoma	Breast Invasive Ductal Carcinoma	Breast	65	Y		WES, Agilent v4	SI_15253	SI_15254	SI_15213	NA	Y
MO_1630	71	M	Liver	FROZEN	Stomach Adenocarcinoma	Stomach Adenocarcinoma	Stomach	0	N		OncoSeq	SI_14133	SI_14134	SI_14128	NA	Y
MO_1631	52	F	Lung	FROZEN	Salivary Gland Adenocarcinoma	Salivary Gland Adenocarcinoma	Parotid Gland	47	Y		OncoSeq	SI_14135	SI_14136	SI_14129	NA	N
MO_1633	75	M	Liver	FROZEN	Hepatocellular Carcinoma	Hepatocellular Carcinoma	Liver	6	Y	Adenocarcinoma of the Gastroesophageal Junction	OncoSeq	SI_14174	SI_14175	SI_14165	NA	Y
MO_1634	62	M	Liver	FROZEN	Squamous Cell Carcinoma of Unknown Primary Origin	Head and Neck Squamous Cell Carcinoma	Unknown	2	N		OncoSeq	SI_14389	SI_14390	SI_14369	NA	N
MO_1635	54	M	Bone	FROZEN	Prostate Adenocarcinoma	Prostate Adenocarcinoma	Prostate	73	Y		WES, Agilent v4	SI_14412	SI_14413	SI_14370	NA	N
MO_1637	85	M	Liver	FROZEN	Prostate Adenocarcinoma	Prostate Adenocarcinoma	Prostate	35	Y	B-cell Lymphoma	WES, Agilent v4	SI_14302	SI_14303	SI_14310	NA	Y
MO_1638	53	F	Lymph Node	FROZEN	Undifferentiated Carcinoma of Unknown Primary	Lung Adenocarcinoma	Lung	7	Y		OncoSeq	SI_14288	SI_14289	SI_14311	NA	Y
MO_1639	55	M	Liver	FROZEN	Duodenal Adenocarcinoma	Duodenal Adenocarcinoma	Duodenum	21	Y		OncoSeq	SI_14391	SI_14392	SI_14371	NA	N
MO_1640	32	F	Soft Tissue Mass	FROZEN	Thyroid Gland Papillary Carcinoma	Thyroid Gland Papillary Carcinoma	Thyroid	12	Y	Mullerian Carcinosarcoma	OncoSeq	SI_14393	SI_14394	SI_14372	NA	N
MO_1642	55	M	Soft Tissue Mass	FROZEN	Intrahepatic Cholangiocarcinoma	Intrahepatic Cholangiocarcinoma	Liver	13	Y		OncoSeq	SI_14429	SI_14430	SI_14422	NA	N
MO_1643	62	F	Soft Tissue Mass	FROZEN	Breast Invasive Ductal Carcinoma	Breast Invasive Ductal Carcinoma	Breast	98	Y		WES, Agilent v4	SI_14414	SI_14415	SI_14373	NA	Y
MO_1644	88	M	Bone	FROZEN	Prostate Adenocarcinoma	Prostate Adenocarcinoma	Prostate	10	Y		WES, Agilent v4	SI_14416	SI_14417	SI_14374	NA	Y
MO_1646	62	F	Lung	FROZEN	Endometrial Serous Adenocarcinoma	Endometrial Serous Adenocarcinoma	Uterus	24	Y		OncoSeq	SI_14431	SI_14554	SI_14423	NA	N
MO_1647	67	F	Liver	FROZEN	Breast Invasive Ductal Carcinoma	Breast Invasive Ductal Carcinoma	Breast	202	Y		WES, Agilent v4	SI_14439	SI_14440	SI_14424	NA	N
MO_1648	35	F	Breast	FROZEN	Undifferentiated Carcinoma of Unknown Primary	Invasive Breast Carcinoma	Breast	3	N		OncoSeq	SI_14395	SI_14396	SI_14378	NA	N
MO_1649	68	M	Lymph Node	FROZEN	Prostate Adenocarcinoma	Prostate Adenocarcinoma	Prostate	28	Y		WES, Agilent v4	SI_14441	SI_14442	SI_14425	NA	N
MO_1651	23	M	Skin Punch	FROZEN	Epithelioid Hemangioendothelioma	Epithelioid Hemangioendothelioma	Back	5	N		OncoSeq	SI_14435	SI_14436	SI_14427	NA	N
MO_1652	53	M	Lung	FROZEN	Dedifferentiated Chondrosarcoma	Dedifferentiated Chondrosarcoma	Femur	17	Y		OncoSeq	SI_14511	SI_14512	SI_14531	NA	N
MO_1654	74	F	Esophagus	FROZEN	Esophageal Adenocarcinoma	Esophageal Adenocarcinoma	Esophagus	55	Y		OncoSeq	SI_14459	SI_14460	SI_14457	NA	N
MO_1655	57	F	Liver	FROZEN	Breast Invasive Ductal Carcinoma	Breast Invasive Ductal Carcinoma	Breast	96	Y		WES, Agilent v4	SI_14557	SI_14558	SI_14539	NA	N
MO_1657	50	M	Liver	FROZEN	Gastrointestinal Neuroectodermal Tumor	Gastrointestinal Neuroectodermal Tumor	Jejunum	10	Y		OncoSeq	SI_14513	SI_14514	SI_14533	NA	Y
MO_1658	71	F	Soft Tissue Mass	FROZEN	Bladder Squamous Cell Carcinoma	Bladder Squamous Cell Carcinoma	Bladder	16	Y	Breast Ductal Carcinoma	OncoSeq	SI_14507	SI_14508	SI_14479	NA	Y
MO_1661	66	F	Lymph Node	FROZEN	Breast Invasive Ductal Carcinoma	Breast Invasive Ductal Carcinoma	Breast	184	Y		WES, Agilent v4	SI_14559	SI_14560	SI_14540	NA	N
MO_1662	56	F	Lymph Node	FROZEN	Breast Invasive Ductal Carcinoma	Breast Invasive Ductal Carcinoma	Breast	12	Y	Cervical Cancer, Basal Cell Carcinoma	WES, Agilent v4	SI_14525	SI_14526	SI_14535	NA	N
MO_1663	64	F	Lung	FROZEN	Breast Invasive Lobular Carcinoma	Breast Invasive Lobular Carcinoma	Breast	26	Y		WES, Agilent v4	SI_16250	SI_16251	SI_14593	NA	Y
MO_1664	65	F	Liver	FROZEN	Breast Invasive Ductal Carcinoma	Breast Invasive Ductal Carcinoma	Breast	134	Y		WES, Agilent v4	SI_14590	SI_14591	SI_14594	NA	N
MO_1666	59	F	Lung	FROZEN	Leiomyosarcoma	Leiomyosarcoma	Retroperitoneum	50	Y		OncoSeq	SI_14753	SI_14754	SI_14738	NA	N
MO_1667	44	F	Lymph Node	FROZEN	Cutaneous Melanoma	Cutaneous Melanoma	Skin	51	Y		OncoSeq	SI_15227	SI_15228	SI_15214	NA	N
MO_1668	52	F	Liver	FROZEN	Pancreatic Neuroendocrine Tumor	Pancreatic Neuroendocrine Tumor	Pancreas	25	Y		OncoSeq	SI_14583	SI_14584	SI_14595	NA	Y
MO_1670	62	M	Lymph Node	FROZEN	Prostate Adenocarcinoma	Prostate Adenocarcinoma	Prostate	14	Y		WES, Agilent v4	SI_14615	SI_14616	SI_14619	NA	N
MO_1671	64	M	Liver	FROZEN	Pancreatic Adenocarcinoma	Pancreatic Adenocarcinoma	Pancreas	1	N		OncoSeq	SI_14608	SI_14609	SI_14620	NA	Y
MO_1672	61	M	Liver	FROZEN	Prostate Adenocarcinoma	Prostate Adenocarcinoma	Prostate	18	Y		WES, Agilent v4	SI_14654	SI_14655	SI_14637	NA	N
MO_1673	78	M	Soft Tissue Mass	FROZEN	Clear Cell Renal Cell Carcinoma	Clear Cell Renal Cell Carcinoma	Kidney	51	N	Non-Hodgkin’s Lymphoma, Angiosarcoma	OncoSeq	SI_14642	SI_14643	SI_14638	NA	Y
MO_1674	76	M	Lymph Node	FROZEN	Prostate Adenocarcinoma	Prostate Adenocarcinoma	Prostate	111	Y		WES, Agilent v4	SI_14656	SI_14657	SI_14677	NA	N
MO_1675	56	F	Lung	FROZEN	Breast Invasive Ductal Carcinoma	Breast Invasive Ductal Carcinoma	Breast	68	Y		WES, Agilent v4	SI_14658	SI_14659	SI_14678	NA	N
MO_1676	58	F	Soft Tissue Mass	FROZEN	Endometrioid Stromal Sarcoma	Endometrioid Stromal Sarcoma	Uterus	71	Y		OncoSeq	SI_14890	SI_14891	SI_14874	NA	Y
MO_1677	54	F	Soft Tissue Mass	FROZEN	Undifferentiated Carcinoma of Unknown Primary	Undifferentiated Carcinoma of Unknown Primary	Unknown	11	Y		OncoSeq	SI_14713	SI_14714	SI_14736	NA	Y
MO_1678	44	F	Soft Tissue Mass	FROZEN	Breast Invasive Ductal Carcinoma	Breast Invasive Ductal Carcinoma	Breast	18	Y		WES, Agilent v4	SI_14723	SI_14724	SI_14739	NA	N
MO_1679	66	M	Bone	FROZEN	Prostate Adenocarcinoma	Prostate Adenocarcinoma	Prostate	4	Y		WES, Agilent v4	SI_15104	SI_15105	SI_15087	NA	N
MO_1682	61	F	Lymph Node	FROZEN	Squamous Cell Carcinoma of Unknown Primary Origin	Cervical Squamous Cell Carcinoma	Cervix	33	Y	Breast Ductal Carcinoma	OncoSeq	SI_15229	SI_15230	SI_15215	NA	N
MO_1684	65	M	Liver	FROZEN	Esophageal Adenocarcinoma	Esophageal Adenocarcinoma	Esophagus	1	N		OncoSeq	SI_14884	SI_14885	SI_14875	NA	Y
MO_1689	48	F	Lymph Node	FROZEN	Breast Invasive Ductal Carcinoma	Breast Invasive Ductal Carcinoma	Breast	5	Y		WES, Agilent v4	SI_14901	SI_14902	SI_14877	NA	Y
MO_1690	62	F	Soft Tissue Mass	FROZEN	Chondrosarcoma	Chondrosarcoma	Unknown	10	N		OncoSeq	SI_14911	SI_14912	SI_14934	NA	Y
MO_1691	67	F	Liver	FROZEN	High Grade Ovarian Serous Adenocarcinoma	High Grade Ovarian Serous Adenocarcinoma	Ovary	42	Y		OncoSeq	SI_14913	SI_14914	SI_14931	NA	Y
MO_1692	50	M	Paracentesis	FROZEN	Undifferentiated Carcinoma of Unknown Primary	Undifferentiated Gastric Carcinoma	Stomach	1	N		OncoSeq	SI_15018	SI_15019	SI_14980	NA	N
MO_1693	78	M	Soft Tissue Mass	FROZEN	Bladder Urothelial Carcinoma	Bladder Urothelial Carcinoma	Bladder	3	N		OncoSeq	SI_14954	SI_14955	SI_14941	NA	Y
MO_1694	60	F	Skin Punch	FFPE	Breast Invasive Lobular Carcinoma	Breast Invasive Lobular Carcinoma	Breast	123	Y		WES, Agilent v4	SI_16117	SI_16118	SI_15546	NA	Y
MO_1695	51	M	Liver	FROZEN	Ampulla of Vater Carcinoma	Ampulla of Vater Carcinoma	Ampulla of Vater	7	N		OncoSeq	SI_15231	SI_15232	SI_15216	NA	N
MO_1698	64	M	Soft Tissue Mass	FROZEN	Solitary Fibrous Tumor	Solitary Fibrous Tumor	Occiput	362	N		OncoSeq	SI_15233	SI_15234	SI_15218	NA	N
MO_1699	53	F	Lung	FROZEN	Breast Invasive Ductal Carcinoma	Breast Invasive Ductal Carcinoma	Breast	96	Y		WES, Agilent v4	SI_15364	SI_15365	SI_15355	NA	Y
MO_1700	45	F	Liver	FROZEN	Gastrointestinal Stromal Tumor	Gastrointestinal Stromal Tumor	Stomach	18	Y		OncoSeq	SI_15117	SI_15118	SI_15108	NA	N
MO_1703	57	M	Adrenal Gland	FROZEN	Adrenocortical Carcinoma	Adrenocortical Carcinoma	Adrenal	5	Y		OncoSeq	SI_15119	SI_15120	SI_15109	NA	N
MO_1704	46	F	Soft Tissue Mass	FROZEN	Undifferentiated Carcinoma of Unknown Primary	Poorly Differentiated Non-Small Cell Lung Cancer	Lung	11	Y		OncoSeq	SI_15072	SI_15073	SI_15065	NA	Y
MO_1705	50	M	Soft Tissue Mass	FFPE	Adrenocortical Carcinoma	Adrenocortical Carcinoma	Adrenal	50	N		OncoSeq	SI_17369	SI_17370	SI_17351	NA	N
MO_1706	74	M	Bone	FROZEN	Prostate Adenocarcinoma	Prostate Adenocarcinoma	Prostate	170	Y		WES, Agilent v4	SI_15084	SI_15085	SI_15066	NA	Y
MO_1707	58	F	Pancreas	FROZEN	Gastrointestinal Stromal Tumor	Gastrointestinal Stromal Tumor	Stomach	12	Y		OncoSeq	SI_15040	SI_15041	SI_15031	NA	N
MO_1708	65	M	Lymph Node	FROZEN	Anal Glands Adenocarcinoma	Anal Glands Adenocarcinoma	Anal Glands	15	N		WES, Agilent v4	SI_15045	SI_15046	SI_15032	NA	Y
MO_1709	65	M	Soft Tissue Mass	FROZEN	Sinonasal Undifferentiated Carcinoma	Sinonasal Undifferentiated Carcinoma	Paranasal Sinus	79	Y		OncoSeq	SI_15235	SI_15236	SI_15219	NA	Y
MO_1713	67	M	Liver	FROZEN	Prostate Adenocarcinoma	Prostate Adenocarcinoma	Prostate	76	Y		OncoSeq	SI_15237	SI_15238	SI_15220	NA	N
MO_1716	74	F	Soft Tissue Mass	FROZEN	Well Differentiated Liposarcoma	Well Differentiated Liposarcoma	Retroperitoneum	37	N		OncoSeq	SI_15188	SI_15189	SI_15200	NA	N
MO_1719	63	M	Bone	FROZEN	Prostate Adenocarcinoma	Prostate Adenocarcinoma	Prostate	39	Y		WES, Agilent v4	SI_15257	SI_15258	SI_15226	NA	N
MO_1720	60	M	Liver	FROZEN	Pancreatic Neuroendocrine Tumor	Pancreatic Neuroendocrine Tumor	Pancreas	8	Y		OncoSeq	SI_15239	SI_15240	SI_15221	NA	N
MO_1723	53	F	Liver	FROZEN	Hepatocellular Carcinoma plus Intrahepatic Cholangiocarcinoma	Hepatocellular Carcinoma plus Intrahepatic Cholangiocarcinoma	Liver	23	7		OncoSeq	SI_15241	SI_15242	SI_15222	NA	N
MO_1724	46	F	Soft Tissue Mass	FROZEN	Uterine Corpus Leiomyosarcoma	Uterine Corpus Leiomyosarcoma	Uterus	68	Y		OncoSeq	SI_15376	SI_15377	SI_15392	NA	N
MO_1726	63	F	Liver	FROZEN	Small Cell Lung Carcinoma	Small Cell Lung Carcinoma	Lung	1	Y	Breast Ductal Carcinoma	WES, Agilent v4	SI_15366	SI_15367	SI_15356	NA	N
MO_1727	68	M	Lymph Node	FROZEN	Papillary Renal Cell Carcinoma	Papillary Renal Cell Carcinoma	Kidney	5	Y		OncoSeq	SI_15287	SI_15288	SI_15305	NA	Y
MO_1728	60	F	Skin Punch	FROZEN	Breast Invasive Ductal Carcinoma	Breast Invasive Ductal Carcinoma	Breast	21	Y		WES, Agilent v4	SI_15298	SI_15299	SI_15306	NA	N
MO_1730	54	F	Liver	FROZEN	Breast Invasive Ductal Carcinoma	Breast Invasive Ductal Carcinoma	Breast	106	Y		WES, Agilent v4	SI_15368	SI_15369	SI_15357	NA	Y
MO_1731	74	F	Lung	FROZEN	Breast Invasive Ductal Carcinoma	Breast Invasive Ductal Carcinoma	Breast	133	Y		WES, Agilent v4	SI_15370	SI_15371	SI_15358	NA	N
MO_1732	72	M	Liver	FROZEN	Lung Carcinoid Tumor	Lung Carcinoid Tumor	Lung	50	Y		OncoSeq	SI_15378	SI_15379	SI_15359	NA	Y
MO_1734	67	F	Liver	FROZEN	Extrahepatic Cholangiocarcinoma	Extrahepatic Cholangiocarcinoma	Gall Bladder	10	Y		OncoSeq	SI_15382	SI_15383	SI_15393	NA	N
MO_1737	34	F	Lung	FROZEN	Adenoid Cystic Carcinoma	Adenoid Cystic Carcinoma	Oropharynx	46	Y		OncoSeq	SI_20830	SI_20831	SI_20810	NA	N
MO_1739	68	F	Liver	FROZEN	Perihilar Intrahepatic Cholangiocarcinoma	Perihilar Intrahepatic Cholangiocarcinoma	Gall Bladder	17	Y		OncoSeq	SI_15498	SI_15499	SI_15477	NA	Y
MO_1742	67	F	Liver	FROZEN	Solid Pseudopapillary Neoplasm of the Pancreas	Solid Pseudopapillary Neoplasm of the Pancreas	Pancreas	188	Y		OncoSeq	SI_15692	SI_15693	SI_15734	NA	N
MO_1745	61	M	Lymph Node	FROZEN	Pancreatic Adenocarcinoma	Pancreatic Adenocarcinoma	Pancreas	4	Y	Prostate Adenocarcinoma	OncoSeq	SI_15696	SI_15697	SI_15736	NA	N
MO_1747	77	F	Liver	FROZEN	Breast Invasive Ductal Carcinoma	Breast Invasive Ductal Carcinoma	Breast	103	Y		WES, Agilent v4	SI_15720	SI_15721	SI_15735	NA	Y
MO_1749	53	F	Liver	FROZEN	Pituitary Gland Carcinoma	Pituitary Gland Carcinoma	Pituitary	51	Y		OncoSeq	SI_15761	SI_15762	SI_15801	NA	N
MO_1752	63	M	Liver	FROZEN	Prostate Adenocarcinoma	Prostate Adenocarcinoma	Prostate	7	Y		WES, Agilent v4	SI_15849	SI_15850	SI_15817	NA	N
MO_1757	53	F	Soft Tissue Mass	FROZEN	Breast Invasive Ductal Carcinoma	Breast Invasive Ductal Carcinoma	Breast	139	Y		WES, Agilent v4	SI_15873	SI_15874	SI_15857	NA	N
MO_1758	55	M	Soft Tissue Mass	FFPE	Gastrointestinal Stromal Tumor	Gastrointestinal Stromal Tumor	Stomach	90	Y		OncoSeq	SI_17108	SI_17109	NA	NA	N
MO_1759	78	M	Lung	FROZEN	Ampulla of Vater Carcinoma	Ampulla of Vater Carcinoma	Ampulla of Vater	46	Y		OncoSeq	SI_15830	SI_15831	SI_15821	NA	Y
MO_1760	52	M	Liver	FROZEN	Pancreatic Adenocarcinoma	Pancreatic Adenocarcinoma	Pancreas	13	Y		OncoSeq	SI_15832	SI_15833	SI_15820	NA	N
MO_1761	70	F	Soft Tissue Mass	FROZEN	Breast Invasive Ductal Carcinoma	Breast Invasive Ductal Carcinoma	Breast	122	Y		WES, Agilent v4	SI_15875	SI_15876	SI_15861	NA	N
MO_1765	53	F	Skin Punch	FROZEN	Breast Invasive Ductal Carcinoma	Breast Invasive Ductal Carcinoma	Breast	198	Y		WES, Agilent v4	SI_15851	SI_15852	SI_15818	NA	N
MO_1767	67	F	Soft Tissue Mass	FROZEN	Undifferentiated Pleomorphic Sarcoma/High-Grade Spindle Cell Sarcoma	Undifferentiated Pleomorphic Sarcoma/High-Grade Spindle Cell Sarcoma	Scapula	13	Y		OncoSeq	SI_15836	SI_15837	SI_15814	NA	N
MO_1768	67	F	Liver	FROZEN	Breast Invasive Ductal Carcinoma	Breast Invasive Ductal Carcinoma	Breast	103	Y	Ovarian Carcinoma	WES, Agilent v4	SI_15899	SI_15900	SI_15921	NA	Y
MO_1769	63	M	Liver	FROZEN	Pancreatic Neuroendocrine Tumor	Pancreatic Neuroendocrine Tumor	Ampulla of Vater	4	Y		OncoSeq	SI_15955	SI_15956	SI_15925	NA	N
MO_1772	39	F	Lymph Node	FROZEN	Pancreatic Neuroendocrine Tumor	Pancreatic Neuroendocrine Tumor	Pancreas	4	Y		OncoSeq	SI_15987	SI_15988	SI_16003	NA	N
MO_1774	29	F	Soft Tissue Mass	FROZEN	Rhabdomyosarcoma	Renal Cell Carcinoma	Kidney	1	N		OncoSeq	SI_15989	SI_15990	SI_16005	NA	N
MO_1778	27	M	Liver	FROZEN	Perihilar Intrahepatic Cholangiocarcinoma	Perihilar Intrahepatic Cholangiocarcinoma	Gall Bladder	15	Y		OncoSeq	SI_15991	SI_15992	SI_16006	NA	Y
MO_1780	72	M	Soft Tissue Mass	FROZEN	Hepatocellular Carcinoma	Hepatocellular Carcinoma	Liver	13	Y		OncoSeq	SI_15959	SI_15960	SI_15922	NA	N
MO_1782	77	F	Thoracentesis	FROZEN	Breast Invasive Lobular Carcinoma	Breast Invasive Lobular Carcinoma	Breast	67	Y		WES, Agilent v4	SI_15979	SI_15980	SI_15949	NA	N
MO_1783	65	F	Lymph Node	FFPE	Undifferentiated Carcinoma of Unknown Primary	Peritoneal Mesothelioma	Unknown	1	N	Melanoma, Basal Cell Carcinomas, Breast Ductal Carcinoma, Mucoepidermoid Carcinoma	OncoSeq	SI_16328	SI_16329	SI_16307	NA	Y
MO_1785	53	F	Liver	FROZEN	Breast Invasive Ductal Carcinoma	Breast Invasive Ductal Carcinoma	Breast	105	Y		WES, Agilent v4	SI_16077	SI_16078	SI_16083	NA	N
MO_1786	74	F	Liver	FROZEN	Breast Invasive Ductal Carcinoma	Breast Invasive Ductal Carcinoma	Breast	110	Y		WES, Agilent v4	SI_16079	SI_16080	SI_16084	NA	N
MO_1788	67	M	Liver	FROZEN	Prostate Adenocarcinoma	Prostate Adenocarcinoma	Prostate	11	Y		WES, Agilent v4	SI_16081	SI_16082	SI_16061	NA	Y
MO_1789	31	F	Lymph Node	FROZEN	Breast Invasive Ductal Carcinoma	Breast Invasive Ductal Carcinoma	Breast	13	Y		WES, Agilent v4	SI_16105	SI_16106	SI_16085	NA	Y
MO_1790	72	M	Liver	FROZEN	Pancreatic Adenocarcinoma	Pancreatic Adenocarcinoma	Pancreas	13	Y		OncoSeq	SI_16101	SI_16102	SI_16086	NA	Y
MO_1793	74	M	Liver	FROZEN	Spindle Cell/Sclerosing Rhabdomyosarcoma	Spindle Cell/Sclerosing Rhabdomyosarcoma	Wrist	15	Y		OncoSeq	SI_16103	SI_16104	SI_16087	NA	Y
MO_1794	52	F	Liver	FROZEN	Extrahepatic Cholangiocarcinoma	Extrahepatic Cholangiocarcinoma	Bile Duct	14	Y		OncoSeq	SI_16232	SI_16233	SI_16217	NA	Y
MO_1803	21	F	Lymph Node	FROZEN	Kidney Medullary Carcinoma	Kidney Medullary Carcinoma	Kidney	24	N		OncoSeq	SI_16238	SI_16239	SI_16220	NA	Y
MO_1804	48	F	Brain	FROZEN	Breast Invasive Ductal Carcinoma	Breast Invasive Ductal Carcinoma	Breast	80	Y	Nodular Sclerosing Hodgkin's Lymphoma	WES, Agilent v4	SI_16409	SI_16410	SI_16419	NA	Y
MO_1805	38	F	Lung	FROZEN	Adrenocortical Carcinoma	Adrenocortical Carcinoma	Adrenal	24	Y		OncoSeq	SI_16445	SI_16446	SI_16443	NA	N
MO_1809	76	F	Liver	FROZEN	Pancreatic Adenocarcinoma	Pancreatic Adenocarcinoma	Pancreas	1	N		OncoSeq	SI_16394	SI_16395	SI_16382	NA	N
MO_1810	58	F	Soft Tissue Mass	FROZEN	Solitary Fibrous Tumor	Solitary Fibrous Tumor	Pelvis	175	Y		OncoSeq	SI_16568	SI_16569	SI_16560	NA	N
MO_1811	58	M	Lymph Node	FROZEN	Prostate Adenocarcinoma	Prostate Adenocarcinoma	Prostate	104	Y		WES, Agilent v4	SI_16433	SI_16434	SI_16420	NA	Y
MO_1812	69	M	Liver	FROZEN	Prostate Adenocarcinoma	Prostate Adenocarcinoma	Prostate	145	N		WES, Agilent v4	SI_16435	SI_16436	SI_16421	NA	Y
MO_1814	72	M	Liver	FROZEN	Prostate Adenocarcinoma	Prostate Adenocarcinoma	Prostate	145	Y		WES, Agilent v4	SI_16635	SI_16636	SI_16609	NA	N
MO_1816	66	M	Soft Tissue Mass	FFPE	Adenocarcinoma of Unknown Primary	Adenocarcinoma of Unknown Primary	Unknown	5	N		OncoSeq	SI_16623	SI_16624	SI_16611	NA	Y
MO_1819	51	M	Liver	FROZEN	Pancreatic Neuroendocrine Tumor	Pancreatic Neuroendocrine Tumor	Pancreas	148	Y		OncoSeq	SI_16617	SI_16618	SI_16610	NA	Y
MO_1823	24	M	Soft Tissue Mass	FROZEN	Oral Cavity Squamous Cell Carcinoma	Oral Cavity Squamous Cell Carcinoma	Tongue	80	Y		OncoSeq	SI_16652	SI_16653	SI_16641	NA	N
MO_1824	62	M	Lung	FROZEN	High Grade Sarcoma	High Grade Sarcoma	Thigh	13	Y		OncoSeq	SI_16712	SI_16713	SI_16693	NA	N
MO_1825	45	M	Lung	FROZEN	Bladder Urothelial Carcinoma	Bladder Urothelial Carcinoma	Bladder	4	N		OncoSeq	SI_16953	SI_16954	SI_16951	NA	Y
MO_1826	47	F	Lymph Node	FROZEN	Breast Invasive Lobular Carcinoma	Breast Invasive Ductal Carcinoma	Breast	7	Y		OncoSeq	SI_16654	SI_16655	SI_16639	NA	N
MO_1827	59	F	Liver	FROZEN	Pancreatic Adenocarcinoma	Pancreatic Adenocarcinoma	Pancreas	19	Y	Extrahepatic Cholangiocarcinoma	OncoSeq	SI_16922	SI_16923	SI_16944	NA	N
MO_1830	60	M	Bone	FROZEN	Prostate Adenocarcinoma	Prostate Adenocarcinoma	Prostate	50	Y		WES, Agilent v4	SI_17150	SI_17151	SI_17118	NA	N
MO_1831	40	F	Liver	FROZEN	Colon Adenocarcinoma	Colon Adenocarcinoma	Colon	44	Y		OncoSeq	SI_16700	SI_16701	SI_16689	NA	N
MO_1834	56	F	Lymph Node	FROZEN	Breast Invasive Ductal Carcinoma	Breast Invasive Ductal Carcinoma	Breast	1	N		WES, Agilent v4	SI_16753	SI_16754	SI_16740	NA	Y
MO_1839	41	M	Lung	FROZEN	High Grade Sarcoma	High Grade Sarcoma	Thigh	21	Y		OncoSeq	SI_16769	SI_16770	SI_16757	NA	N
MO_1843	46	M	Lung	FROZEN	Tenosynovial Giant Cell Tumor, Diffuse Type	Tenosynovial Giant Cell Tumor, Diffuse Type	Back	22	N		OncoSeq	SI_16913	SI_16914	SI_16875	NA	Y
MO_1845	67	M	Liver	FROZEN	Intrahepatic Cholangiocarcinoma	Intrahepatic Cholangiocarcinoma	Bile Duct	7	Y	Esophageal Adenocarcinoma	OncoSeq	SI_17269	SI_17270	SI_17225	NA	N
MO_1846	67	M	Liver	FROZEN	Intrahepatic Cholangiocarcinoma	Intrahepatic Cholangiocarcinoma	Bile Duct	1	N		OncoSeq	SI_16968	SI_16969	SI_16988	NA	Y
MO_1847	51	M	Liver	FROZEN	Adenocarcinoma of Unknown Primary	Hepatocellular Carcinoma	Liver	1	N		OncoSeq	SI_16970	SI_16971	SI_16989	NA	Y
MO_1849	69	M	Laminectomy	FROZEN	Merkel Cell Carcinoma	Merkel Cell Carcinoma	Skin	1	N		OncoSeq	SI_17090	SI_17091	SI_17073	NA	N
MO_1850	68	F	Soft Tissue Mass	FROZEN	Breast Invasive Ductal Carcinoma	Breast Invasive Ductal Carcinoma	Breast	142	Y		WES, Agilent v4	SI_16980	SI_16981	SI_16990	NA	N
MO_1851	72	F	Liver	FROZEN	Breast Invasive Ductal Carcinoma	Breast Invasive Ductal Carcinoma	Breast	1	Y		WES, Agilent v4	SI_16984	SI_16985	SI_17027	NA	N
MO_1854	76	M	Lymph Node	FROZEN	Cutaneous Melanoma	Cutaneous Melanoma	Skin	28	Y		OncoSeq	SI_17142	SI_17143	SI_17119	NA	N
MO_1857	56	M	Bone	FROZEN	Rectal Adenocarcinoma	Rectal Adenocarcinoma	Rectum	70	Y		OncoSeq	SI_17092	SI_17093	SI_17074	NA	Y
MO_1858	61	M	Liver	FROZEN	Prostate Small Cell Carcinoma	Prostate Small Cell Carcinoma	Prostate	7	Y		WES, Agilent v4	SI_17179	SI_17180	SI_17182	NA	Y
MO_1859	46	F	Soft Tissue Mass	FROZEN	Rectal Adenocarcinoma	Rectal Adenocarcinoma	Rectum	9	Y		OncoSeq	SI_17013	SI_17014	SI_17028	NA	Y
MO_1863	69	F	Soft Tissue Mass	FROZEN	Pancreatic Adenocarcinoma	Pancreatic Adenocarcinoma	Pancreas	1	N		OncoSeq	SI_17201	SI_17202	SI_17196	NA	Y
MO_1866	71	F	Soft Tissue Mass	FROZEN	Renal Pelvis and Ureter Urothelial Carcinoma	Renal Pelvis and Ureter Urothelial Carcinoma	Ureter	38	Y		OncoSeq	SI_17207	SI_17208	SI_17211	NA	N
MO_1867	41	M	Soft Tissue Mass	FROZEN	NUT Carcinoma	NUT Carcinoma	Nasal Cavity	1	N		OncoSeq	SI_17271	SI_17272	SI_17226	NA	N
MO_1868	62	F	Liver	FROZEN	Adenoid Cystic Carcinoma	Adenoid Cystic Carcinoma	Parotid	7	N		OncoSeq	SI_17361	SI_17362	SI_17347	NA	N
MO_1869	54	F	Brain	FFPE	Glioblastoma Multiforme	Glioblastoma Multiforme	Brain	13	Y		OncoSeq	SI_17549	SI_17551	SI_17533	NA	N
MO_1871	45	F	Breast	FROZEN	Breast Invasive Ductal Carcinoma	Breast Invasive Ductal Carcinoma	Breast	5	Y		OncoSeq	SI_17261	SI_17262	SI_17212	NA	N
MO_1873	67	M	Lung	FROZEN	Hypopharyngeal Squamous Cell Carcinoma	Hypopharyngeal Squamous Cell Carcinoma	Pyriform Sinus	7	Y		OncoSeq	SI_17489	SI_17490	SI_17505	NA	N
MO_1875	46	M	Lung	FROZEN	Chordoma	Chordoma	Clivus	52	Y		OncoSeq	SI_17426	SI_17427	SI_17414	NA	N
MO_1876	54	F	Lung	FROZEN	Leiomyosarcoma	Leiomyosarcoma	Round Ligament	21	Y		OncoSeq	SI_17522	SI_17523	SI_17506	NA	N
MO_1877	48	M	Liver	FROZEN	Rectal Adenocarcinoma	Rectal Adenocarcinoma	Rectum	8	Y		OncoSeq	SI_17365	SI_17366	SI_17350	NA	N
MO_1878	57	M	Liver	FROZEN	Intrahepatic Cholangiocarcinoma	Intrahepatic Cholangiocarcinoma	Bile Duct	15	Y		OncoSeq	SI_17428	SI_17429	SI_17415	NA	N
MO_1879	69	M	Lymph Node	FROZEN	Prostate Adenocarcinoma	Prostate Adenocarcinoma	Prostate	172	Y		WES, Agilent v4	SI_19832	SI_19833	SI_19838	NA	N
MO_1880	76	F	Liver	FROZEN	High Grade Ovarian Serous Adenocarcinoma	High Grade Ovarian Serous Adenocarcinoma	Ovary	23	Y		OncoSeq	SI_17430	SI_17431	SI_17416	NA	N
MO_1881	60	F	Breast	FROZEN	Breast Invasive Ductal Carcinoma	Breast Invasive Ductal Carcinoma	Breast	7	Y		OncoSeq	SI_17487	SI_17488	SI_17456	NA	N
MO_1883	57	F	Soft Tissue Mass	FROZEN	Gallbladder Adenocarcinoma	Gallbladder Adenocarcinoma	Gall Bladder	13	Y		OncoSeq	SI_17432	SI_17433	SI_17417	NA	N
MO_1886	42	F	Kidney	FROZEN	Breast Invasive Ductal Carcinoma	Breast Invasive Ductal Carcinoma	Breast	82	Y		OncoSeq	SI_19239	SI_19240	SI_19265	NA	N
MO_1891	70	F	Soft Tissue Mass	FROZEN	Bladder Urothelial Carcinoma	Bladder Urothelial Carcinoma	Bladder	21	Y	Breast Invasive Ductal Carcinoma	OncoSeq	SI_17573	SI_17574	SI_17559	NA	N
MO_1892	65	M	Liver	FROZEN	Intrahepatic Cholangiocarcinoma	Intrahepatic Cholangiocarcinoma	Bile Duct	9	Y		OncoSeq	SI_17491	SI_17492	SI_17507	NA	N
MO_1893	53	F	Liver	FROZEN	Breast Invasive Ductal Carcinoma	Breast Invasive Ductal Carcinoma	Breast	82	Y		OncoSeq	SI_17684	SI_17685	SI_17698	NA	N
MO_1894	64	F	Liver	FROZEN	Pancreatic Adenocarcinoma	Pancreatic Adenocarcinoma	Pancreas	12	Y		OncoSeq	SI_17566	SI_17567	SI_17554	NA	N
MO_1897	65	F	Liver	FROZEN	Poorly Differentiated Malignant Neoplasm	Amelanotic Melanoma	Skin	2	N		OncoSeq	SI_17585	SI_17586	SI_17558	NA	Y
MO_1899	49	F	Lymph Node	FROZEN	Anal Squamous Cell Carcinoma	Anal Squamous Cell Carcinoma	Anus	28	N	Cervical Squamous Cell Carcinoma, Leiomyosarcoma	OncoSeq	SI_17575	SI_17576	SI_17560	NA	Y
MO_1900	74	M	Liver	FROZEN	Small Intestinal Carcinoma	Small Intestinal Carcinoma	Jejunum	7	N		OncoSeq	SI_17577	SI_17578	SI_17561	NA	Y
MO_1901	61	M	Liver	FROZEN	Prostate Adenocarcinoma	Prostate Adenocarcinoma	Prostate	7	Y		WES, Agilent v4	SI_17587	SI_17588	SI_17555	NA	N
MO_1902	57	F	Skin Punch	FROZEN	Breast Invasive Ductal Carcinoma	Breast Invasive Ductal Carcinoma	Breast	35	Y		OncoSeq	SI_17672	SI_17673	SI_17656	NA	N
MO_1905	62	F	Lung	FFPE	Lung Adenocarcinoma	Lung Adenocarcinoma	Lung	1	N	Thyroid Cancer, Colorectal Adenocarcinoma	OncoSeq	SI_17682	SI_17683	SI_17662	NA	Y
MO_1909	93	M	Adrenal Mass	FROZEN	Prostate Adenocarcinoma	Prostate Adenocarcinoma	Prostate	41	Y		WES, Agilent v4	SI_17830	SI_17831	SI_17819	NA	Y
MO_1912	77	M	Soft Tissue Mass	FROZEN	Colorectal Mucinous Adenocarcinoma	Colorectal Mucinous Adenocarcinoma	Colon	13	Y		OncoSeq	SI_17680	SI_17681	SI_17661	NA	N
MO_1913	73	F	Stomach	FROZEN	Undifferentiated Gastric Carcinoma	Undifferentiated Gastric Carcinoma	Stomach	4	Y		OncoSeq	SI_17832	SI_17833	SI_17820	NA	N
MO_1914	72	M	Liver	FFPE	Prostate Adenocarcinoma	Prostate Adenocarcinoma	Prostate	122	Y		OncoSeq	SI_17892	SI_17893	SI_17907	NA	N
MO_1915	61	M	Liver	FROZEN	Hepatocellular Carcinoma	Hepatocellular Carcinoma	Liver	9	Y		OncoSeq	SI_17834	SI_17835	SI_17821	NA	Y
MO_1916	42	M	Soft Tissue Mass	FROZEN	Renal Pelvis and Ureter Urothelial Carcinoma	Renal Pelvis and Ureter Urothelial Carcinoma	Ureter	32	Y		OncoSeq	SI_17888	SI_17889	SI_17901	NA	Y
MO_1919	51	M	Bone	FROZEN	Cutaneous Melanoma	Cutaneous Melanoma	Skin	60	Y		OncoSeq	SI_17836	SI_17837	SI_17822	NA	N
MO_1921	37	M	Liver	FROZEN	Nasopharyngeal Carcinoma	Nasopharyngeal Carcinoma	Nasopharynx	74	Y		OncoSeq	SI_17979	SI_17980	SI_17961	NA	N
MO_1923	64	F	Soft Tissue Mass	FROZEN	Bladder Squamous Cell Carcinoma	Bladder Squamous Cell Carcinoma	Bladder	10	Y	Larynx Squamous Cell Carcinoma	OncoSeq	SI_17989	SI_17990	SI_17962	NA	N
MO_1924	81	M	Liver	FROZEN	Pancreatic Adenocarcinoma	Pancreatic Adenocarcinoma	Pancreas	12	Y	Follicular Lymphoma	OncoSeq	SI_18101	SI_18102	SI_18083	NA	Y
MO_1925	74	M	Lymph Node	FROZEN	Bladder Urothelial Carcinoma	Bladder Urothelial Carcinoma	Bladder	30	Y		OncoSeq	SI_18331	SI_18332	SI_18340	NA	Y
MO_1927	63	F	Liver	FROZEN	Breast Invasive Ductal Carcinoma	Breast Invasive Ductal Carcinoma	Breast	53	Y		OncoSeq	SI_17981	SI_17982	SI_17963	NA	Y
MO_1931	49	F	Paracentesis	FROZEN	Breast Invasive Ductal Carcinoma	Breast Invasive Ductal Carcinoma	Breast	32	Y		OncoSeq	SI_17890	SI_17891	SI_17906	NA	Y
MO_1932	70	M	Lung	FROZEN	Oral Cavity Squamous Cell Carcinoma	Oral Cavity Squamous Cell Carcinoma	Tongue	9	Y		OncoSeq	SI_18077	SI_18078	SI_18074	NA	Y
MO_1935	61	M	Liver	FROZEN	Intrahepatic Cholangiocarcinoma	Intrahepatic Cholangiocarcinoma	Bile Duct	20	Y		OncoSeq	SI_17983	SI_17984	SI_17965	NA	N
MO_1936	51	M	Lung	FROZEN	Undifferentiated Pleomorphic Sarcoma/High-Grade Spindle Cell Sarcoma	Undifferentiated Pleomorphic Sarcoma/High-Grade Spindle Cell Sarcoma	Thigh	16	Y		OncoSeq	SI_17985	SI_17986	SI_17966	NA	N
MO_1938	55	F	Skin Punch	FROZEN	Breast Invasive Ductal Carcinoma	Breast Invasive Ductal Carcinoma	Breast	22	Y		OncoSeq	SI_18060	SI_18061	SI_18047	NA	Y
MO_1939	74	F	Liver	FROZEN	Breast Invasive Ductal Carcinoma	Breast Invasive Ductal Carcinoma	Breast	39	Y		OncoSeq	SI_18021	SI_18022	SI_17995	NA	N
MO_1941	70	M	Liver	FROZEN	Prostate Adenocarcinoma	Prostate Adenocarcinoma	Prostate	59	Y		WES, Agilent v4	SI_18032	SI_18033	SI_17996	NA	Y
MO_1944	76	M	Iliac Soft Tissue Mass	FROZEN	Prostate Adenocarcinoma	Prostate Adenocarcinoma	Prostate	202	Y		WES, Agilent v4	SI_18238	SI_18239	SI_18220	NA	N
MO_1945	61	M	Soft Tissue Mass	FROZEN	Bladder Urothelial Carcinoma	Bladder Urothelial Carcinoma	Bladder	74	Y		OncoSeq	SI_18333	SI_18334	SI_18341	NA	N
MO_1953	44	F	Lymph Node	FROZEN	Breast Invasive Ductal Carcinoma	Breast Invasive Ductal Carcinoma	Breast	150	Y		OncoSeq	SI_18309	SI_18310	SI_18304	NA	N
MO_1954	67	F	Kidney	FFPE	Renal Cell Carcinoma	Renal Cell Carcinoma	Kidney	3	N		OncoSeq	SI_18250	SI_18251	SI_18229	NA	N
MO_1957	49	F	Liver	FROZEN	Breast Invasive Ductal Carcinoma	Breast Invasive Ductal Carcinoma	Breast	146	Y		OncoSeq	SI_18248	SI_18249	SI_18223	NA	N
MO_1961	75	M	Liver	FROZEN	Prostate Adenocarcinoma	Prostate Adenocarcinoma	Prostate	182	Y		WES, Agilent v4	SI_18335	SI_18336	SI_18342	NA	N
MO_1962	40	M	Lymph Node	FROZEN	Testicular Embryonal Carcinoma	Testicular Embryonal Carcinoma	Testis	98	Y	Teratoma	OncoSeq	SI_18427	SI_18428	SI_18438	NA	N
MO_1965	62	M	Soft Tissue Mass	FROZEN	Prostate Adenocarcinoma	Prostate Adenocarcinoma	Prostate	51	Y		WES, Agilent v4	SI_18356	SI_18357	SI_18351	NA	N
MO_1969	65	F	Pituitary	FROZEN	Pituitary Gland Adenoma	Pituitary Gland Adenoma	Pituitary	152	N	Chronic Lymphocytic Leukemia	OncoSeq	SI_18774	SI_18775	SI_18737	NA	Y
MO_1971	71	F	Liver	FROZEN	Breast Invasive Ductal Carcinoma	Breast Invasive Ductal Carcinoma	Breast	182	Y		OncoSeq	SI_18526	SI_18527	SI_18498	NA	N
MO_1973	54	F	Thoracentesis	FROZEN	Breast Invasive Ductal Carcinoma	Breast Invasive Ductal Carcinoma	Breast	206	Y		OncoSeq	SI_18433	SI_18434	SI_18440	NA	Y
MO_1974	52	F	Liver	FROZEN	Breast Invasive Ductal Carcinoma	Breast Invasive Ductal Carcinoma	Breast	50	Y		OncoSeq	SI_18462	SI_18463	SI_18478	NA	N
MO_1975	68	M	Lymph Node	FROZEN	Prostate Adenocarcinoma	Prostate Adenocarcinoma	Prostate	46	Y		WES, Agilent v4	SI_18633	SI_18634	SI_18626	NA	N
MO_1976	50	M	Bone	FROZEN	Prostate Adenocarcinoma	Prostate Adenocarcinoma	Prostate	11	Y		WES, Agilent v4	SI_18568	SI_18569	SI_18558	NA	Y
MO_1977	48	M	Lymph Node	FROZEN	Sarcomatoid Renal Cell Carcinoma	Sarcomatoid Renal Cell Carcinoma	Kidney	9	N		OncoSeq	SI_18528	SI_18529	SI_18499	NA	N
MO_1978	73	M	Lymph Node	FROZEN	Prostate Adenocarcinoma	Prostate Adenocarcinoma	Prostate	195	N		WES, Agilent v4	SI_18772	SI_18773	SI_18738	NA	N
MO_1979	65	F	Soft Tissue Mass	FROZEN	Well Differentiated Liposarcoma	Well Differentiated Liposarcoma	Retroperitoneum	290	Y		OncoSeq	SI_18635	SI_18636	SI_18627	NA	N
MO_1981	52	M	Soft Tissue Mass	FROZEN	Infiltrating Bladder Urothelial Carcinoma Sarcomatoid Variant	Infiltrating Bladder Urothelial Carcinoma Sarcomatoid Variant	Bladder	2	Y		OncoSeq	SI_18530	SI_18531	SI_18500	NA	Y
MO_1984	50	F	Liver	FROZEN	Breast Invasive Ductal Carcinoma	Breast Invasive Ductal Carcinoma	Breast	17	Y		OncoSeq	SI_18685	SI_18686	SI_18666	NA	N
MO_1985	69	F	Soft Tissue Mass	FROZEN	Undifferentiated Pleomorphic Sarcoma/High-Grade Spindle Cell Sarcoma	Undifferentiated Pleomorphic Sarcoma/High-Grade Spindle Cell Sarcoma	Forearm	1	N	Breast Invasive Ductal Carcinoma	OncoSeq	SI_18570	SI_18571	SI_18559	NA	Y
MO_1991	34	M	Lung	FFPE	Undifferentiated Pleomorphic Sarcoma/High-Grade Spindle Cell Sarcoma	Undifferentiated Pleomorphic Sarcoma/High-Grade Spindle Cell Sarcoma	Neck	6	Y		OncoSeq	SI_18714	SI_18715	SI_18705	NA	Y
MO_1992	75	F	Lung	FROZEN	Rectal Adenocarcinoma	Rectal Adenocarcinoma	Rectum	79	Y	Renal Cell Carcinoma, Breast Invasive Ductal Carcinoma	OncoSeq	SI_18693	SI_18694	SI_18667	NA	N
MO_1995	48	M	Liver	FROZEN	Prostate Adenocarcinoma	Prostate Adenocarcinoma	Prostate	20	Y		WES, Agilent v4	SI_18770	SI_18771	SI_18739	NA	N
MO_1996	50	M	Kidney	FROZEN	Clear Cell Renal Cell Carcinoma	Clear Cell Renal Cell Carcinoma	Kidney	2	N		OncoSeq	SI_18843	SI_18844	SI_18827	NA	N
MO_2002	71	F	Liver	FROZEN	Non-Small Cell Lung Cancer	Non-Small Cell Lung Cancer	Lung	3	Y	Breast Invasive Ductal Carcinoma	OncoSeq	SI_18849	SI_18850	SI_18897	NA	Y
MO_2003	59	M	Soft Tissue Mass	FROZEN	Head and Neck Squamous Cell Carcinoma	Head and Neck Squamous Cell Carcinoma	Lip	32	Y		OncoSeq	SI_19092	SI_19093	SI_18828	NA	N
MO_2004	62	M	Bone	FROZEN	Prostate Adenocarcinoma	Prostate Adenocarcinoma	Prostate	83	Y		WES, Agilent v4	SI_19805	SI_19806	SI_19756	NA	N
MO_2005	42	F	Lung	FROZEN	Breast Invasive Lobular Carcinoma	Breast Invasive Lobular Carcinoma	Breast	135	Y		OncoSeq	SI_18903	SI_18904	SI_18898	NA	Y
MO_2007	61	M	Liver	FROZEN	Prostate Adenocarcinoma	Prostate Adenocarcinoma	Prostate	83	Y		WES, Agilent v4	SI_18967	SI_18968	SI_18932	NA	N
MO_2008	54	F	Soft Tissue Mass	FROZEN	Bladder Urothelial Carcinoma	Bladder Urothelial Carcinoma	Bladder	6	N		OncoSeq	SI_18993	SI_18994	SI_18974	NA	N
MO_2010	40	F	Skin Punch	FROZEN	Breast Invasive Ductal Carcinoma	Breast Invasive Ductal Carcinoma	Breast	119	Y		OncoSeq	SI_18911	SI_18912	SI_18900	NA	Y
MO_2012	64	M	Lung	FROZEN	Skin Basal Cell Carcinoma	Skin Basal Cell Carcinoma	Skin	99	Y		OncoSeq	SI_19056	SI_19057	SI_19041	NA	N
MO_2013	81	M	Lung	FROZEN	Thyroid Gland Papillary Carcinoma	Thyroid Gland Papillary Carcinoma	Thyroid	187	Y		OncoSeq	SI_19058	SI_19059	SI_19042	NA	N
MO_2015	56	F	Salivary Gland	FROZEN	Alveolar Rhabdomyosarcoma	Alveolar Rhabdomyosarcoma	Nasolacrimal Duct	31	Y		OncoSeq	SI_19149	SI_19150	SI_19125	NA	N
MO_2016	43	F	Brain	FROZEN	Lung Adenocarcinoma	Lung Adenocarcinoma	Lung	7	Y		OncoSeq	SI_19235	SI_19236	SI_19259	NA	N
MO_2017	77	M	Lymph Node	FROZEN	Prostate Adenocarcinoma	Prostate Adenocarcinoma	Prostate	52	Y	Lung Adenocarcinoma	WES, Agilent v4	SI_19100	SI_19101	SI_19084	NA	N
MO_2018	54	F	Liver	FROZEN	Breast Invasive Ductal Carcinoma	Breast Invasive Ductal Carcinoma	Breast	33	Y		OncoSeq	SI_19112	SI_19113	SI_19089	NA	N
MO_2020	39	F	Liver	FROZEN	Undifferentiated Carcinoma of Unknown Primary	Undifferentiated Carcinoma of Unknown Primary	Unknown	1	N		OncoSeq	SI_19114	SI_19115	SI_19090	NA	Y
MO_2024	54	M	Soft Tissue Mass	FROZEN	Prostate Adenocarcinoma	Prostate Adenocarcinoma	Prostate	6	Y		WES, Agilent v4	SI_19163	SI_19164	SI_19126	NA	N
MO_2026	46	F	Kidney	FFPE	Undifferentiated Pleomorphic Sarcoma	Epithelioid Type Angiomyolipoma	Kidney	2	N		OncoSeq	SI_20029	SI_19355	SI_20018	NA	Y
MO_2027	63	M	Soft Tissue Mass	FROZEN	Gastroesophageal Junction Adenocarcinoma	Gastroesophageal Junction Adenocarcinoma	Gastroesophageal Junction	8	Y		OncoSeq	SI_19211	SI_19212	SI_19182	NA	N
MO_2032	61	M	Lung	FROZEN	Laryngeal Squamous Cell Carcinoma	Laryngeal Squamous Cell Carcinoma	Larynx	12	Y		OncoSeq	SI_19352	SI_19353	SI_19322	NA	N
MO_2033	75	M	Chest Wall Nodule	FROZEN	Prostate Adenocarcinoma	Prostate Adenocarcinoma	Prostate	119	Y		WES, Agilent v4	SI_19348	SI_19349	SI_19323	NA	N
MO_2034	50	F	Liver	FROZEN	Breast Invasive Ductal Carcinoma	Breast Invasive Ductal Carcinoma	Breast	69	Y		OncoSeq	SI_19571	SI_19572	SI_19524	NA	N
MO_2036	57	F	Liver	FROZEN	Breast Invasive Ductal Carcinoma	Breast Invasive Ductal Carcinoma	Breast	172	Y		OncoSeq	SI_19350	SI_19351	SI_19324	NA	N
MO_2038	74	M	Lymph Node	FROZEN	Prostate Adenocarcinoma	Prostate Adenocarcinoma	Prostate	125	Y		WES, Agilent v4	SI_19442	SI_19443	SI_19389	NA	N
MO_2046	77	M	Pelvic Mass	FROZEN	Prostate Adenocarcinoma	Prostate Adenocarcinoma	Prostate	116	Y		WES, Agilent v4	SI_19444	SI_19445	SI_19403	NA	N
MO_2047	70	F	Soft Tissue Mass	FROZEN	Conjunctival Melanoma	Conjunctival Melanoma	Conjunctiva	2	N	Breast Invasive Ductal Carcinoma	OncoSeq	SI_19807	SI_19808	SI_19839	NA	N
MO_2048	58	M	Liver	FROZEN	Intrahepatic Cholangiocarcinoma	Intrahepatic Cholangiocarcinoma	Bile Duct	11	Y		OncoSeq	SI_19575	SI_19576	SI_19526	NA	N
MO_2050	82	F	Bone	FROZEN	Undifferentiated Carcinoma of Unknown Primary	Bladder Urothelial Carcinoma	Bladder	2	N		OncoSeq	SI_19435	SI_19436	SI_19404	NA	N
MO_2051	26	F	Lymph Node	FROZEN	Breast Invasive Ductal Carcinoma	Breast Invasive Ductal Carcinoma	Breast	53	Y		OncoSeq	SI_19723	SI_19724	SI_19706	NA	N
MO_2052	58	F	Lung	FROZEN	Oropharyngeal Squamous Cell Carcinoma	Oropharyngeal Squamous Cell Carcinoma	Tongue	68	Y		OncoSeq	SI_19725	SI_19726	SI_19707	NA	N
MO_2054	62	M	Soft Tissue Mass	FROZEN	Oropharyngeal Squamous Cell Carcinoma	Oropharyngeal Squamous Cell Carcinoma	Tongue	28	Y		OncoSeq	SI_19672	SI_19673	SI_19656	NA	N
MO_2057	63	F	Liver	FROZEN	Pancreatic Neuroendocrine Tumor	Intrahepatic Cholangiocarcinoma	Bile Duct	5	Y		OncoSeq	SI_19727	SI_19728	SI_19708	NA	Y
MO_2058	58	M	Lung	FROZEN	Thyroid Gland Papillary Carcinoma	Thyroid Gland Papillary Carcinoma	Thyroid	81	Y		OncoSeq	SI_19676	SI_19677	SI_19658	NA	N
MO_2061	52	F	Lung	FROZEN	Breast Invasive Ductal Carcinoma	Breast Invasive Ductal Carcinoma	Breast	25	Y		OncoSeq	SI_19729	SI_19730	SI_19709	NA	N
MO_2062	64	F	Liver	FROZEN	Breast Invasive Ductal Carcinoma	Breast Invasive Ductal Carcinoma	Breast	48	Y		OncoSeq	SI_19892	SI_19893	SI_19907	NA	N
MO_2064	62	F	Breast	FROZEN	Breast Invasive Ductal Carcinoma	Breast Invasive Ductal Carcinoma	Breast	1	N	Parotid Tumor	OncoSeq	SI_19682	SI_19683	SI_19661	NA	N
MO_2065	74	M	Bladder	FROZEN	Prostate Adenocarcinoma	Prostate Adenocarcinoma	Prostate	30	Y		WES, Agilent v4	SI_19836	SI_19837	SI_19844	NA	N
MO_2067	79	M	Subq Nodule	FROZEN	Bladder Urothelial Carcinoma	Bladder Urothelial Carcinoma	Bladder	12	Y		OncoSeq	SI_19809	SI_19810	SI_19840	NA	N
MO_2070	66	F	Skin Punch	FROZEN	Extramammary Paget Disease	Extramammary Paget Disease	Vulva	153	N		OncoSeq	SI_20634	SI_19939	SI_20615	NA	N
MO_2074	56	F	Breast	FROZEN	Breast Invasive Lobular Carcinoma	Breast Invasive Lobular Carcinoma	Breast	7	Y		OncoSeq	SI_20834	SI_20835	SI_20821	NA	N
MO_2078	64	F	Liver	FROZEN	Metastatic Well Differentiated Neuroendocrine Neoplasm	Metastatic Well Differentiated Neuroendocrine Neoplasm	Unknown	36	Y		OncoSeq	SI_19932	SI_19933	SI_19910	NA	N
MO_2080	34	M	Brain	FFPE	Prostate Sarcoma	Prostate Sarcoma	Prostate	8	N		WES, Agilent v4	SI_19947	SI_19948	SI_19911	NA	Y
MO_2081	64	F	Soft Tissue Mass	FROZEN	Uterine Corpus Leiomyosarcoma	Uterine Corpus Leiomyosarcoma	Uterus	18	N		OncoSeq	SI_19813	SI_19814	SI_19842	NA	N
MO_2084	28	M	Brain	FROZEN	Neuroendocrine Carcinoma	Neuroendocrine Carcinoma	Unknown	8	Y		OncoSeq	SI_20422	SI_20423	SI_20440	NA	N
MO_2085	61	F	Lymph Node	FROZEN	Breast Invasive Ductal Carcinoma	Breast Invasive Ductal Carcinoma	Breast	27	Y		OncoSeq	SI_20424	SI_20425	SI_20441	NA	N
MO_2089	76	M	Lymph Node	FROZEN	Prostate Adenocarcinoma	Prostate Adenocarcinoma	Prostate	178	Y	Hepatocellular Carcinoma	WES, Agilent v4	SI_20326	SI_20327	SI_20299	NA	N
MO_2090	77	M	Liver	FROZEN	Prostate Adenocarcinoma	Prostate Adenocarcinoma	Prostate	115	Y		WES, Agilent v4	SI_20405	SI_20406	SI_20371	NA	Y
MO_2093	26	F	Brain	FROZEN	Diffuse Intrinsic Pontine Glioma	Diffuse Intrinsic Pontine Glioma	Brain	1	N		OncoSeq	SI_20397	SI_20398	SI_20372	NA	N
MO_2096	74	M	Abdominal Mass	FFPE	Prostate Adenocarcinoma	Prostate Adenocarcinoma	Prostate	71	Y		OncoSeq	SI_20604	SI_20605	SI_20593	NA	N
MO_2098	58	F	Ovary	FROZEN	High Grade Ovarian Serous Adenocarcinoma	High Grade Ovarian Serous Adenocarcinoma	Ovary	3	N		OncoSeq	SI_20560	SI_20561	SI_20554	NA	N
MO_2100	59	F	Lung	FROZEN	Breast Invasive Ductal Carcinoma	Breast Invasive Ductal Carcinoma	Breast	53	Y		OncoSeq	SI_20426	SI_20427	SI_20442	NA	Y
MO_2101	68	M	Bladder	FROZEN	Bladder Urothelial Carcinoma	Bladder Urothelial Carcinoma	Bladder	6	N	Renal Cell Carcinoma	OncoSeq	SI_20623	SI_20624	SI_20609	NA	N
MO_2102	46	M	Lymph Node	FROZEN	Breast Invasive Ductal Carcinoma	Breast Invasive Ductal Carcinoma	Breast	10	Y		OncoSeq	SI_20552	SI_20553	SI_20555	NA	N
MO_2104	60	M	Adrenal	FROZEN	Prostate Adenocarcinoma	Prostate Adenocarcinoma	Prostate	68	Y		WES, Agilent v4	SI_20565	SI_20566	SI_20556	NA	N
MO_2108	51	F	Breast	FROZEN	Breast Invasive Ductal Carcinoma	Breast Invasive Ductal Carcinoma	Breast	7	Y		OncoSeq	SI_20702	SI_20703	SI_20671	NA	Y
MO_2110	60	F	Lymph Node	FFPE	Breast Invasive Ductal Carcinoma	Breast Invasive Ductal Carcinoma	Breast	415	Y		OncoSeq	SI_20751	SI_20752	SI_20729	NA	N
MO_2111	33	F	Liver	FROZEN	Breast Invasive Ductal Carcinoma	Breast Invasive Ductal Carcinoma	Breast	60	Y		OncoSeq	SI_20562	SI_20563	SI_20557	NA	N
MO_2114	50	F	Liver	FROZEN	Undifferentiated Pleomorphic Sarcoma/High-Grade Spindle Cell Sarcoma	Undifferentiated Pleomorphic Sarcoma/High-Grade Spindle Cell Sarcoma	Unknown	2	N		OncoSeq	SI_20698	SI_20699	SI_20672	NA	Y
MO_2116	42	M	Soft Tissue Mass	FROZEN	Myxoid Chondrosarcoma	Myxoid Chondrosarcoma	Spine	30	Y		OncoSeq	SI_20895	SI_20701	SI_20875	NA	N
MO_2118	79	M	Liver	FROZEN	Prostate Adenocarcinoma	Prostate Adenocarcinoma	Prostate	42	Y		WES, Agilent v4	SI_20804	SI_20805	SI_20811	NA	N
MO_2120	27	F	Brain	FROZEN	Breast Invasive Ductal Carcinoma	Breast Invasive Ductal Carcinoma	Breast	17	Y		WES, Agilent v4	SI_26063	SI_26064	SI_20812	NA	N
MO_2121	45	F	Liver	FROZEN	Breast Invasive Ductal Carcinoma	Breast Invasive Ductal Carcinoma	Breast	114	Y		OncoSeq	SI_20753	SI_20754	SI_20725	NA	N
MO_2123	44	F	Liver	FROZEN	Breast Invasive Ductal Carcinoma	Breast Invasive Ductal Carcinoma	Breast	79	Y		OncoSeq	SI_20755	SI_20756	SI_20726	NA	N
MO_2126	86	M	Lymph Node	FROZEN	Prostate Adenocarcinoma	Prostate Adenocarcinoma	Prostate	52	Y		WES, Agilent v4	SI_20757	SI_20758	SI_20727	NA	N
MO_2127	20	M	Liver	FROZEN	Intrahepatic Cholangiocarcinoma	Intrahepatic Cholangiocarcinoma	Unknown	5	N	Juvenile Myelomonocytic Leukemia s/p stem cell transplant	OncoSeq	SI_20759	SI_20893	SI_20728	NA	N
MO_2135	72	M	Liver	FROZEN	Prostate Adenocarcinoma	Prostate Adenocarcinoma	Prostate	13	Y		WES, Agilent v4	SI_20824	SI_20825	SI_20813	NA	Y
MO_2136	67	F	Soft Tissue Mass	FROZEN	Chordoma	Chordoma	Sacrum	46	Y		OncoSeq	SI_20910	SI_20911	SI_20899	NA	N
MO_2142	51	M	Lymph Node	FROZEN	Bladder Urothelial Carcinoma	Bladder Urothelial Carcinoma	Bladder	12	N		OncoSeq	SI_20826	SI_20827	SI_20816	NA	Y
MO_2191	65	F	Liver	FROZEN	Breast Invasive Ductal Carcinoma	Breast Invasive Ductal Carcinoma	Breast	56	Y		WES, Agilent v4	SI_26073	SI_26074	SI_21346	NA	Y
TP_2001	70	M	Lymph Node	FROZEN	Prostate Adenocarcinoma	Prostate Adenocarcinoma	Prostate	39	Y		WES, Agilent v4	SI_5679	SI_5680	SI_5688	SI_5668	Y
TP_2002	59	F	Peritoneal Fluid	FROZEN	Adenocarcinoma of Unknown Primary	Breast Invasive Lobular Carcinoma	Breast	98	Y	Breast Ductal Carcinoma	WES, Agilent v4	SI_6147	SI_6051	SI_6135	SI_6125	Y
TP_2004	52	M	Bone	FROZEN	Male Breast Carcinoma	Male Breast Carcinoma	Breast	17	Y		WES, Agilent v4	SI_5813	SI_5814	SI_5851	SI_5780	Y
TP_2008	26	F	Liver	FROZEN	Intrahepatic Cholangiocarcinoma	Intrahepatic Cholangiocarcinoma	Liver	16	Y		WES, Agilent v4	SI_5952	SI_5953	SI_5933	NA	Y
TP_2009	58	M	Bone	FROZEN	Prostate Adenocarcinoma	Prostate Adenocarcinoma	Prostate	21	Y		WES, Agilent v4	SI_5954	SI_5955	SI_5939	SI_5924	Y
TP_2010	64	M	Lymph Node	FROZEN	Prostate Adenocarcinoma	Prostate Adenocarcinoma	Prostate	66	Y		WES, Agilent v4	SI_5888	SI_5889	SI_5900	SI_5873	Y
TP_2013	58	M	Liver	FROZEN	Angiosarcoma	Angiosarcoma	Scalp	27	Y		WES, Agilent v4	SI_5956	SI_5957	SI_5934	SI_5920	Y
TP_2015	53	F	Lymph Node	FROZEN	Breast Invasive Ductal Carcinoma	Breast Invasive Ductal Carcinoma	Breast	143	Y		WES, Agilent v4	SI_6004	SI_6052	SI_6027	NA	Y
TP_2016	32	F	Lymph Node	FROZEN	Extrahepatic Cholangiocarcinoma	Extrahepatic Cholangiocarcinoma	Bile Duct	23	Y		WES, Agilent v4	SI_5960	SI_5961	SI_5943	SI_5927	Y
TP_2017	51	M	Soft Tissue Mass	FROZEN	Colon Adenocarcinoma	Colon Adenocarcinoma	Colorectal	84	Y		WES, Agilent v4	SI_5962	SI_5963	SI_5935	SI_5921	Y
TP_2018	72	M	Soft Tissue Mass	FROZEN	Squamous Cell Carcinoma of the Penis	Squamous Cell Carcinoma of the Penis	Penis	13	Y		WES, Agilent v4	SI_6006	SI_5991	SI_5936	SI_5922	Y
TP_2019	49	M	Subq Nodule	FROZEN	Cutaneous Melanoma	Cutaneous Melanoma	Skin	3	Y		WES, Agilent v4	SI_5970	SI_5971	SI_5937	SI_5923	Y
TP_2020	55	M	Bone	FROZEN	Prostate Adenocarcinoma	Prostate Adenocarcinoma	Prostate	39	Y		WES, Agilent v4	SI_6443	SI_5993	SI_6344	SI_6321	Y
TP_2021	56	M	Lymph Node	FROZEN	Urethral Urothelial Carcinoma	Urethral Urothelial Carcinoma	Ureter	61	Y		WES, Agilent v4	SI_5994	SI_5995	SI_6020	SI_6008	Y
TP_2023	23	F	Soft Tissue Mass	FROZEN	Undifferentiated Round Cell Sarcoma	Undifferentiated Round Cell Sarcoma	Thigh	3	Y		WES, Agilent v4	SI_5996	SI_5997	SI_6021	SI_6009	Y
TP_2024	56	F	Liver	FROZEN	Small Cell Lung Carcinoma	Small Cell Lung Carcinoma	Lung	59	Y	Breast Ductal Carcinoma	WES, Agilent v4	SI_5998	SI_5999	SI_6022	SI_6010	Y
TP_2025	64	F	Liver	FROZEN	Breast Invasive Ductal Carcinoma	Breast Invasive Ductal Carcinoma	Breast	112	Y		WES, Agilent v4	SI_6000	SI_6001	SI_6023	SI_6011	Y
TP_2027	68	M	Subq Nodule	FROZEN	Cutaneous Melanoma	Cutaneous Melanoma	Skin	54	Y		WES, Agilent v4	SI_6091	SI_6053	SI_6083	SI_6066	Y
TP_2029	45	M	Soft Tissue Mass	FROZEN	Colon Adenocarcinoma	Colon Adenocarcinoma	Colorectal	17	Y		WES, Agilent v4	SI_6148	SI_6149	SI_6134	SI_6124	Y
TP_2041	67	M	Prostate	FROZEN	Prostate Adenocarcinoma	Prostate Adenocarcinoma	Prostate	3	N		WES, Agilent v4	SI_7033	SI_7034	SI_7019	SI_7011	Y
TP_2042	70	M	Lung	FROZEN	Lung Adenocarcinoma	Lung Adenocarcinoma	Lung	10	Y		WES, Agilent v4	SI_7085	SI_7086	SI_7076	NA	Y
TP_2045	56	M	Prostate	FROZEN	Prostate Adenocarcinoma	Prostate Adenocarcinoma	Prostate	3	N		WES, Agilent v4	SI_7376	SI_7377	SI_7357	SI_7304	Y
TP_2050	61	M	Soft Tissue Mass	FROZEN	Seminal Vesicle Carcinoma	Seminal Vesicle Carcinoma	Seminal Vesicle	11	Y		WES, Agilent v4	SI_11269	SI_7653	SI_11267	NA	Y
TP_2052	52	F	Adrenal	FROZEN	Poorly Differentiated Non-Small Cell Lung Cancer	Poorly Differentiated Non-Small Cell Lung Cancer	Lung	16	Y		WES, Agilent v4	SI_7667	SI_7668	SI_7782	SI_7776	Y
TP_2054	70	M	Lymph Node	FROZEN	Prostate Adenocarcinoma	Prostate Adenocarcinoma	Prostate	33	Y		WES, Agilent v4	SI_7828	SI_7829	SI_7848	SI_7821	Y
TP_2059	71	M	Lymph Node	FROZEN	Extramammary Paget Disease	Extramammary Paget Disease	Scrotum	18	Y		WES, Agilent v4	SI_8366	SI_8367	SI_8390	SI_8382	N
TP_2063	68	M	Prostate	FROZEN	Prostate Adenocarcinoma	Prostate Adenocarcinoma	Prostate	2	N		WES, Agilent v4	SI_8586	SI_8587	SI_8604	SI_8572	Y
TP_2070	64	F	Soft Tissue Mass	FROZEN	Uterine Corpus Leiomyosarcoma	Uterine Corpus Leiomyosarcoma	Uterus	48	Y		WES, Agilent v4	SI_9615	SI_9616	SI_9607	SI_9581	Y
TP_2072	38	M	Soft Tissue Mass	FFPE	Solitary Fibrous Tumor	Solitary Fibrous Tumor	Spinal Canal	5	Y		WES, Agilent v4	SI_9733	SI_9734	SI_9129	NA	Y
TP_2073	52	F	Lymph Node	FROZEN	Pleural Mesothelioma	Pleural Mesothelioma	Pleura	17	Y		WES, Agilent v4	SI_9904	SI_9905	SI_9869	SI_9865	N
TP_2075	43	F	Soft Tissue Mass	FROZEN	Solitary Fibrous Tumor	Solitary Fibrous Tumor	Eyelid	11	Y		WES, Agilent v4	SI_10288	SI_10289	SI_10283	SI_10280	Y
TP_2076	50	M	Prostate	FROZEN	Prostate Adenocarcinoma	Prostate Adenocarcinoma	Prostate	9	N		WES, Agilent v4	SI_10170	SI_10171	SI_10152	SI_10141	Y
TP_2083	67	F	Liver	FROZEN	Breast Invasive Ductal Carcinoma	Breast Invasive Ductal Carcinoma	Breast	171	Y		WES, Agilent v4	SI_10429	SI_10430	SI_10418	SI_10415	Y
TP_2086	74	M	Liver	FROZEN	Pancreatic Adenocarcinoma	Pancreatic Adenocarcinoma	Pancreas	53	Y		WES, Agilent v4	SI_10455	SI_10456	SI_10440	SI_10434	Y
TP_2087	59	F	Soft Tissue Mass	FFPE	High Grade Ovarian Serous Adenocarcinoma	High Grade Ovarian Serous Adenocarcinoma	Ovary	29	Y		WES, Agilent v4	SI_10519	SI_10520	SI_10562	NA	Y
TP_2088	57	M	Prostate	FROZEN	Prostate Adenocarcinoma	Prostate Adenocarcinoma	Prostate	2	Y		WES, Agilent v4	SI_10619	SI_10620	SI_10609	SI_10607	Y
TP_2090	37	M	Bone	FROZEN	Prostate Adenocarcinoma	Prostate Adenocarcinoma	Prostate	12	Y		WES, Agilent v4	SI_10675	SI_10676	SI_10666	NA	Y
TP_2091	58	M	Brain	FROZEN	Glioblastoma Multiforme	Glioblastoma Multiforme	Brain	5	Y		WES, Agilent v4	SI_10677	SI_10678	SI_10667	SI_10661	Y
TP_2093	64	M	Lymph Node	FROZEN	Prostate Adenocarcinoma	Prostate Adenocarcinoma	Prostate	12	Y		WES, Agilent v4	SI_10712	SI_10713	SI_10699	SI_10697	Y
TP_2098	78	M	Soft Tissue Mass	FROZEN	Salivary Gland Myoepithelial Carcinoma	Salivary Gland Myoepithelial Carcinoma	Parotid Gland	88	Y		WES, Agilent v4	SI_10870	SI_10871	SI_10861	NA	Y
TP_2100	66	F	Liver	FROZEN	Esophageal Squamous Cell Carcinoma	Esophageal Squamous Cell Carcinoma	Esophagus	1	N		WES, Agilent v4	SI_11026	SI_11027	SI_11011	SI_11003	Y
TP_2101	46	M	Lung	FROZEN	Oral Cavity Squamous Cell Carcinoma	Oral Cavity Squamous Cell Carcinoma	Tongue	29	Y		WES, Agilent v4	SI_11028	SI_11029	SI_11012	SI_11004	Y
TP_2102	44	M	Soft Tissue Mass	FROZEN	Undifferentiated Pleomorphic Sarcoma/High-Grade Spindle Cell Sarcoma	Undifferentiated Pleomorphic Sarcoma/High-Grade Spindle Cell Sarcoma	Thigh	61	Y		WES, Agilent v4	SI_11174	SI_11175	SI_11150	SI_11147	Y
TP_2104	64	M	Prostate	FROZEN	Prostate Adenocarcinoma	Prostate Adenocarcinoma	Prostate	2	N		WES, Agilent v4	SI_11176	SI_11177	SI_11151	SI_11148	Y
TP_2106	59	F	Bone	FROZEN	Pancreatic Adenocarcinoma	Pancreatic Adenocarcinoma	Pancreas	53	Y		WES, Agilent v4	SI_11231	SI_11232	SI_11224	NA	Y
TP_2107	58	M	Brain	FROZEN	Glioblastoma Multiforme	Glioblastoma Multiforme	Brain	1	N		OncoSeq	SI_11396	SI_11397	SI_11426	NA	Y
TP_2109	48	F	Lymph Node	FROZEN	Breast Invasive Lobular Carcinoma	Breast Invasive Lobular Carcinoma	Breast	1	N		WES, Agilent v4	SI_11415	SI_11416	SI_11420	SI_11372	Y
TP_2111	59	M	Kidney	FFPE	Renal Cell Carcinoma	Renal Cell Carcinoma	Kidney	5	N		OncoSeq	SI_11403	SI_11404	SI_11430	NA	Y
TP_2112	70	M	Prostate	FFPE	Prostate Adenocarcinoma	Prostate Adenocarcinoma	Prostate	186	Y		OncoSeq	SI_11468	SI_11469	SI_11387	NA	Y
TP_2115	68	M	Lung	FFPE	Prostate Adenocarcinoma	Prostate Adenocarcinoma	Prostate	108	N		OncoSeq	SI_12352	SI_11504	SI_12345	NA	N
TP_2118	45	F	Lymph Node	FROZEN	Breast Invasive Ductal Carcinoma	Breast Invasive Ductal Carcinoma	Breast	16	Y		WES, Agilent v4	SI_11570	SI_11571	SI_11547	NA	Y
TP_2119	59	M	Liver	FROZEN	Dedifferentiated Chondrosarcoma	Dedifferentiated Chondrosarcoma	Thigh	108	Y		WES, Agilent v4	SI_11572	SI_11573	SI_11548	NA	Y
TP_2120	64	F	Brain	FROZEN	Glioblastoma Multiforme	Glioblastoma Multiforme	Brain	1	N		WES, Agilent v4	SI_11574	SI_11575	SI_11542	SI_11533	Y
TP_2121	56	F	Brain	FFPE	Grade II Meningioma	Grade II Meningioma	Brain	74	Y		OncoSeq	SI_11586	SI_11587	SI_11549	NA	Y
TP_2122	67	F	Lymph Node	FROZEN	Metaplastic Breast Carcinoma	Metaplastic Breast Carcinoma	Breast	9	Y		WES, Agilent v4	SI_11576	SI_11577	SI_11543	SI_11534	Y
TP_2123	25	M	Spinal Cord	FROZEN	Ependymoma	Ependymoma	Brain	197	Y		WES, Agilent v4	SI_11753	SI_11754	SI_11731	SI_11689	N
TP_2125	84	F	Conjunctiva	FROZEN	Conjunctival Melanoma	Conjunctival Melanoma	Conjunctiva	1	N		WES, Agilent v4	SI_11791	SI_11792	SI_11781	NA	N
TP_2126	63	M	Conjunctiva	FROZEN	Conjunctival Melanoma	Conjunctival Melanoma	Conjunctiva	3	N		WES, Agilent v4	SI_11848	SI_11849	SI_11828	NA	Y
TP_2127	70	M	Prostate	FFPE	Prostate Adenocarcinoma	Prostate Adenocarcinoma	Prostate	1	N		OncoSeq	SI_12353	SI_12354	SI_12346	NA	Y
TP_2128	33	F	Brain	FROZEN	Pilocytic Astrocytoma	Pilocytic Astrocytoma	Brain	363	Y		WES, Agilent v4	SI_11850	SI_11851	SI_11829	NA	Y
TP_2130	70	M	Soft Tissue Mass	FROZEN	Sinonasal Squamous Cell Carcinoma	Sinonasal Squamous Cell Carcinoma	Sinus	11	Y		WES, Agilent v4	SI_11918	SI_11919	SI_11905	NA	Y
TP_2131	77	M	Soft Tissue Mass	FROZEN	Bladder Urothelial Carcinoma	Bladder Urothelial Carcinoma	Bladder	7	Y		WES, Agilent v4	SI_11920	SI_11921	SI_11906	NA	Y
TP_2132	64	M	Brain	FFPE	Glioblastoma Multiforme	Glioblastoma Multiforme	Brain	1	N		OncoSeq	SI_11958	SI_11959	SI_11949	NA	Y
TP_2133	48	F	Stomach	FFPE	Signet Ring Cell Gastric Adenocarcinoma	Signet Ring Cell Gastric Adenocarcinoma	Stomach	6	Y		OncoSeq	SI_12355	SI_12356	SI_12347	NA	N
TP_2135	66	F	Lung	FROZEN	Dedifferentiated Liposarcoma	Dedifferentiated Liposarcoma	Retroperitoneum	29	Y		OncoSeq	SI_12061	SI_12062	SI_12055	NA	Y
TP_2136	53	F	Brain	FFPE	Meningioma	Meningioma	Brain	64	Y		OncoSeq	SI_12063	SI_12064	SI_12058	NA	Y
TP_2137	35	F	Liver	FROZEN	Endocervical Carcinoma	Endocervical Carcinoma	Cervix	6	Y		OncoSeq	SI_11966	SI_11967	SI_11945	NA	Y
TP_2138	74	M	Soft Tissue Mass	FROZEN	Small Cell Bladder Cancer	Small Cell Bladder Cancer	Bladder	42	Y	Prostate Adenocarcinoma	OncoSeq	SI_13480	SI_13481	SI_13468	NA	N
TP_2140	30	F	Soft Tissue Mass	FFPE	Malignant Breast Phyllodes Tumor	Malignant Breast Phyllodes Tumor	Breast	117	Y		OncoSeq	SI_12311	SI_12312	SI_12303	NA	Y
TP_2141	43	F	Liver	FROZEN	Breast Invasive Ductal Carcinoma	Breast Invasive Ductal Carcinoma	Breast	36	Y		WES, Agilent v4	SI_12065	SI_12066	SI_12056	NA	Y
TP_2143	69	M	Pancreas	FROZEN	Pancreatic Adenocarcinoma	Pancreatic Adenocarcinoma	Pancreas	1	N	Prostate Adenocarcinoma	OncoSeq	SI_12103	SI_12104	SI_12093	NA	Y
TP_2145	72	F	Brain	FROZEN	Non-Small Cell Lung Cancer	Non-Small Cell Lung Cancer	Lung	50	Y	Breast Invasive Ductal Carcinoma	OncoSeq	SI_13035	SI_12314	SI_13028	NA	N
TP_2148	50	F	Liver	FROZEN	Leiomyosarcoma	Leiomyosarcoma	Retroperitoneum	23	Y		OncoSeq	SI_12315	SI_12316	SI_12297	NA	Y
TP_2150	23	M	Lung	FROZEN	Synovial Sarcoma	Synovial Sarcoma	Mediastinum	12	Y		OncoSeq	SI_12357	SI_12358	SI_12342	NA	N
TP_2151	63	F	Lung	FROZEN	Leiomyosarcoma	Leiomyosarcoma	Inferior Vena Cava	16	Y		OncoSeq	SI_12319	SI_12320	SI_12299	NA	Y
TP_2153	60	F	Uterus	FFPE	Undifferentiated Pleomorphic Sarcoma/High-Grade Spindle Cell Sarcoma	Undifferentiated Pleomorphic Sarcoma/High-Grade Spindle Cell Sarcoma	Uterus	3	N		OncoSeq	SI_13746	SI_13747	SI_13737	NA	N
TP_2156	75	M	Liver	FROZEN	Prostate Adenocarcinoma	Prostate Adenocarcinoma	Prostate	156	Y		WES, Agilent v4	SI_12502	SI_12503	SI_12477	NA	Y
TP_2159	32	M	Conjunctiva	FROZEN	Conjunctival Melanoma	Conjunctival Melanoma	Conjunctiva	1	N		OncoSeq	SI_12530	SI_12531	SI_12523	NA	Y
TP_2160	39	M	Brain	FFPE	Glioblastoma Multiforme	Glioblastoma Multiforme	Brain	1	N		OncoSeq	SI_12853	SI_12854	SI_12844	NA	Y
TP_2161	54	F	Soft Tissue Mass	FROZEN	Sinonasal Squamous Cell Carcinoma	Sinonasal Squamous Cell Carcinoma	Nasopharynx	14	Y		OncoSeq	SI_12602	SI_12603	SI_12585	NA	Y
TP_2165	57	M	Soft Tissue Mass	FROZEN	Extrarenal Rhabdoid Tumor	Extrarenal Rhabdoid Tumor	Unknown	35	Y		OncoSeq	SI_12635	SI_12636	SI_12621	NA	Y
TP_2167	71	M	Lymph Node	FROZEN	Papillary Renal Cell Carcinoma	Papillary Renal Cell Carcinoma	Kidney	5	Y		OncoSeq	SI_12598	SI_12599	SI_12589	NA	Y
TP_2168	63	F	Muscle	FROZEN	Renal Pelvis and Ureter Urothelial Carcinoma	Renal Pelvis and Ureter Urothelial Carcinoma	Ureter	37	N		OncoSeq	SI_12637	SI_12638	SI_12622	NA	Y
TP_2173	57	F	Lung	FFPE	Non-Small Cell Lung Cancer	Non-Small Cell Lung Cancer	Lung	55	Y	Breast Invasive Lobular Carcinoma, Adrenocortical Carcinoma	OncoSeq	SI_13488	SI_13489	SI_13469	NA	N
TP_2174	69	M	Lymph Node	FFPE	Head and Neck Squamous Cell Carcinoma	Head and Neck Squamous Cell Carcinoma	Unknown	32	Y		OncoSeq	SI_13351	SI_13352	SI_13361	NA	N
TP_2175	43	F	Colon	FFPE	Colon Adenocarcinoma	Colon Adenocarcinoma	Colon	1	N		OncoSeq	SI_12701	SI_12680	SI_12702	NA	Y
TP_2177	61	M	Prostate	FROZEN	Prostate Adenocarcinoma	Prostate Adenocarcinoma	Prostate	1	N		WES, Agilent v4	SI_12857	SI_12858	SI_12839	NA	N
TP_2178	62	F	Liver	FFPE	Pancreatic Acinar Cell Carcinoma	Pancreatic Acinar Cell Carcinoma	Pancreas	1	N	Mixed Lineage Leukemia	OncoSeq	SI_12821	SI_13224	SI_12810	NA	Y
TP_2179	70	M	Brain	FROZEN	Nasal Cavity and Paranasal Sinus Small Cell Neuroendocrine Carcinoma	Nasal Cavity and Paranasal Sinus Small Cell Neuroendocrine Carcinoma	Ethmoid Sinus	6	Y	Prostate Adenocarcinoma	OncoSeq	SI_12813	SI_12814	SI_12803	NA	N
TP_2180	60	M	Skin Punch	FROZEN	Adenosquamous Carcinoma	Adenosquamous Carcinoma	Unknown	32	Y		OncoSeq	SI_12734	SI_12735	SI_12715	NA	Y
TP_2181	57	F	Skin Punch	FROZEN	Breast Invasive Ductal Carcinoma	Breast Invasive Ductal Carcinoma	Breast	26	Y	Cutaneous Melanoma	WES, Agilent v4	SI_12830	SI_12831	SI_12804	NA	N
TP_2182	48	M	Liver	FROZEN	Intrahepatic Cholangiocarcinoma	Intrahepatic Cholangiocarcinoma	Bile Duct	1	N		OncoSeq	SI_12751	SI_12752	SI_12745	NA	Y
TP_2183	32	M	Lung	FROZEN	Embryonal Rhabdomyosarcoma	Embryonal Rhabdomyosarcoma	Brain	378	Y	Retinoblastoma	OncoSeq	SI_12815	SI_12816	SI_12805	NA	Y
TP_2185	61	M	Liver	FROZEN	Small Intestinal Adenocarcinoma	Small Intestinal Adenocarcinoma	Duodenum	12	Y		OncoSeq	SI_12817	SI_12818	SI_12806	NA	Y
TP_2186	70	M	Lymph Node	FROZEN	Pleural Epithelioid Mesothelioma	Pleural Epithelioid Mesothelioma	Pleura	1	N		OncoSeq	SI_12847	SI_12848	SI_12840	NA	N
TP_2190	29	M	Brain	FFPE	Astroblastoma	Astroblastoma	Brain	236	Y		OncoSeq	SI_13490	SI_13491	SI_13501	NA	N
TP_2191	71	M	Soft Tissue Mass	FROZEN	Clear Cell Renal Cell Carcinoma	Clear Cell Renal Cell Carcinoma	Kidney	37	Y	Cutaneous Melanoma	OncoSeq	SI_13001	SI_13002	SI_12995	NA	N
TP_2192	60	M	Liver	FROZEN	Gallbladder Adenocarcinoma	Gallbladder Adenocarcinoma	Gall Bladder	16	N		OncoSeq	SI_12884	SI_12885	SI_12892	NA	Y
TP_2193	28	M	Soft Tissue Mass	FFPE	Intrahepatic Cholangiocarcinoma	Intrahepatic Cholangiocarcinoma	Bile Duct	1	N		OncoSeq	SI_13599	SI_13600	SI_13593	NA	N
TP_2194	49	M	Soft Tissue Mass	FROZEN	Olfactory Neuroblastoma	Olfactory Neuroblastoma	Nasal Cavity	1	N		WES, Agilent v4	SI_13047	SI_13048	SI_13030	NA	Y
TP_2196	60	M	Liver	FROZEN	Prostate Adenocarcinoma	Prostate Adenocarcinoma	Prostate	1	N		WES, Agilent v4	SI_13013	SI_13014	SI_12996	SI_13026	Y
TP_2197	63	F	Liver	FROZEN	Adrenocortical Carcinoma	Adrenocortical Carcinoma	Adrenal Gland	4	N		OncoSeq	SI_13219	SI_13220	SI_13194	NA	N
TP_2199	50	F	Soft Tissue Mass	FROZEN	Myxofibrosarcoma	Myxofibrosarcoma	Thigh	33	Y		OncoSeq	SI_13130	SI_13131	SI_13092	NA	N
TP_2200	75	M	Liver	FROZEN	Prostate Adenocarcinoma	Prostate Adenocarcinoma	Prostate	1	N		WES, Agilent v4	SI_13124	SI_13125	SI_13087	SI_13080	N
TP_2202	40	M	Spinal Cord	FFPE	Glioblastoma Multiforme	Glioblastoma Multiforme	Cervical Spine	4	Y		OncoSeq	SI_13166	SI_13167	SI_13192	NA	N
TP_2204	36	F	Liver	FROZEN	Breast Invasive Ductal Carcinoma	Breast Invasive Ductal Carcinoma	Breast	1	N		WES, Agilent v4	SI_13252	SI_13253	SI_13245	NA	Y
TP_2205	67	M	Lung	FROZEN	Leiomyosarcoma	Leiomyosarcoma	Retroperitoneum	20	Y	NonHodgkin Lymphoma	OncoSeq	SI_13250	SI_13251	SI_13246	NA	N
TP_2210	74	M	Pancreas	FFPE	Pancreatic Adenocarcinoma	Pancreatic Adenocarcinoma	Pancreas	1	N	Colorectal Adenocarcinoma, Prostate Adenocarcinoma	OncoSeq	SI_13998	SI_13999	SI_14036	NA	N
TP_2211	58	M	Soft Tissue Mass	FROZEN	Esophageal Adenocarcinoma	Esophageal Adenocarcinoma	Esophagus	9	Y		OncoSeq	SI_13341	SI_13342	SI_13334	NA	Y
TP_2213	58	M	Lymph Node	FROZEN	Prostate Adenocarcinoma	Prostate Adenocarcinoma	Prostate	34	Y		OncoSeq	SI_13666	SI_13667	SI_13642	NA	N
TP_2215	58	M	Brain	FROZEN	Olfactory Neuroblastoma	Olfactory Neuroblastoma	Ethmoid Sinus	95	Y		OncoSeq	SI_13492	SI_13493	SI_13471	NA	N
TP_2217	71	F	Soft Tissue Mass	FFPE	Salivary Gland Polymorphous Low Grade Adenocarcinoma	Salivary Gland Polymorphous Low Grade Adenocarcinoma	Salivary Gland	214	Y		OncoSeq	SI_13881	SI_13882	SI_13891	NA	Y
TP_2218	60	M	Liver	FROZEN	Bladder Urothelial Carcinoma	Bladder Urothelial Carcinoma	Bladder	18	Y		OncoSeq	SI_13482	SI_13483	SI_13473	NA	N
TP_2220	37	M	Lymph Node	FFPE	Oropharyngeal Squamous Cell Carcinoma	Oropharyngeal Squamous Cell Carcinoma	Tonsils	1	N		OncoSeq	SI_13601	SI_13602	SI_13594	NA	Y
TP_2221	69	M	Bone	FROZEN	Prostate Adenocarcinoma	Prostate Adenocarcinoma	Prostate	240	Y		OncoSeq	SI_13701	SI_13527	SI_13731	NA	Y
TP_2222	63	M	Soft Tissue Mass	FFPE	Extrahepatic Cholangiocarcinoma	Extrahepatic Cholangiocarcinoma	Bile Duct	1	N		OncoSeq	SI_13603	SI_13605	SI_13595	NA	N
TP_2227	67	F	Soft Tissue Mass	FROZEN	Pancreatic Adenocarcinoma	Pancreatic Adenocarcinoma	Pancreas	2	N	Breast Invasive Ductal Carcinoma	OncoSeq	SI_13742	SI_13743	SI_13736	NA	N
TP_2230	35	F	Adrenal	FFPE	Adrenocortical Carcinoma	Adrenocortical Carcinoma	Adrenal	11	Y		OncoSeq	SI_13766	SI_13768	SI_13772	NA	N
TP_2231	67	F	Pancreas	FFPE	Pancreatic Adenocarcinoma	Pancreatic Adenocarcinoma	Pancreas	1	N	Diffuse Large B-Cell Lymphoma, Endometrial Adenocarcinoma	OncoSeq	SI_14000	SI_14001	SI_13985	NA	N
TP_2232	62	F	Urethra	FFPE	Urethral Clear Cell Adenocarcinoma	Urethral Clear Cell Adenocarcinoma	Urethra	6	Y		OncoSeq	SI_13851	SI_13852	SI_13844	NA	N
TP_2233	38	M	Soft Tissue Mass	FFPE	Glioblastoma Multiforme	Glioblastoma Multiforme	Brain	9	Y	Leiomyosarcoma	OncoSeq	SI_14488	SI_14489	SI_14483	NA	N
TP_2235	52	F	Bone	FROZEN	Breast Invasive Ductal Carcinoma	Breast Invasive Ductal Carcinoma	Breast	142	Y		WES, Agilent v4	SI_13865	SI_13866	SI_13843	NA	N
TP_2237	65	M	Soft Tissue Mass	FROZEN	Squamous Cell Carcinoma of the Penis	Squamous Cell Carcinoma of the Penis	Penis	28	Y		OncoSeq	SI_13915	SI_13916	SI_13924	NA	N
TP_2239	?	F	Soft Tissue Mass	FROZEN	Breast Invasive Ductal Carcinoma	Breast Invasive Ductal Carcinoma	Breast	22	Y		WES, Agilent v4	SI_13947	SI_13948	SI_13934	NA	N
TP_2240	86	M	Brain	FROZEN	Bladder Urothelial Carcinoma	Bladder Urothelial Carcinoma	Bladder	46	Y		OncoSeq	SI_14176	SI_14177	SI_14166	NA	Y
TP_2242	61	F	Small Bowel	FFPE	Spindle Cell Sarcoma	Spindle Cell Sarcoma	Retroperitoneum	20	Y	Hodgkin's Lymphoma, Breast Invasive Ductal Carcinoma	OncoSeq	SI_14088	SI_14089	SI_14081	NA	N
TP_2244	73	M	Liver	FFPE	Gallbladder Adenocarcinoma	Gallbladder Adenocarcinoma	Gall Bladder	29	Y		OncoSeq	SI_14178	SI_14179	SI_14167	NA	Y
TP_2246	66	F	Lymph Node	FFPE	Small Intestinal Adenocarcinoma	Small Intestinal Adenocarcinoma	Duodenum	46	Y		OncoSeq	SI_14339	SI_14340	SI_14353	NA	N
TP_2247	52	F	Soft Tissue Mass	FROZEN	Gastroesophageal Junction Adenocarcinoma	Gastroesophageal Junction Adenocarcinoma	Gastroesophageal Junction	1	N		WES, Agilent v4	SI_14141	SI_14142	SI_14130	NA	Y
TP_2248	72	F	Soft Tissue Mass	FFPE	Myxofibrosarcoma	Myxofibrosarcoma	Shoulder	14	Y		OncoSeq	SI_14265	SI_14266	SI_14259	NA	N
TP_2249	79	M	Bone	FROZEN	Prostate Adenocarcinoma	Prostate Adenocarcinoma	Prostate	39	Y		WES, Agilent v4	SI_15853	SI_15854	SI_15823	NA	N
TP_2251	72	M	Soft Tissue Mass	FFPE	Dedifferentiated Liposarcoma	Dedifferentiated Liposarcoma	Retroperitoneum	32	N		OncoSeq	SI_14268	SI_14269	SI_14261	NA	N
TP_2252	73	M	Soft Tissue Mass	FROZEN	Conjunctival Squamous Cell Carcinoma	Conjunctival Squamous Cell Carcinoma	Conjunctiva	5	N	Urothelial Carcinoma	OncoSeq	SI_14399	SI_14400	SI_14376	NA	Y
TP_2253	66	F	Soft Tissue Mass	FFPE	Gastrointestinal Stromal Tumor	Gastrointestinal Stromal Tumor	Stomach	37	Y		OncoSeq	SI_14341	SI_14342	SI_14354	NA	N
TP_2254	61	M	Liver	FFPE	Pancreatic Neuroendocrine Tumor	Pancreatic Neuroendocrine Tumor	Pancreas	40	Y		OncoSeq	SI_14896	SI_14407	SI_14878	NA	Y
TP_2257	53	M	Soft Tissue Mass	FFPE	Sarcomatoid Carcinoma	Sarcomatoid Carcinoma	Unknown	1	N		OncoSeq	SI_14600	SI_14601	SI_14624	NA	Y
TP_2259	69	M	Liver	FFPE	Intrahepatic Cholangiocarcinoma	Intrahepatic Cholangiocarcinoma	Bile Duct	0	N		OncoSeq	SI_14602	SI_14603	SI_14625	NA	N
TP_2263	54	M	Ileum	FFPE	Small Intestinal Carcinoma	Small Intestinal Carcinoma	Ileum	42	Y		OncoSeq	SI_14715	SI_14716	SI_14737	NA	Y
TP_2264	64	F	Brain	FFPE	Glioblastoma Multiforme	Glioblastoma Multiforme	Brain	1	N		OncoSeq	SI_14835	SI_14836	SI_14833	NA	Y
TP_2265	58	M	Lymph Node	FFPE	Prostate Adenocarcinoma	Prostate Adenocarcinoma	Prostate	1	N		OncoSeq	SI_14646	SI_14647	SI_14641	NA	N
TP_2266	70	M	Soft Tissue Mass	FFPE	Gastrointestinal Stromal Tumor	Gastrointestinal Stromal Tumor	Stomach	87	Y		OncoSeq	SI_15100	SI_15101	SI_15092	NA	N
TP_2267	48	M	Salivary Gland	FROZEN	Adenoid Cystic Carcinoma	Adenoid Cystic Carcinoma	Salivary Gland	1	N		OncoSeq	SI_14755	SI_14756	SI_14740	NA	N
TP_2270	66	M	Soft Tissue Mass	FROZEN	Olfactory Neuroblastoma	Olfactory Neuroblastoma	Ethmoid Sinus	99	Y		OncoSeq	SI_15243	SI_15244	SI_15223	NA	N
TP_2273	54	M	Ileum	FFPE	Gastrointestinal Stromal Tumor	Gastrointestinal Stromal Tumor	Stomach	86	Y		OncoSeq	SI_15410	SI_15411	SI_15400	NA	N
TP_2274	35	F	Soft Tissue Mass	FFPE	Extraskeletal Myxoid Chondrosarcoma	Extraskeletal Myxoid Chondrosarcoma	Abdomen	9	N		OncoSeq	SI_14892	SI_14893	SI_14883	NA	Y
TP_2275	71	M	Pancreas	FFPE	Pancreatic Adenocarcinoma	Pancreatic Adenocarcinoma	Pancreas	5	Y		OncoSeq	SI_15412	SI_15413	SI_15401	NA	N
TP_2277	49	M	Rectum	FFPE	Colorectal Neuroendocrine Carcinoma	Colorectal Neuroendocrine Carcinoma	Rectum	1	N		OncoSeq	SI_15076	SI_15077	SI_15068	NA	Y
TP_2278	50	M	Bone	FROZEN	Prostate Adenocarcinoma	Prostate Adenocarcinoma	Prostate	60	Y		WES, Agilent v4	SI_15192	SI_15193	SI_15201	NA	N
TP_2280	74	M	Bone	FROZEN	Prostate Adenocarcinoma	Prostate Adenocarcinoma	Prostate	17	Y	Colorectal Adenocarcinoma	WES, Agilent v4	SI_15135	SI_15136	SI_15089	NA	N
TP_2282	53	F	Lung	FFPE	Clear Cell Sarcoma of Soft Tissue	Clear Cell Sarcoma of Soft Tissue	Arm	65	Y		OncoSeq	SI_15345	SI_15346	SI_15333	NA	N
TP_2283	66	F	Liver	FFPE	Intrahepatic Cholangiocarcinoma	Intrahepatic Cholangiocarcinoma	Bile Duct	1	N		OncoSeq	SI_15127	SI_15128	SI_15115	NA	N
TP_2284	43	M	Bone	FFPE	Ewing Sarcoma	Ewing Sarcoma	Radius	71	Y		OncoSeq	SI_15149	SI_15150	SI_15165	NA	N
TP_2287	26	M	Soft Tissue Mass	FFPE	Undifferentiated Carcinoma of Unknown Primary	Peritoneal Mesothelioma	Unknown	1	N	Pre-B Acute Lymphoblastic Leukemia	OncoSeq	SI_15125	SI_15126	SI_15116	NA	N
TP_2290	59	M	Colon	FFPE	Adenocarcinoma of Unknown Primary	Non-Small Cell Lung Cancer	Lung	2	N	Intraductal Papillary Mucinous Neoplasm	OncoSeq	SI_15767	SI_15768	SI_15806	NA	Y
TP_2293	55	F	Bone	FFPE	Uterine Corpus Leiomyosarcoma	Uterine Corpus Leiomyosarcoma	Uterus	126	Y		OncoSeq	SI_15521	SI_15522	SI_15485	NA	N
TP_2294	60	M	Soft Tissue Mass	FFPE	Stomach Adenocarcinoma	Stomach Adenocarcinoma	Stomach	1	N		OncoSeq	SI_15893	SI_15894	SI_15864	NA	N
TP_2295	74	F	Breast	FROZEN	Breast Invasive Ductal Carcinoma	Breast Invasive Ductal Carcinoma	Breast	47	Y		WES, Agilent v4	SI_15259	SI_15260	SI_15224	NA	N
TP_2302	70	F	Brain	FFPE	Cutaneous Melanoma	Cutaneous Melanoma	Skin	16	Y	Breast Invasive Ductal Carcinoma	OncoSeq	SI_15538	SI_15539	SI_15527	NA	N
TP_2303	62	M	Soft Tissue Mass	FFPE	Mucosal Melanoma of the Urethra	Mucosal Melanoma of the Urethra	Urethra	14	Y		OncoSeq	SI_15540	SI_15542	SI_15528	NA	N
TP_2304	68	F	Kidney	FFPE	Infiltrating Bladder Urothelial Carcinoma Sarcomatoid Variant	Infiltrating Bladder Urothelial Carcinoma Sarcomatoid Variant	Bladder	1	N		OncoSeq	SI_15347	SI_15348	SI_15334	NA	N
TP_2307	44	F	Lung	FFPE	Uterine Corpus Leiomyosarcoma	Uterine Corpus Leiomyosarcoma	Uterus	11	N		OncoSeq	SI_15769	SI_15770	SI_15807	NA	N
TP_2309	53	F	Soft Tissue Mass	FFPE	Hepatocellular Carcinoma	Hepatocellular Carcinoma	Liver	20	Y	Basal Cell Carcinoma	OncoSeq	SI_15665	SI_15666	SI_15580	NA	N
TP_2310	44	M	Prostate	FFPE	Prostate Adenocarcinoma	Prostate Adenocarcinoma	Prostate	1	N		OncoSeq	SI_15771	SI_15772	SI_15808	NA	N
TP_2311	52	M	Soft Tissue Mass	FFPE	Adenocarcinoma of Unknown Primary	Adenocarcinoma of Unknown Primary	Unknown	3	N		OncoSeq	SI_15895	SI_15896	SI_15926	NA	Y
TP_2313	84	F	Soft Tissue Mass	FFPE	Soft Tissue Myoepithelial Carcinoma	Ossifying Fibromyxoid Tumor	Forearm	9	Y	Cutaneous Melanoma	OncoSeq	SI_16779	SI_16780	SI_16764	NA	Y
TP_2314	74	M	Prostate	FROZEN	Prostate Adenocarcinoma	Prostate Adenocarcinoma	Prostate	190	Y		WES, Agilent v4	SI_15855	SI_15856	SI_15816	NA	Y
TP_2315	54	F	Lymph Node	FFPE	Extrahepatic Cholangiocarcinoma	Extrahepatic Cholangiocarcinoma	Hilus	4	Y		OncoSeq	SI_16447	SI_16448	SI_16444	NA	N
TP_2318	89	F	Conjunctiva	FROZEN	Conjunctival Melanoma	Conjunctival Melanoma	Conjunctiva	1	N		OncoSeq	SI_15963	SI_15964	SI_15950	NA	Y
TP_2319	59	F	Soft Tissue Mass	FFPE	Adenocarcinoma of Unknown Primary	Colon Signet Ring Cell Adenocarcinoma	Colon	4	N		OncoSeq	SI_18054	SI_18055	SI_18003	NA	Y
TP_2321	44	M	Brain	FROZEN	Glioblastoma Multiforme	Glioblastoma Multiforme	Brain	21	Y		OncoSeq	SI_16322	SI_16323	SI_16303	NA	Y
TP_2323	51	M	Conjunctiva	FROZEN	Conjunctival Squamous Cell Carcinoma	Conjunctival Squamous Cell Carcinoma	Conjunctiva	2	N		OncoSeq	SI_16771	SI_16772	SI_16760	NA	N
TP_2325	72	F	Conjunctiva	FROZEN	Sebaceous Carcinoma	Sebaceous Carcinoma	Eyelid	1	N		OncoSeq	SI_16242	SI_16243	SI_16222	NA	N
TP_2329	45	M	Kidney	FFPE	Undifferentiated Round Cell Sarcoma	Solitary Fibrous Tumor	Unknown	1	N		OncoSeq	SI_16371	SI_16372	SI_16381	NA	N
TP_2331	63	M	Liver	FFPE	Conventional Osteosarcoma	Conventional Osteosarcoma	Femur	62	Y		OncoSeq	SI_16702	SI_16703	SI_16694	NA	N
TP_2332	28	F	Uterus	FFPE	Undifferentiated Round Cell Sarcoma	Undifferentiated Round Cell Sarcoma	Uterus	1	N		OncoSeq	SI_18009	SI_18010	SI_18006	NA	N
TP_2338	18	F	Brain	FFPE	Glioblastoma Multiforme	Glioblastoma Multiforme	Brain	1	N		OncoSeq	SI_16706	SI_16707	SI_16696	NA	Y
TP_2339	35	F	Lung	FROZEN	Adenoid Cystic Carcinoma	Adenoid Cystic Carcinoma	Parotid Gland	22	Y		OncoSeq	SI_17017	SI_17018	SI_17032	NA	N
TP_2400	59	F	Uterus	FFPE	Uterine Corpus Adenosarcoma	Uterine Corpus Adenosarcoma	Uterus	1	N	Breast Lobular Carcinoma, Leiomyosarcoma	OncoSeq	SI_16919	SI_16920	SI_16908	NA	N
TP_2403	89	M	Conjunctiva	FROZEN	Conjunctival Squamous Cell Carcinoma	Conjunctival Squamous Cell Carcinoma	Conjunctiva	3	N		OncoSeq	SI_16773	SI_16774	SI_16761	NA	Y
TP_2405	72	M	Soft Tissue Mass	FFPE	Well Differentiated Liposarcoma	Well Differentiated Liposarcoma	Retroperitoneum	26	N		OncoSeq	SI_17493	SI_17494	SI_17460	NA	N
TP_2407	48	M	Brain	FFPE	Glioblastoma Multiforme	Glioblastoma Multiforme	Brain	1	N		OncoSeq	SI_17263	SI_17264	SI_17230	NA	N
TP_2408	33	M	Adrenal	FFPE	Adrenocortical Carcinoma	Adrenocortical Carcinoma	Adrenal	6	Y		OncoSeq	SI_17098	SI_17099	SI_17082	NA	N
TP_2410	47	F	Lymph Node	FFPE	Pancreatic Adenocarcinoma	Pancreatic Adenocarcinoma	Pancreas	4	Y		OncoSeq	SI_17170	SI_17171	SI_17189	NA	Y
TP_2411	60	F	Salivary Gland	FROZEN	Salivary Gland Myoepithelial Carcinoma	Salivary Gland Myoepithelial Carcinoma	Salivary Gland	454	Y	Pleomorphic Adenoma	OncoSeq	SI_17094	SI_17095	SI_17076	NA	N
TP_2412	64	F	Pancreas	FFPE	Pancreatic Adenocarcinoma	Pancreatic Adenocarcinoma	Pancreas	5	Y		OncoSeq	SI_17265	SI_17266	SI_17231	NA	N
TP_2414	55	M	Soft Tissue Mass	FFPE	Dedifferentiated Liposarcoma	Dedifferentiated Liposarcoma	Retroperitoneum	17	Y		OncoSeq	SI_17848	SI_17849	SI_17829	NA	N
TP_2415	34	F	Brain	FROZEN	Breast Invasive Ductal Carcinoma	Breast Invasive Ductal Carcinoma	Breast	27	Y		OncoSeq	SI_17537	SI_17538	SI_17531	NA	N
TP_2417	66	F	Liver	FFPE	Neuroendocrine Carcinoma	Neuroendocrine Carcinoma	Unknown	1	N		OncoSeq	SI_17720	SI_17721	SI_17705	NA	N
TP_2419	71	F	Soft Tissue Mass	FFPE	Extraskeletal Osteosarcoma	Extraskeletal Osteosarcoma	Retroperitoneum	1	N		OncoSeq	SI_17615	SI_17616	SI_17640	NA	N
TP_2420	70	F	Spleen	FFPE	Adrenocortical Carcinoma	Adrenocortical Carcinoma	Adrenal	35	Y	Breast Invasive Lobular Carcinoma	OncoSeq	SI_17371	SI_17372	SI_17352	NA	N
TP_2421	73	M	Soft Tissue Mass	FFPE	Gastrointestinal Stromal Tumor	Gastrointestinal Stromal Tumor	Stomach	35	Y		OncoSeq	SI_17373	SI_17374	SI_17353	NA	N
TP_2423	86	F	Thoracentesis	FFPE	Squamous Cell Carcinoma of Unknown Primary Origin	Squamous Cell Carcinoma of Unknown Primary Origin	Unknown	3	N	Endometrial Adenocarcinoma	OncoSeq	SI_19060	SI_19061	SI_19044	NA	N
TP_2426	60	F	Lymph Node	FFPE	Salivary Gland Myoepithelial Carcinoma	Salivary Gland Myoepithelial Carcinoma	Salivary Gland	24	Y	Pleomorphic Adenoma, Hodgkins Lymphoma	OncoSeq	SI_17517	SI_17518	SI_17512	NA	N
TP_2427	67	M	Gall Bladder	FFPE	Intrahepatic Cholangiocarcinoma	Intrahepatic Cholangiocarcinoma	Bile Duct	1	N		OncoSeq	SI_17519	SI_17520	SI_17513	NA	N
TP_2428	58	M	Soft Tissue Mass	FFPE	Well Differentiated Liposarcoma	Well Differentiated Liposarcoma	Retroperitoneum	60	N		OncoSeq	SI_17579	SI_17580	SI_17563	NA	N
TP_2433	56	F	Bone	FFPE	Spindle Cell Sarcoma	Spindle Cell Sarcoma	Sacrum	1	N	Ependymoma	OncoSeq	SI_17688	SI_17689	SI_17706	NA	N
TP_2434	65	F	Lung	FFPE	Lung Adenocarcinoma	Lung Adenocarcinoma	Lung	49	Y		OncoSeq	SI_17798	SI_17799	SI_17768	NA	N
TP_2439	65	M	Lung	FROZEN	Lung Adenocarcinoma	Lung Adenocarcinoma	Lung	24	Y		OncoSeq	SI_17878	SI_17879	SI_17900	NA	N
TP_2440	67	F	Soft Tissue Mass	FFPE	Poorly Differentiated Non-Small Cell Lung Cancer	Poorly Differentiated Non-Small Cell Lung Cancer	Lung	10	Y		OncoSeq	SI_18796	SI_18797	SI_18792	NA	N
TP_2441	76	F	Muscle	FFPE	Mucosal Melanoma	Mucosal Melanoma	Rectum	183	Y	Thyroid Cancer, Breast Invasive Ductal Carcinoma, Melanoma	OncoSeq	SI_17898	SI_17899	SI_17910	NA	N
TP_2442	60	F	Soft Tissue Mass	FFPE	Malignant Breast Phyllodes Tumor	Malignant Breast Phyllodes Tumor	Breast	1	N	High Grade Spindle Sarcoma	OncoSeq	SI_18017	SI_18018	SI_18004	NA	N
TP_2443	30	F	Parotid Gland	FFPE	Adenoid Cystic Carcinoma	Adenoid Cystic Carcinoma	Salivary Gland	1	N		OncoSeq	SI_18019	SI_18020	SI_18005	NA	N
TP_2445	51	F	Thyroid	FFPE	Thyroid Gland Undifferentiated (Anaplastic) Carcinoma	Thyroid Gland Undifferentiated (Anaplastic) Carcinoma	Thyroid	1	N		OncoSeq	SI_18011	SI_18012	SI_18007	NA	Y
TP_2446	44	F	Liver	FFPE	Adrenocortical Carcinoma	Adrenocortical Carcinoma	Adrenal	1	N		OncoSeq	SI_18013	SI_18014	SI_18008	NA	Y
TP_2448	62	M	Soft Tissue Mass	FROZEN	Synovial Sarcoma	Solitary Fibrous Tumor	Mandibular Joint	74	Y		OncoSeq	SI_18081	SI_18082	SI_18075	NA	N
TP_2449	48	F	Lung	FFPE	Malignant Breast Phyllodes Tumor	Malignant Breast Phyllodes Tumor	Breast	11	Y		OncoSeq	SI_18113	SI_18114	SI_18090	NA	N
TP_2450	54	M	Liver	FFPE	Adenocarcinoma of Unknown Primary	Adenocarcinoma of Unknown Primary	Unknown	1	N		OncoSeq	SI_18015	SI_18016	NA	NA	N
TP_2451	51	F	Soft Tissue Mass	FFPE	Sarcomatoid Carcinoma	Sarcomatoid Carcinoma	Unknown	6	N	Bladder Cancer, Leukemia, Melanoma	OncoSeq	SI_18115	SI_18116	SI_18091	NA	Y
TP_2452	33	M	Soft Tissue Mass	FFPE	Proximal-Type Epithelioid Sarcoma	Proximal-Type Epithelioid Sarcoma	Seminal Vesicle	23	N		OncoSeq	SI_18079	SI_18080	SI_18076	NA	N
TP_2453	81	M	Conjunctiva	FROZEN	Conjunctival Squamous Cell Carcinoma	Conjunctival Squamous Cell Carcinoma	Conjunctiva	1	N		OncoSeq	SI_18062	SI_18063	SI_18049	NA	N
TP_2454	34	M	Brain	FFPE	Glioblastoma Multiforme	Glioblastoma Multiforme	Brain	1	N		OncoSeq	SI_18127	SI_18128	SI_18123	NA	N
TP_2455	68	M	Conjunctiva	FROZEN	Conjunctival Melanoma	Conjunctival Melanoma	Conjunctiva	1	N		OncoSeq	SI_18240	SI_18241	SI_18224	NA	N
TP_2456	25	M	Brain	FFPE	Pleomorphic Xanthoastrocytoma	Pleomorphic Xanthoastrocytoma	Cerebellum	5	N		OncoSeq	SI_18362	SI_18363	SI_18354	NA	N
TP_2457	65	M	Brain	FFPE	Prostate Adenocarcinoma	Prostate Adenocarcinoma	Prostate	1	N		OncoSeq	SI_18252	SI_18253	SI_18231	NA	N
TP_2459	65	F	Lung	FFPE	Salivary Gland Acinic Cell Carcinoma	Salivary Gland Acinic Cell Carcinoma	Parotid Gland	23	Y		OncoSeq	SI_24886	SI_18255	SI_24878	NA	N
TP_2460	43	F	Adrenal Gland	FFPE	Adrenocortical Carcinoma	Adrenocortical Carcinoma	Adrenal	4	N		OncoSeq	SI_18364	SI_18365	SI_18355	NA	N
TP_2463	57	F	Lung	FROZEN	Adenoid Cystic Carcinoma	Adenoid Cystic Carcinoma	Parotid Gland	218	Y		OncoSeq	SI_19116	SI_19117	SI_19091	NA	N
TP_2464	68	M	Pancreas	FFPE	Pancreatic Adenocarcinoma	Pancreatic Adenocarcinoma	Pancreas	1	N		OncoSeq	SI_18798	SI_18799	SI_18793	NA	N
TP_2465	72	M	Bone	FFPE	Bladder Squamous Cell Carcinoma	Bladder Squamous Cell Carcinoma	Bladder	8	Y		OncoSeq	SI_18708	SI_18709	SI_18668	NA	N
TP_2466	57	F	Lymph Node	FFPE	Breast Small Cell Carcinoma	Breast Small Cell Carcinoma	Breast	2	Y		OncoSeq	SI_18572	SI_18573	SI_18561	NA	Y
TP_2468	54	M	Liver	FFPE	Pancreatic Neuroendocrine Tumor	Pancreatic Neuroendocrine Tumor	Pancreas	1	N		OncoSeq	SI_18710	SI_18711	SI_18706	NA	N
TP_2470	43	F	Liver	FFPE	Rhabdomyosarcoma	Rhabdomyosarcoma	Peritoneum	1	N		OncoSeq	SI_18954	SI_18955	SI_18943	NA	N
TP_2472	65	M	Parotid Gland	FFPE	Skin Squamous Cell Carcinoma	Skin Squamous Cell Carcinoma	Forehead	97	Y	Chronic Lymphocytic Leukemia	OncoSeq	SI_18956	SI_18957	SI_18944	NA	N
TP_2473	50	M	Liver	FROZEN	Pancreatic Adenocarcinoma	Pancreatic Adenocarcinoma	Pancreas	1	N		OncoSeq	SI_18724	SI_18725	SI_18703	NA	N
TP_2474	76	F	Subq Nodule	FROZEN	Sebaceous Carcinoma	Sebaceous Carcinoma	Orbit Of Eye	1	N		OncoSeq	SI_18657	SI_18658	SI_18649	NA	N
TP_2475	62	F	Liver	FFPE	Intrahepatic Cholangiocarcinoma	Intrahepatic Cholangiocarcinoma	Bile Duct	1	N		OncoSeq	SI_18958	SI_18959	SI_18945	NA	N
TP_2476	62	F	Lymph Node	FFPE	Serous Adenocarcinoma	Serous Adenocarcinoma	Unknown	82	Y		OncoSeq	SI_18960	SI_18961	SI_18946	NA	N
TP_2477	53	M	Liver	FROZEN	Intrahepatic Cholangiocarcinoma	Intrahepatic Cholangiocarcinoma	Bile Duct	3	Y		OncoSeq	SI_19303	SI_19304	SI_19274	NA	N
TP_2479	68	M	Skin Punch	FFPE	Cutaneous Melanoma	Cutaneous Melanoma	Skin	56	Y	Chronic Lymphocytic Leukemia, Mycosis Fungoides	OncoSeq	SI_19000	SI_19001	SI_18981	NA	Y
TP_2480	49	F	Soft Tissue Mass	FFPE	Uterine Corpus Leiomyosarcoma	Uterine Corpus Leiomyosarcoma	Uterus	24	Y		OncoSeq	SI_19062	SI_19063	SI_19047	NA	N
TP_2481	49	F	Brain	FFPE	Glioblastoma Multiforme	Glioblastoma Multiforme	Brain	38	Y		OncoSeq	SI_19064	SI_19065	SI_19048	NA	N
TP_2485	64	M	Ileum	FFPE	Neuroendocrine Carcinoma	Neuroendocrine Carcinoma	Unknown	1	N		OncoSeq	SI_19171	SI_19172	SI_19131	NA	N
TP_2486	51	F	Lymph Node	FFPE	Chondrosarcoma	Chondrosarcoma	Rib	22	N		OncoSeq	SI_19247	SI_19248	SI_19266	NA	N
TP_2487	43	F	Soft Tissue Mass	FFPE	Pancreatic Adenocarcinoma	Pancreatic Adenocarcinoma	Pancreas	1	N		OncoSeq	SI_19433	SI_19434	SI_19407	NA	Y
TP_2489	38	M	Brain	FFPE	Oligodendroglioma	Oligodendroglioma	Brain	1	N		OncoSeq	SI_19293	SI_19294	SI_19279	NA	N
TP_2491	65	M	Soft Tissue Mass	FFPE	Adenocarcinoma of Unknown Primary	Male Breast Carcinoma	Unknown	1	Y	Hodgkin's Lymphoma, Prostate Adenocarcinoma, Kidney Cancer	OncoSeq	SI_19340	SI_19341	SI_19329	NA	Y
TP_2492	69	M	Conjunctiva	FROZEN	Conjunctival Squamous Cell Carcinoma	Conjunctival Squamous Cell Carcinoma	Conjunctiva	1	N		OncoSeq	SI_19305	SI_19306	SI_19275	NA	N
TP_2493	66	M	Prostate	FFPE	Prostate Adenocarcinoma	Prostate Adenocarcinoma	Prostate	1	N		OncoSeq	SI_19342	SI_19343	SI_19330	NA	N
TP_2495	67	F	Liver	FFPE	Intrahepatic Cholangiocarcinoma	Intrahepatic Cholangiocarcinoma	Bile Duct	1	N		OncoSeq	SI_19384	SI_19385	SI_19377	NA	Y
TP_2497	81	M	Soft Tissue Mass	FFPE	Merkel Cell Carcinoma	Merkel Cell Carcinoma	Skin	1	N		OncoSeq	SI_19627	SI_19628	SI_19606	NA	N
TP_2499	75	F	Soft Tissue Mass	FFPE	Undifferentiated Pleomorphic Sarcoma/High-Grade Spindle Cell Sarcoma	Undifferentiated Pleomorphic Sarcoma/High-Grade Spindle Cell Sarcoma	Unknown	1	N		OncoSeq	SI_19586	SI_19587	SI_19536	NA	N
TP_2500	67	M	Lymph Node	FFPE	Adenocarcinoma of Unknown Primary	Adenocarcinoma of Unknown Primary	Unknown	1	N		OncoSeq	SI_19588	SI_19589	SI_19537	NA	N
TP_2501	62	M	Brain	FFPE	Oligodendroglioma	Oligodendroglioma	Brain	228	Y		OncoSeq	SI_19737	SI_19738	SI_19719	NA	N
TP_2502	50	M	Prostate	FFPE	Prostate Adenocarcinoma	Prostate Adenocarcinoma	Prostate	1	N		OncoSeq	SI_19590	SI_19591	SI_19538	NA	N
TP_2503	69	F	Brain	FFPE	Glioblastoma Multiforme	Glioblastoma Multiforme	Brain	24	Y	Ependymoma	OncoSeq	SI_19692	SI_19693	SI_19667	NA	Y
TP_2504	70	M	Pituitary	FROZEN	Lung Adenocarcinoma	Lung Adenocarcinoma	Lung	16	Y		OncoSeq	SI_19731	SI_19732	SI_19715	NA	N
TP_2505	26	F	Soft Tissue Mass	FFPE	Chondroblastic Osteosarcoma	Chondroblastic Osteosarcoma	Lumbar Spine	1	N		OncoSeq	SI_20521	SI_20522	SI_20480	NA	N
TP_2507	67	F	Soft Tissue Mass	FFPE	Extraskeletal Osteosarcoma	Extraskeletal Osteosarcoma	Retroperitoneum	31	Y		OncoSeq	SI_19696	SI_19697	SI_19669	NA	N
TP_2510	56	M	Liver	FFPE	Uveal Melanoma	Uveal Melanoma	Eye	97	Y		OncoSeq	SI_20030	SI_20031	NA	NA	N
TP_2511	71	F	Brain	FFPE	Breast Invasive Ductal Carcinoma	Breast Invasive Ductal Carcinoma	Breast	179	Y		OncoSeq	SI_19798	SI_19799	SI_19761	NA	N
TP_2512	59	M	Tonsil	FFPE	Oropharyngeal Squamous Cell Carcinoma	Oropharyngeal Squamous Cell Carcinoma	Tonsil	9	Y		OncoSeq	SI_19815	SI_19816	SI_19848	NA	Y
TP_2514	45	M	Urethra	FFPE	Bladder Urothelial Carcinoma	Bladder Urothelial Carcinoma	Bladder	60	Y		OncoSeq	SI_20523	SI_20524	SI_20481	NA	N
TP_2515	68	F	Brain	FFPE	Anaplastic (Malignant) Meningioma	Anaplastic (Malignant) Meningioma	Meninges	180	Y		OncoSeq	SI_19940	SI_19941	SI_19916	NA	N
TP_2516	47	M	Brain	FFPE	Anaplastic Astrocytoma	Anaplastic Astrocytoma	Brain	115	Y		OncoSeq	SI_20021	SI_20022	SI_20019	NA	N
TP_2517	36	M	Soft Tissue Mass	FFPE	Ewing Sarcoma	Ewing Sarcoma	Thigh	1	N		OncoSeq	SI_20496	SI_20497	SI_20467	NA	N
TP_2519	73	F	Liver	FFPE	Pancreatic Adenocarcinoma	Pancreatic Adenocarcinoma	Pancreas	1	N		OncoSeq	SI_20032	SI_20033	SI_20020	NA	N
TP_2520	42	F	Skin Punch	FFPE	Breast Invasive Ductal Carcinoma	Breast Invasive Ductal Carcinoma	Breast	12	Y		OncoSeq	SI_20401	SI_20402	SI_20385	NA	N
TP_2525	18	F	Adrenal	FFPE	Adrenocortical Carcinoma	Adrenocortical Carcinoma	Adrenal	1	N		OncoSeq	SI_20539	SI_20499	SI_20485	NA	N
TP_2526	65	F	Thyroid	FFPE	Adenocarcinoma of Unknown Primary	Endometrial Endometrioid Adenocarcinoma	Unknown	25	Y		OncoSeq	SI_22036	SI_22037	SI_22026	NA	Y
TP_2527	57	F	Adrenal	FFPE	Adrenocortical Carcinoma	Adrenocortical Carcinoma	Adrenal	5	Y		OncoSeq	SI_20500	SI_20501	SI_20469	NA	N
TP_2528	46	F	Bone	FFPE	Choroid Melanoma	Choroid Melanoma	Choroid	198	Y		OncoSeq	SI_20545	SI_20595	SI_20486	NA	N
TP_2529	78	M	Conjunctiva	FROZEN	Conjunctival Melanoma	Conjunctival Melanoma	Conjunctiva	1	N	Cutaneous Melanoma	OncoSeq	SI_20428	SI_20429	SI_20443	NA	Y
TP_2532	64	F	Lymph Node	FFPE	Breast Invasive Ductal Carcinoma	Breast Invasive Lobular Carcinoma	Breast	77	Y		OncoSeq	SI_20690	SI_20691	SI_20677	NA	N
TP_2534	57	M	Lung	FFPE	Soft Tissue Myoepithelial Carcinoma	CIC-DUX Sarcoma	Foot	31	Y		OncoSeq	SI_20791	SI_20792	SI_20778	NA	Y
TP_2537	54	F	Adrenal	FFPE	Adrenocortical Carcinoma	Adrenocortical Carcinoma	Adrenal	1	N		OncoSeq	SI_20793	SI_20794	SI_20905	NA	N
TP_2538	65	F	Ovary	FFPE	Colon Adenocarcinoma	Colon Adenocarcinoma	Colon	21	Y		OncoSeq	SI_20836	SI_20837	SI_20822	NA	N
TP_2539	71	M	Prostate	FFPE	Prostate Small Cell Carcinoma	Prostate Small Cell Carcinoma	Prostate	1	N		OncoSeq	SI_20912	SI_20913	SI_20901	NA	N
Note:
Interval (mo) = interval between initial diagnosis and biopsy utilized in this study
