# Supplementary material for: Assessment of Clinical Benefit of Integrative Genomic Profiling in Advanced Solid Tumors
Source: JAMA Oncol. 2021 Feb 25;7(4):1–9. doi: 10.1001/jamaoncol.2020.7987 (PMC7907987; doi:10.1001/jamaoncol.2020.7987)
Supplement: Supplement 4. — eTable 3. Informative Molecular Events Identified in the MET1000 Cohort [file jamaoncol-e207987-s004.xlsx]

## Sheet: Sheet1
Cobain EF, Wu Y-M, Vats P, et al.
Assessment of clinical benefit of integrative genomic profiling in advanced solid tumors
JAMA Oncol. Published online February 25, 2021.
doi:10.1001/jamaoncol.2020.7987
eTable 3. Informative Molecular Events Identified in the MET1000 Cohort.
Table indicates cancer type, gene of interest, chromosomal location, and type of informative molecular event. Corresponding loss of heterozygosity (LOH) events are also noted. The clinical tier for each molecular event is also indicated. Mut, Mutation; Del, homozygous deletion; Amp, amplification; Germ, germline; Fus, gene fusion; Exp, expression concordant with gene amplification; Dx, markers fo…

## Sheet: Table
eTable 3. Clinical Tiering Information in the MET1000 cohort
CASE	CANCER TYPE	GENE	EVENT 1	TYPE	EVENT 2	TYPE	TIER
MO_1001	Colon Adenocarcinoma	High TMB		mut			S2
MO_1001	Colon Adenocarcinoma	NRAS	p.Q61L	mut			R1, S2
MO_1001	Colon Adenocarcinoma	TP53	p.R175H	mut	LOH	LOH	S3
MO_1002	Cutaneous Melanoma	High TMB		mut			ICI Standard of care
MO_1002	Cutaneous Melanoma	HRAS	p.Q61L	mut			S3
MO_1005	Solitary Fibrous Tumor	NAB2-STAT6		fus			D3
MO_1007	Extrahepatic Cholangiocarcinoma	TP53	p.R273H	mut	LOH	LOH	S3
MO_1008	Prostate Adenocarcinoma	AR		amp	exp		R2
MO_1008	Prostate Adenocarcinoma	ATM		del			S2
MO_1008	Prostate Adenocarcinoma	PTEN	p.R233*	mut	LOH	LOH	S2
MO_1008	Prostate Adenocarcinoma	KMT2C	p.E4603*	mut			S3
MO_1008	Prostate Adenocarcinoma	EIF4A2-ETV5		fus			D3
MO_1008	Prostate Adenocarcinoma	APC	p.I1307K	germ	No 2nd hit in tumor		G1
MO_1011	Dedifferentiated Liposarcoma	CDK4		amp	exp		S2
MO_1011	Dedifferentiated Liposarcoma	MDM2		amp	exp		S2
MO_1011	Dedifferentiated Liposarcoma	HDAC4	p.L1031fs	mut			S3
MO_1011	Dedifferentiated Liposarcoma	SMAD2	p.G349fs	mut			S3
MO_1012	Prostate Neuroendocrine Carcinoma	MLH1		del			S1
MO_1012	Prostate Neuroendocrine Carcinoma	CDKN2A	p.E33fs	mut	LOH	LOH	S2
MO_1012	Prostate Neuroendocrine Carcinoma	PIK3CA	p.E545A	mut			S2
MO_1012	Prostate Neuroendocrine Carcinoma	RNF43	p.G659fs	mut			S2
MO_1012	Prostate Neuroendocrine Carcinoma	ARID1A	p.G2069fs	mut			S2
MO_1012	Prostate Neuroendocrine Carcinoma	CTNNB1	p.T41A	mut			S3
MO_1012	Prostate Neuroendocrine Carcinoma	RB1	p.R467*	mut	p.L743fs	mut	S3
MO_1012	Prostate Neuroendocrine Carcinoma	ARID1B	p.G897fs	mut			S3
MO_1012	Prostate Neuroendocrine Carcinoma	CDH1	p.L652fs	mut	LOH	LOH	S3
MO_1012	Prostate Neuroendocrine Carcinoma	CDKN1B	p.K96fs	mut	LOH	LOH	S3
MO_1012	Prostate Neuroendocrine Carcinoma	NF1	p.P678fs	mut			S3
MO_1012	Prostate Neuroendocrine Carcinoma	KMT2D	p.T2191fs	mut			S3
MO_1013	Prostate Adenocarcinoma	AR		amp	exp		R2
MO_1013	Prostate Adenocarcinoma	TP53		del			S3
MO_1013	Prostate Adenocarcinoma	NCOR1	p.Q207fs	mut	LOH	LOH	S3
MO_1013	Prostate Adenocarcinoma	PTEN-3q21.3		fus	LOH	LOH	S2
MO_1013	Prostate Adenocarcinoma	KDM6A-20q13.13		fus			S3
MO_1013	Prostate Adenocarcinoma	BRCA2	p.E1493fs	germ	LOH in tumor	LOH	G1*
MO_1014	Prostate Adenocarcinoma	AR		amp	exp		R2
MO_1014	Prostate Adenocarcinoma	RB1		del			S3
MO_1014	Prostate Adenocarcinoma	SETDB2		del			S3
MO_1014	Prostate Adenocarcinoma	CHD1	p.C259fs	mut			S3
MO_1014	Prostate Adenocarcinoma	TP53	p.R209fs	mut	LOH	LOH	S3
MO_1014	Prostate Adenocarcinoma	ZFHX3	p.E1785fs	mut	LOH	LOH	S3
MO_1015	Prostate Adenocarcinoma	AR		amp	exp		R2
MO_1015	Prostate Adenocarcinoma	TMPRSS2-ERG		fus			D3
MO_1015	Prostate Adenocarcinoma	TP53-SMYD4		fus	LOH	LOH	S3
MO_1015	Prostate Adenocarcinoma	ZFHX3	splice don.	mut	LOH	LOH	S3
MO_1016	Bladder Urothelial Carcinoma	ERBB2		amp	exp		S2
MO_1016	Bladder Urothelial Carcinoma	ZFHX3		del			S3
MO_1016	Bladder Urothelial Carcinoma	NTRK3	p.R735C	mut			S3
MO_1016	Bladder Urothelial Carcinoma	RB1	p.Q257*	mut	LOH	LOH	S3
MO_1017	Thymic Neuroendocrine Tumor	PIK3CA	p.H1047R	mut			S2
MO_1020	Prostate Adenocarcinoma	PTEN		del			S2
MO_1020	Prostate Adenocarcinoma	TP53	p.V173L	mut	LOH	LOH	S3
MO_1020	Prostate Adenocarcinoma	PVT1-SLC30A4		fus			S3
MO_1022	Extrahepatic Cholangiocarcinoma	MAP2K3	p.Q102*	mut			S3
MO_1023	Extraskeletal Myxoid Chondrosarcoma	EWSR1-NR4A3		fus			D3
MO_1024	Osteoblastic Osteosarcoma	PAX3		amp	exp		S3
MO_1024	Osteoblastic Osteosarcoma	VEGFC		amp	exp		S3
MO_1024	Osteoblastic Osteosarcoma	PTEN	splice don.	mut	LOH	LOH	S2
MO_1024	Osteoblastic Osteosarcoma	TP53	p.P278S	mut	LOH	LOH	S3
MO_1024	Osteoblastic Osteosarcoma	WRN	p.R369*	germ	No 2nd hit in tumor		G1
MO_1025	Embryonal Rhabdomyosarcoma	DICER1	p.Y1546*	mut	p.G1809R	mut	S3
MO_1026	Undifferentiated Pleomorphic Sarcoma	CDKN2A		del			S2
MO_1026	Undifferentiated Pleomorphic Sarcoma	TP53		del			S3
MO_1026	Undifferentiated Pleomorphic Sarcoma	TP53BP1	p.S1881fs	mut			S3
MO_1027	Extrahepatic Cholangiocarcinoma	CDKN2A		del			S2
MO_1027	Extrahepatic Cholangiocarcinoma	TP53	p.P278S	mut	LOH	LOH	S3
MO_1027	Extrahepatic Cholangiocarcinoma	KAT6A	p.Q1607*	mut			S3
MO_1027	Extrahepatic Cholangiocarcinoma	TP53BP1	p.R1784*	mut			S3
MO_1028	Adrenocortical Carcinoma	No actionable/informative events identified					X
MO_1030	Breast Invasive Lobular Carcinoma	MAP2K4		del			S3
MO_1030	Breast Invasive Lobular Carcinoma	PIK3CA	p.E545A	mut			S1 (ER+)
MO_1031	Breast Invasive Ductal Carcinoma	High TMB		mut			S2
MO_1031	Breast Invasive Ductal Carcinoma	FGFR1		amp	exp		S2
MO_1031	Breast Invasive Ductal Carcinoma	CCND1		amp	exp		S2
MO_1031	Breast Invasive Ductal Carcinoma	KAT6B		amp	exp		S3
MO_1031	Breast Invasive Ductal Carcinoma	MAP2K3		del			S3
MO_1031	Breast Invasive Ductal Carcinoma	ESR1	p.L536Q	mut			R2
MO_1032	Breast Invasive Ductal Carcinoma	ERBB2		amp	exp		S1
MO_1032	Breast Invasive Ductal Carcinoma	TP53	p.R248G	mut	LOH	LOH	S3
MO_1033	Anal Squamous Cell Carcinoma	CYLD		del			S3
MO_1033	Anal Squamous Cell Carcinoma	Human papillomavirus 16		virus			S3
MO_1034	Atypical Lung Carcinoid	ARID1A	p.Q1329*	mut			S2
MO_1034	Atypical Lung Carcinoid	SF3B1	p.K666E	mut			S3
MO_1035	Gastrointestinal Stromal Tumor	CDKN2A		del			S2
MO_1035	Gastrointestinal Stromal Tumor	KIT	p.K642E	mut	p.P551_E554del	mut	S2
MO_1035	Gastrointestinal Stromal Tumor	KIT	p.N822K	mut			R1
MO_1036	Extrahepatic Cholangiocarcinoma	ARID1A	p.Q1573*	mut	LOH	LOH	S2
MO_1036	Extrahepatic Cholangiocarcinoma	PBRM1	p.C736*	mut	LOH	LOH	S3
MO_1036	Extrahepatic Cholangiocarcinoma	FGFR2-BICC1		fus			S2
MO_1037	Desmoplastic Small-Round-Cell Tumor	EWSR1-WT1		fus			D3
MO_1038	Cutaneous Melanoma	High TMB		mut			ICI Standard of care
MO_1038	Cutaneous Melanoma	CDKN2A		del			S2
MO_1038	Cutaneous Melanoma	NRAS	p.Q61K	mut			S2
MO_1038	Cutaneous Melanoma	SF3B1	p.K700E	mut			S3
MO_1038	Cutaneous Melanoma	CHEK2	p.E64K	germ	No 2nd hit in tumor		G1
MO_1039	Intrahepatic Cholangiocarcinoma	FGFR2-BICC1		fus			S2
MO_1039	Intrahepatic Cholangiocarcinoma	ATM	p.K578fs	mut	LOH	LOH	S2
MO_1039	Intrahepatic Cholangiocarcinoma	NFE2L2	p.D29G	mut			S3
MO_1039	Intrahepatic Cholangiocarcinoma	TP53	p.R267W	mut	LOH	LOH	S3
MO_1040	Prostate Adenocarcinoma	AR	p.T878A	mut	p.Q903H	mut	R2
MO_1040	Prostate Adenocarcinoma	TMPRSS2-ERG		fus			D3
MO_1040	Prostate Adenocarcinoma	MAP3K1		del			S3
MO_1040	Prostate Adenocarcinoma	SETD9		del			S3
MO_1042	Adrenocortical Carcinoma	NF1-NRF1		fus			S2
MO_1042	Adrenocortical Carcinoma	CTNNB1	del exons 1-2	mut			S3
MO_1043	Salivary Clear Cell Carcinoma	EWSR1-ATF1		fus			D3
MO_1044	Adenoid Cystic Carcinoma	MYB-NFIB		fus			D3
MO_1044	Adenoid Cystic Carcinoma	ARID1A	p.Q321fs	mut			S2
MO_1044	Adenoid Cystic Carcinoma	SF3B1	p.R625H	mut			S3
MO_1044	Adenoid Cystic Carcinoma	MUTYH	p.G393D	germ	No 2nd hit in tumor		G1
MO_1045	Pancreatic Adenocarcinoma	SMURF1		amp	exp		S3
MO_1045	Pancreatic Adenocarcinoma	KRAS	p.G12C	mut			S2
MO_1045	Pancreatic Adenocarcinoma	TP53	p.P151S	mut	LOH	LOH	S3
MO_1045	Pancreatic Adenocarcinoma	CDKN2A	p.A36fs	mut	LOH	LOH	S2
MO_1045	Pancreatic Adenocarcinoma	KDM6A	p.S554fs	mut	chrX, Male		S3
MO_1045	Pancreatic Adenocarcinoma	KMT2D	p.Q2820fs	mut			S3
MO_1046	Penile Squamous Cell Carcinoma	CD44		amp	exp		S3
MO_1046	Penile Squamous Cell Carcinoma	TP53	p.E198*	mut	LOH	LOH	S3
MO_1046	Penile Squamous Cell Carcinoma	MSH6	p.F1088fs	mut			S3
MO_1046	Penile Squamous Cell Carcinoma	HDAC2	p.K11fs	mut			S3
MO_1046	Penile Squamous Cell Carcinoma	KDM4B	p.G910fs	mut			S3
MO_1047	Ewing Sarcoma	RB1	splice acc	mut	LOH	LOH	S3
MO_1047	Ewing Sarcoma	TP53	p.W91*	mut	LOH	LOH	S3
MO_1047	Ewing Sarcoma	CIC-DUX4		fus			D3
MO_1048	Colon Adenocarcinoma	MLH1	p.G67R	germ	LOH in tumor	LOH	G1*
MO_1048	Colon Adenocarcinoma	KRAS	p.A146T	mut			R1, S2
MO_1048	Colon Adenocarcinoma	TP53	p.P310fs	mut	LOH	LOH	S3
MO_1048	Colon Adenocarcinoma	ARID1A	p.E1763fs	mut	p.K1072fs	mut	S2
MO_1048	Colon Adenocarcinoma	KDM6A	p.T1081fs	mut	chrX, Male		S3
MO_1048	Colon Adenocarcinoma	KMT2C	p.F4496fs	mut			S3
MO_1048	Colon Adenocarcinoma	KMT2D	p.P528fs	mut			S3
MO_1048	Colon Adenocarcinoma	TRAF3	p.N285fs	mut	LOH	LOH	S3
MO_1048	Colon Adenocarcinoma	PBRM1	p.E991fs	mut	LOH	LOH	S3
MO_1048	Colon Adenocarcinoma	SMAD7	p.P209fs	mut			S3
MO_1048	Colon Adenocarcinoma	ZFHX3	p.P3405fs	mut			S3
MO_1049	Bladder Squamous Cell Carcinoma	CDKN2A		del			S2
MO_1049	Bladder Squamous Cell Carcinoma	PIK3CA	p.E545K	mut			S2
MO_1049	Bladder Squamous Cell Carcinoma	FBXW7	p.R465H	mut			S2
MO_1049	Bladder Squamous Cell Carcinoma	FGFR3	p.K650M	mut	p.S445L	mut	S2
MO_1049	Bladder Squamous Cell Carcinoma	KDM6A	p.G850fs	mut	chrX, Male		S3
MO_1049	Bladder Squamous Cell Carcinoma	KDM6A-Xp11.3		fus			S3
MO_1049	Bladder Squamous Cell Carcinoma	EP300	p.R1494_T1496del	mut	LOH	LOH	S3
MO_1049	Bladder Squamous Cell Carcinoma	NFE2L2	p.D61V	mut			S3
MO_1049	Bladder Squamous Cell Carcinoma	STAG2	p.S109fs	mut	LOH	LOH	S3
MO_1050	Serous Ovarian Cancer	TP53	p.R175H	mut	LOH	LOH	S3
MO_1051	Breast Invasive Ductal Carcinoma	High TMB		mut			S2
MO_1051	Breast Invasive Ductal Carcinoma	MAP2K4		del			S3
MO_1051	Breast Invasive Ductal Carcinoma	ESR1	p.Y537S	mut			R2
MO_1051	Breast Invasive Ductal Carcinoma	PIK3CA	p.H1047R	mut			S1 (ER+)
MO_1051	Breast Invasive Ductal Carcinoma	TP53	p.G199E	mut	LOH	LOH	S3
MO_1051	Breast Invasive Ductal Carcinoma	FGFR2-AFF3		fus			S2
MO_1052	Anaplastic Thyroid Cancer	CDKN2A		del			S2
MO_1052	Anaplastic Thyroid Cancer	BRAF	p.V600E	mut			S1
MO_1052	Anaplastic Thyroid Cancer	TP53	Splice acc.	mut	LOH	LOH	S3
MO_1053	Adrenocortical Carcinoma	CDK4		amp	exp		S2
MO_1053	Adrenocortical Carcinoma	MDM2		amp	exp		S2
MO_1054	Prostate Adenocarcinoma	TMPRSS2-ETV4		fus			D3
MO_1055	Cutaneous Squamous Cell Carcinoma	High TMB		mut			ICI Standard of care
MO_1055	Cutaneous Squamous Cell Carcinoma	CDKN2A		del			S2
MO_1055	Cutaneous Squamous Cell Carcinoma	SMAD4		del			S2
MO_1055	Cutaneous Squamous Cell Carcinoma	NOTCH2	p.W1093*	mut			S3
MO_1055	Cutaneous Squamous Cell Carcinoma	TP53	p.G245R	mut			S3
MO_1055	Cutaneous Squamous Cell Carcinoma	Human herpesvirus 6B		virus			S3
MO_1056	Bladder Urothelial Carcinoma	High TMB		mut			ICI Standard of care
MO_1056	Bladder Urothelial Carcinoma	RB1	p.C489fs	mut	LOH	LOH	S3
MO_1056	Bladder Urothelial Carcinoma	TP53	p.R283P	mut	LOH	LOH	S3
MO_1056	Bladder Urothelial Carcinoma	FBXW7	p.R505G	mut	LOH	LOH	S2
MO_1056	Bladder Urothelial Carcinoma	ARID1B	p.Q2079*	mut			S3
MO_1056	Bladder Urothelial Carcinoma	CREBBP	p.S331*	mut	p.I1084fs	mut	S3
MO_1058	Follicular Dendritic Cell Sarcoma	BIRC3	p.S441*	mut	LOH	LOH	S3
MO_1058	Follicular Dendritic Cell Sarcoma	TP53	p.L252del	mut	LOH	LOH	S3
MO_1059	Pancreatic Neuroendocrine Tumor	APC-FRY		fus	LOH	LOH	S3
MO_1059	Pancreatic Neuroendocrine Tumor	ARID1A	p.T1921fs	mut			S2
MO_1059	Pancreatic Neuroendocrine Tumor	TP53	p.R248Q	mut	LOH	LOH	S3
MO_1060	High-Grade Serous Ovarian Cancer	TP53	p.R248W	mut	LOH	LOH	S3
MO_1060	High-Grade Serous Ovarian Cancer	CTNNA1-KDM3B		fus			S3
MO_1060	High-Grade Serous Ovarian Cancer	PIK3R1-ADGRV1		fus			S3
MO_1060	High-Grade Serous Ovarian Cancer	PAX8		amp	exp		S3
MO_1061	Thymoma	CHEK2	p.Q83fs	germ	LOH in tumor	LOH	G1
MO_1062	Ameloblastoma	BRAF	p.V600E	mut			S2
MO_1062	Ameloblastoma	ARID1A	p.G2087*	mut	mut		S2
MO_1062	Ameloblastoma	KMT2C	p.Q3855*	mut			S3
MO_1062	Ameloblastoma	KMT2D	p.G1281*	mut			S3
MO_1063	Renal Clear Cell Carcinoma	VHL	p.L169fs	mut	LOH	LOH	S3
MO_1063	Renal Clear Cell Carcinoma	PBRM1	p.D1030fs	mut	LOH	LOH	S3
MO_1064	Adenoid Cystic Carcinoma	MYB-NFIB		fus			D3
MO_1064	Adenoid Cystic Carcinoma	U2AF1	p.D231N	mut			S3
MO_1064	Adenoid Cystic Carcinoma	BCOR	splice don. exon 10	mut			S3
MO_1065	Breast Invasive Ductal Carcinoma	AKT2		amp	exp		S2
MO_1065	Breast Invasive Ductal Carcinoma	CCNE1		amp	exp		S2
MO_1065	Breast Invasive Ductal Carcinoma	TP53	p.S215fs	mut	LOH	LOH	S3
MO_1065	Breast Invasive Ductal Carcinoma	CTNNA1-KDM3B		fus	LOH	LOH	S3
MO_1065	Breast Invasive Ductal Carcinoma	PVT1-GPHN		fus			S3
MO_1066	Prostate Adenocarcinoma	AR		amp	exp		R2
MO_1066	Prostate Adenocarcinoma	PTEN		del			S2
MO_1066	Prostate Adenocarcinoma	SMARCA1		del			S3
MO_1066	Prostate Adenocarcinoma	TP53	p.R273C	mut	LOH	LOH	S3
MO_1066	Prostate Adenocarcinoma	TMPRSS2-ERG		fus			D3
MO_1067	Esophageal Adenocarcinoma	EGFR		amp	exp		S2
MO_1067	Esophageal Adenocarcinoma	CCND1		amp	exp		S2
MO_1067	Esophageal Adenocarcinoma	KRAS		amp	exp		S3
MO_1067	Esophageal Adenocarcinoma	TP53	p.C277F	mut	LOH	LOH	S3
MO_1068	Breast Invasive Lobular Carcinoma	High TMB		mut			S2
MO_1068	Breast Invasive Lobular Carcinoma	PIK3CA	p.H1047R	mut	p.E453K	mut	S2 (ER-neg)
MO_1068	Breast Invasive Lobular Carcinoma	NF1	p.S2243fs	mut	LOH	LOH	S2
MO_1068	Breast Invasive Lobular Carcinoma	TP53	p.E51*	mut	LOH	LOH	S3
MO_1068	Breast Invasive Lobular Carcinoma	CDH1	p.Q129*	mut	LOH	LOH	S3
MO_1068	Breast Invasive Lobular Carcinoma	ARID2	p.R542*	mut	p.S319F	mut	S3
MO_1068	Breast Invasive Lobular Carcinoma	ASXL2	p.V779fs	mut	LOH	LOH	S3
MO_1069	Breast Invasive Lobular Carcinoma	ESR1	p.D538G	mut	LOH	LOH	R2
MO_1069	Breast Invasive Lobular Carcinoma	CDKN1B	p.K73fs	mut			S3
MO_1069	Breast Invasive Lobular Carcinoma	ARID1B	p.D2193G	mut	LOH	LOH	S3
MO_1069	Breast Invasive Lobular Carcinoma	ARID2	p.E245*	mut			S3
MO_1069	Breast Invasive Lobular Carcinoma	CTNNA1-KDM3B		fus			S3
MO_1070	Cutaneous Melanoma	High TMB	UV signature	mut			ICI Standard of care
MO_1070	Cutaneous Melanoma	PTEN		del			S2
MO_1070	Cutaneous Melanoma	CDKN2A		del			S2
MO_1070	Cutaneous Melanoma	BRAF	p.V600E	mut			S1
MO_1071	Prostate Adenocarcinoma	MAP3K1		del			S3
MO_1071	Prostate Adenocarcinoma	SETD9		del			S3
MO_1071	Prostate Adenocarcinoma	TP53	p.R273L	mut	LOH	LOH	S3
MO_1071	Prostate Adenocarcinoma	NCOR2	p.Q198*	mut			S3
MO_1071	Prostate Adenocarcinoma	TMPRSS2-ERG		fus			D3
MO_1071	Prostate Adenocarcinoma	BRCA1	p.C61G	germ	No 2nd hit in tumor		G1
MO_1072	Penile Squamous Cell Carcinoma	High TMB		mut			S2
MO_1072	Penile Squamous Cell Carcinoma	EGFR		amp	exp		S2
MO_1072	Penile Squamous Cell Carcinoma	TP53	p.R213L	mut	LOH	LOH	S3
MO_1072	Penile Squamous Cell Carcinoma	CDKN2A	p.R22fs	mut	LOH	LOH	S2
MO_1072	Penile Squamous Cell Carcinoma	ARID1B	p.Q622*	mut			S3
MO_1072	Penile Squamous Cell Carcinoma	MAPK15	p.Q55fs	mut	LOH	LOH	S3
MO_1073	Rectal Adenocarcinoma	APC	p.K1182*	mut	p.Q1367*	mut	S3
MO_1073	Rectal Adenocarcinoma	TP53	p.C229fs	mut	LOH	LOH	S3
MO_1073	Rectal Adenocarcinoma	ASXL1	p.R417*	mut			S3
MO_1074	Prostate Adenocarcinoma	PIK3CB	p.N553S	mut			S2
MO_1074	Prostate Adenocarcinoma	SPOP	p.F133V	mut			S3
MO_1074	Prostate Adenocarcinoma	PTEN-BTAF1		fus	LOH	LOH	S2
MO_1075	Poorly Differentiated Carcinoma, NOS	TP53	p.R273H	mut			S3
MO_1076	Dermatofibrosarcoma Protuberans	CHEK2	p.R145W	germ	No 2nd hit in tumor		G1
MO_1076	Dermatofibrosarcoma Protuberans	CBLB	p.S403*	mut			S3
MO_1076	Dermatofibrosarcoma Protuberans	COL1A1-PDGFB		fus			D3
MO_1077	Poorly Differentiated Thyroid Cancer	RB1	Splice acc.	mut	LOH	LOH	S3
MO_1077	Poorly Differentiated Thyroid Cancer	DICER1	p.E1705K	mut	LOH	LOH	S3
MO_1077	Poorly Differentiated Thyroid Cancer	TP53	p.V173M	mut	LOH	LOH	S3
MO_1077	Poorly Differentiated Thyroid Cancer	POT1	p.I78T	germ	No 2nd hit in tumor		G1
MO_1079	Sarcomatoid Carcinoma	MSH2	p.A636P	germ	LOH in tumor	LOH	G1*
MO_1079	Sarcomatoid Carcinoma	CASP8	p.V427fs	mut	LOH	LOH	S3
MO_1079	Sarcomatoid Carcinoma	CDKN1B	p.E40fs	mut	LOH	LOH	S3
MO_1079	Sarcomatoid Carcinoma	KDM6A	p.S911fs	mut	chrX, Male		S3
MO_1079	Sarcomatoid Carcinoma	PTEN	splice don.	mut	LOH	LOH	S2
MO_1079	Sarcomatoid Carcinoma	RB1	p.Q354fs	mut	LOH	LOH	S3
MO_1079	Sarcomatoid Carcinoma	TP53	p.R209fs	mut	LOH	LOH	S3
MO_1079	Sarcomatoid Carcinoma	MED12	p.L1500fs	mut	LOH	LOH	S3
MO_1079	Sarcomatoid Carcinoma	SMARCC1	p.T415fs	mut	LOH	LOH	S3
MO_1079	Sarcomatoid Carcinoma	DAXX	p.E594fs	mut	LOH	LOH	S3
MO_1079	Sarcomatoid Carcinoma	NF1	Splice acc.	mut	LOH	LOH	S2
MO_1079	Sarcomatoid Carcinoma	TSC2	p.R653fs	mut	LOH	LOH	S2
MO_1080	Anaplastic Thyroid Cancer	CDKN2A		del			S2
MO_1080	Anaplastic Thyroid Cancer	BRAF	p.V600E	mut			S1
MO_1080	Anaplastic Thyroid Cancer	TP53	p.S127Y	mut	LOH	LOH	S3
MO_1084	Prostate Adenocarcinoma	AR		amp	exp		R2
MO_1084	Prostate Adenocarcinoma	PIK3CB		amp	exp		S2
MO_1084	Prostate Adenocarcinoma	PTEN		del			S2
MO_1084	Prostate Adenocarcinoma	ACPP-PIK3CB		fus			S2
MO_1084	Prostate Adenocarcinoma	TMPRSS2-ERG		fus			D3
MO_1085	Gastrointestinal Stromal Tumor	KIT	p.V559D	mut			S1
MO_1086	Undifferentiated Malignant Neoplasm	Dx. Granular Cell Tumor		Diagnosis			D1
MO_1087	Colon Adenocarcinoma	APC	p.R499*	mut	p.S1436fs	mut	S3
MO_1087	Colon Adenocarcinoma	KRAS	p.G12D	mut			R1, S2
MO_1087	Colon Adenocarcinoma	TP53	p.R213*	mut	p.L130fs	mut	S3
MO_1087	Colon Adenocarcinoma	CDX2		amp	exp		S3
MO_1087	Colon Adenocarcinoma	CDK8		amp	exp		S3
MO_1088	Extraskeletal Myxoid Chondrosarcoma	EWSR1-NR4A3		fus			D3
MO_1089	Solid Pseudopapillary Neoplasm of the Pancreas	CTNNB1	p.S33C	mut			S3
MO_1089	Solid Pseudopapillary Neoplasm of the Pancreas	PIK3CA	p.H1047Y	mut			S2
MO_1090	Breast Invasive Ductal Carcinoma	MRPL21-KDM2A		fus			S3
MO_1091	Small Cell Bladder Cancer	E2F3		amp	exp		S3
MO_1091	Small Cell Bladder Cancer	AKT1	p.E17K	mut			S2
MO_1091	Small Cell Bladder Cancer	RB1	p.I679fs	mut	LOH	LOH	S3
MO_1091	Small Cell Bladder Cancer	TP53	p.V147fs	mut	LOH	LOH	S3
MO_1091	Small Cell Bladder Cancer	EP300	p.K1233*	mut	LOH	LOH	S3
MO_1091	Small Cell Bladder Cancer	KDM6A	p.S1061fs	mut	p.V1138fs	mut	S3
MO_1092	Mucinous Adenocarcinoma	High TMB		mut			S2
MO_1092	Mucinous Adenocarcinoma	KRAS	p.G12S	mut			S2
MO_1092	Mucinous Adenocarcinoma	GNAS	p.R201H	mut			S3
MO_1092	Mucinous Adenocarcinoma	EP300	p.Q224*	mut			S3
MO_1092	Mucinous Adenocarcinoma	PARK2	p.R275W	germ	LOH in tumor	LOH	G1
MO_1092	Mucinous Adenocarcinoma	Human papillomavirus 18		virus			S3
MO_1093	Prostate Adenocarcinoma	KDM6A		del			S3
MO_1093	Prostate Adenocarcinoma	TMPRSS2-ERG		fus			D3
MO_1094	Prostate Adenocarcinoma	CDKN2A		del			S2
MO_1094	Prostate Adenocarcinoma	ZNRF3		del			S3
MO_1094	Prostate Adenocarcinoma	PTEN	splice don.	mut	LOH	LOH	S2
MO_1094	Prostate Adenocarcinoma	KIAA1549-BRAF		fus			S2
MO_1094	Prostate Adenocarcinoma	NCOR1-RNF43		fus			S3
MO_1095	Prostate Adenocarcinoma	PTEN		del			S2
MO_1095	Prostate Adenocarcinoma	PIK3CA	p.C901F	mut			S2
MO_1095	Prostate Adenocarcinoma	TP53	p.G266E	mut	LOH	LOH	S3
MO_1095	Prostate Adenocarcinoma	APC	p.T1556fs	mut	LOH	LOH	S3
MO_1095	Prostate Adenocarcinoma	CHD1	splice don.	mut	LOH	LOH	S3
MO_1095	Prostate Adenocarcinoma	TMPRSS2-ERG		fus			D3
MO_1096	Prostate Adenocarcinoma	AR		amp	exp		R2
MO_1096	Prostate Adenocarcinoma	AKT1	p.E17K	mut			S2
MO_1096	Prostate Adenocarcinoma	ATM	p.S2812fs	mut	LOH	LOH	S2
MO_1096	Prostate Adenocarcinoma	FOXA1	p.F254V	mut			S3
MO_1096	Prostate Adenocarcinoma	UBN2-BRAF		fus			S2
MO_1097	Bladder Urothelial Carcinoma	FGFR3	p.S249C	mut			S2
MO_1097	Bladder Urothelial Carcinoma	PIK3CA	p.E545K	mut			S2
MO_1097	Bladder Urothelial Carcinoma	RB1	splice don.	mut	LOH	LOH	S3
MO_1097	Bladder Urothelial Carcinoma	TP53	p.R196*	mut			S3
MO_1097	Bladder Urothelial Carcinoma	EP300	splice don.	mut			S3
MO_1097	Bladder Urothelial Carcinoma	KMT2C	p.Q109*	mut	LOH	LOH	S3
MO_1098	Colon Adenocarcinoma	NRAS	p.G12D	mut			R1
MO_1098	Colon Adenocarcinoma	RAF1	p.S257L	mut			S2
MO_1098	Colon Adenocarcinoma	TP53	p.R306*	mut	LOH	LOH	S3
MO_1098	Colon Adenocarcinoma	APC	p.N436fs	mut	p.S1495fs	mut	S3
MO_1098	Colon Adenocarcinoma	KDM6A	p.E629*	mut	chrX, Male		S3
MO_1099	Bladder Squamous Cell Carcinoma	High TMB		mut			ICI Standard of care
MO_1099	Bladder Squamous Cell Carcinoma	CCND2		amp	exp		S2
MO_1099	Bladder Squamous Cell Carcinoma	KRAS		amp	exp		S3
MO_1099	Bladder Squamous Cell Carcinoma	CDKN2A		del			S2
MO_1099	Bladder Squamous Cell Carcinoma	TP53	p.R248W	mut	LOH	LOH	S3
MO_1100	Leiomyosarcoma	PTEN		del			S2
MO_1100	Leiomyosarcoma	RB1	splice don.	mut	LOH	LOH	S3
MO_1100	Leiomyosarcoma	TP53	p.N311fs	mut	LOH	LOH	S3
MO_1100	Leiomyosarcoma	MED12	p.R605*	mut	chrX, Male	LOH	S3
MO_1102	Thymic Squamous Carcinoma	MLH1	splice acc.	germ	LOH in tumor	LOH	G1*
MO_1102	Thymic Squamous Carcinoma	CDKN2A	p.W110*	mut	p.E88fs	mut	S2
MO_1102	Thymic Squamous Carcinoma	TP53	p.R282Q	mut			S3
MO_1102	Thymic Squamous Carcinoma	KMT2A	p.R1633*	mut			S3
MO_1102	Thymic Squamous Carcinoma	KMT2D	p.P2354fs	mut	p.Q3935K	mut	S3
MO_1102	Thymic Squamous Carcinoma	TET2	p.G93*	mut			S3
MO_1102	Thymic Squamous Carcinoma	TRAF3	p.N285fs	mut	p.N545fs	mut	S3
MO_1102	Thymic Squamous Carcinoma	ZFHX3	p.R1309*	mut			S3
MO_1106	Head and Neck Mucosal Melanoma	High TMB		mut			ICI Standard of care
MO_1106	Head and Neck Mucosal Melanoma	MET		amp	exp		S2
MO_1107	Breast Invasive Ductal Carcinoma	BRCA1	p.Q1756fs	germ	LOH in tumor	LOH	G1*
MO_1107	Breast Invasive Ductal Carcinoma	NF1	p.S2384fs	mut	LOH	LOH	S2
MO_1107	Breast Invasive Ductal Carcinoma	TP53	p.S166fs	mut	LOH	LOH	S3
MO_1108	Lung Adenocarcinoma	STK11		del			S2
MO_1108	Lung Adenocarcinoma	TP53	p.P85fs	mut	LOH	LOH	S3
MO_1108	Lung Adenocarcinoma	KMT2E	p.R844*	mut	LOH	LOH	S3
MO_1108	Lung Adenocarcinoma	IKBKB	p.E527*	mut			S3
MO_1108	Lung Adenocarcinoma	ASXL1-TM9SF4		fus			S3
MO_1109	Merkel Cell Carcinoma	High TMB		mut			ICI Standard of care
MO_1109	Merkel Cell Carcinoma	RB1	splice acc.	mut	LOH	LOH	S3
MO_1109	Merkel Cell Carcinoma	TP53	p.G266K	mut	LOH	LOH	S3
MO_1109	Merkel Cell Carcinoma	KMT2C	p.E20*	mut	splice acc	mut	S3
MO_1109	Merkel Cell Carcinoma	ATR	p.R2425*	mut			S3
MO_1111	Lung Adenocarcinoma	High TMB		mut			ICI Standard of care
MO_1111	Lung Adenocarcinoma	CDKN2A	p.G23V	mut	LOH	LOH	S2
MO_1111	Lung Adenocarcinoma	TP53	p.G154fs	mut	LOH	LOH	S3
MO_1111	Lung Adenocarcinoma	SMARCA4	p.G1068fs	mut	LOH	LOH	S3
MO_1111	Lung Adenocarcinoma	STK11	p.A241fs	mut	LOH	LOH	S2
MO_1111	Lung Adenocarcinoma	BAX	p.P189fs	mut	LOH	LOH	S3
MO_1111	Lung Adenocarcinoma	CHD9	p.K1550*	mut			S3
MO_1111	Lung Adenocarcinoma	KAT2B	splice don.	mut			S3
MO_1111	Lung Adenocarcinoma	KDM5C	p.R1372*	mut			S3
MO_1111	Lung Adenocarcinoma	MAP3K15	p.E198*	mut			S3
MO_1111	Lung Adenocarcinoma	MED12	p.P564fs	mut			S3
MO_1111	Lung Adenocarcinoma	ARID1B-KIF26B		fus			S3
MO_1112	Prostate Adenocarcinoma	TP53	p.D184fs	mut			S3
MO_1112	Prostate Adenocarcinoma	TMPRSS2-ERG		fus			D3
MO_1112	Prostate Adenocarcinoma	TRIM68-ARID1B		fus			S3
MO_1114	Prostate Adenocarcinoma	AR		amp	exp		R2
MO_1114	Prostate Adenocarcinoma	TP53		del			S3
MO_1114	Prostate Adenocarcinoma	FANCA		del			S2
MO_1114	Prostate Adenocarcinoma	WRN	p.E3fs and p.K5*	mut	LOH	LOH	S3
MO_1114	Prostate Adenocarcinoma	TMPRSS2-ERG		fus			D3
MO_1114	Prostate Adenocarcinoma	ZFHX3-LMF1		fus	LOH	LOH	S3
MO_1116	Pancreatobiliary Ampullary Carcinoma	CDKN2A		del			S2
MO_1116	Pancreatobiliary Ampullary Carcinoma	APC	p.E1552*	mut	splice acc	mut	S3
MO_1116	Pancreatobiliary Ampullary Carcinoma	KRAS	p.A146T	mut	p.T50I	mut	S2
MO_1116	Pancreatobiliary Ampullary Carcinoma	PTEN	p.S226fs	mut			S3
MO_1117	Hepatocellular Carcinoma	PIK3R1		del			S3
MO_1117	Hepatocellular Carcinoma	RB1		del			S3
MO_1118	Prostate Neuroendocrine Carcinoma	RB1		del			S3
MO_1118	Prostate Neuroendocrine Carcinoma	SETDB2		del			S3
MO_1118	Prostate Neuroendocrine Carcinoma	PTEN	p.R130*	mut	LOH	LOH	S2
MO_1118	Prostate Neuroendocrine Carcinoma	TP53	p.C135W	mut	LOH	LOH	S3
MO_1118	Prostate Neuroendocrine Carcinoma	TMPRSS2-ERG		fus			D3
MO_1118	Prostate Neuroendocrine Carcinoma	NCOR1-PKD1L1		fus			S3
MO_1119	Poorly Differentiated Non-Small Cell Lung Cancer	EGFR		amp	exp		S2
MO_1119	Poorly Differentiated Non-Small Cell Lung Cancer	BRAF		amp	exp		S3
MO_1119	Poorly Differentiated Non-Small Cell Lung Cancer	PBRM1		del			S3
MO_1119	Poorly Differentiated Non-Small Cell Lung Cancer	EGFR	p.E746_A750del	mut			S1
MO_1119	Poorly Differentiated Non-Small Cell Lung Cancer	FBXW7	p.K404fs	mut	LOH	LOH	S2
MO_1119	Poorly Differentiated Non-Small Cell Lung Cancer	TP53	p.G244S	mut	LOH	LOH	S3
MO_1119	Poorly Differentiated Non-Small Cell Lung Cancer	U2AF1	p.S34F	mut			S3
MO_1123	Mucinous Cystic Neoplasm of unknown primary	Dx. Pancreatic cancer		diagnosis			D1
MO_1123	Mucinous Cystic Neoplasm of unknown primary	KRAS	p.G12V	mut			S2
MO_1123	Mucinous Cystic Neoplasm of unknown primary	GNAS	p.R201C	mut			S3
MO_1123	Mucinous Cystic Neoplasm of unknown primary	SMAD4	p.A118V	mut	LOH	LOH	S3
MO_1124	Prostate Adenocarcinoma	MDM4		amp	exp		S3
MO_1124	Prostate Adenocarcinoma	PTEN		del			S2
MO_1124	Prostate Adenocarcinoma	RB1		del			S3
MO_1124	Prostate Adenocarcinoma	KAT6B		del			S3
MO_1124	Prostate Adenocarcinoma	KDM5A		del			S3
MO_1124	Prostate Adenocarcinoma	TP53	p.K382fs	mut	LOH	LOH	S3
MO_1124	Prostate Adenocarcinoma	TMPRSS2-ERG		fus			D3
MO_1124	Prostate Adenocarcinoma	KMT2C-LIPJ		fus			S3
MO_1125	Poorly Differentiated Non-Small Cell Lung Cancer	High TMB		mut			ICI Standard of care
MO_1125	Poorly Differentiated Non-Small Cell Lung Cancer	PTEN		del			S2
MO_1125	Poorly Differentiated Non-Small Cell Lung Cancer	KEAP1	p.G332C	mut	LOH	LOH	S3
MO_1125	Poorly Differentiated Non-Small Cell Lung Cancer	RB1	p.A10fs	mut	LOH	LOH	S3
MO_1125	Poorly Differentiated Non-Small Cell Lung Cancer	TP53	p.Q136*	mut	LOH	LOH	S3
MO_1125	Poorly Differentiated Non-Small Cell Lung Cancer	CHEK2	p.R95*	germ	LOH in tumor	LOH	G1
MO_1125	Poorly Differentiated Non-Small Cell Lung Cancer	FH	p.P174R	germ	LOH in tumor	LOH	G1
MO_1126	Breast Invasive Ductal Carcinoma	RB1		del			S3
MO_1126	Breast Invasive Ductal Carcinoma	PIK3CA	p.V105_R108del	mut			S2 (ER-neg)
MO_1126	Breast Invasive Ductal Carcinoma	PTEN	p.Y88fs	mut	LOH	LOH	S2
MO_1126	Breast Invasive Ductal Carcinoma	TP53	splice acc.	mut	LOH	LOH	S3
MO_1126	Breast Invasive Ductal Carcinoma	9p24.2-NF1		fus	LOH	LOH	S2
MO_1128	Prostate Adenocarcinoma	AR		amp	exp		R2
MO_1128	Prostate Adenocarcinoma	CHD1		del			S3
MO_1128	Prostate Adenocarcinoma	FOXO3		del			S3
MO_1128	Prostate Adenocarcinoma	AMER1		del			S3
MO_1128	Prostate Adenocarcinoma	SPOP	p.F133L	mut			S3
MO_1128	Prostate Adenocarcinoma	APC	p.L1564fs	mut	LOH	LOH	S3
MO_1128	Prostate Adenocarcinoma	TP53	p.R282W	mut	LOH	LOH	S3
MO_1129	Breast Invasive Ductal Carcinoma	CCND1		amp	exp		S2
MO_1129	Breast Invasive Ductal Carcinoma	PAK1		amp	exp		S3
MO_1129	Breast Invasive Ductal Carcinoma	ESR1	p.Y537S	mut			R2
MO_1129	Breast Invasive Ductal Carcinoma	PIK3CA	p.E542K	mut			S1 (ER+)
MO_1130	Prostate Adenocarcinoma	AR		amp	exp		R2
MO_1130	Prostate Adenocarcinoma	PTEN		del			S2
MO_1131	Cutaneous Melanoma	CRKL		amp	exp		S3
MO_1131	Cutaneous Melanoma	NRAS	p.Q61H	mut			S2
MO_1132	Prostate Adenocarcinoma	AR	p.W742L	mut			R2
MO_1132	Prostate Adenocarcinoma	SPOP	p.F102V	mut			S3
MO_1132	Prostate Adenocarcinoma	SPEN	p.Q1520*	mut			S3
MO_1133	Synovial Sarcoma	PTEN	p.N323fs	mut	LOH	LOH	S2
MO_1133	Synovial Sarcoma	SS18-SSX1		fus			D3
MO_1135	Bladder Urothelial Carcinoma	CDKN2A		del			S2
MO_1135	Bladder Urothelial Carcinoma	CREBBP	p.G572*	mut			S3
MO_1135	Bladder Urothelial Carcinoma	NFE2L2	p.E82D	mut	LOH	LOH	S3
MO_1136	Fibrolamellar Carcinoma	DNAJB1-PRKACA		fus			D3
MO_1137	Uterine Leiomyosarcoma	BRCA2		del			S2
MO_1137	Uterine Leiomyosarcoma	RB1		del			S3
MO_1137	Uterine Leiomyosarcoma	ATRX	p.S213*	mut			S3
MO_1138	High-Grade Serous Ovarian Cancer	TP53	p.M243-G244del	mut	LOH	LOH	S3
MO_1138	High-Grade Serous Ovarian Cancer	APC	p.I1307K	germ	No 2nd hit in tumor		G1
MO_1139	Prostate Adenocarcinoma	AR	p.T878A	mut	p.W742C	mut	R2
MO_1139	Prostate Adenocarcinoma	PIK3R1	p.V422fs	mut			S3
MO_1140	Gastrointestinal Stromal Tumor	NOTCH2		amp	exp		S3
MO_1140	Gastrointestinal Stromal Tumor	CDKN2A		del			S2
MO_1140	Gastrointestinal Stromal Tumor	KIT	p.Y503H	mut			S1
MO_1140	Gastrointestinal Stromal Tumor	KIT	p.Y553N	mut			S1
MO_1140	Gastrointestinal Stromal Tumor	KIT	p.A502_Y503insLA	mut			S1
MO_1141	Squamous Cell Carcinoma, NOS	High TMB		mut			S2
MO_1141	Squamous Cell Carcinoma, NOS	ARID1A	p.K2033*	mut			S2
MO_1141	Squamous Cell Carcinoma, NOS	CYLD	Splice acc	mut	LOH	LOH	S3
MO_1141	Squamous Cell Carcinoma, NOS	KMT2C	p.Q666fs	mut	p.S2930*	mut	S3
MO_1141	Squamous Cell Carcinoma, NOS	NFKBIA-BAZ1A		fus			S3
MO_1141	Squamous Cell Carcinoma, NOS	Human papillomavirus 16		virus			S3
MO_1142	Clear Cell Carcinoma	SETD2		del			S3
MO_1143	Non-Small Cell Lung Cancer	EGFR	p.G719C	mut			S2
MO_1143	Non-Small Cell Lung Cancer	EGFR	p.S768I	mut			S2
MO_1143	Non-Small Cell Lung Cancer	TP53	Splice Acceptor Ex5	mut			S3
MO_1143	Non-Small Cell Lung Cancer	SF3B1	p.K741N	mut			S3
MO_1146	Cutaneous Melanoma	High TMB		mut			ICI Standard of care
MO_1146	Cutaneous Melanoma	BRAF	p.G469R	mut			S2
MO_1146	Cutaneous Melanoma	TP53	splice don.	mut	LOH	LOH	S3
MO_1146	Cutaneous Melanoma	ATM	p.Q852*	mut			S3
MO_1146	Cutaneous Melanoma	KEAP1	p.Q86*	mut			S3
MO_1146	Cutaneous Melanoma	RB1	p.S888N	mut	LOH	LOH	S3
MO_1146	Cutaneous Melanoma	NF1	p.Q236*	mut			S2
MO_1146	Cutaneous Melanoma	NF1-6p24.1		fus			S2
MO_1147	Intrahepatic Cholangiocarcinoma	CDKN2A		del			S2
MO_1147	Intrahepatic Cholangiocarcinoma	ARID1A	p.P225fs	mut	LOH	LOH	S2
MO_1147	Intrahepatic Cholangiocarcinoma	NRAS	p.Q61R	mut			S2
MO_1148	Leiomyosarcoma	TP53		del			S3
MO_1148	Leiomyosarcoma	KDM6B		del			S3
MO_1148	Leiomyosarcoma	MAML2		del			S3
MO_1148	Leiomyosarcoma	RB1	p.P39-R46 del	mut	LOH	LOH	S3
MO_1148	Leiomyosarcoma	RUNX2	p.H395fs	mut			S3
MO_1149	Alveolar Soft Part Sarcoma	ASPSCR1-TFE3		fus			D3
MO_1150	Lung Adenocarcinoma	CDKN2A		del			S2
MO_1150	Lung Adenocarcinoma	APC	p.E1034fs	mut	LOH	LOH	S3
MO_1150	Lung Adenocarcinoma	EGFR	p.T790M	mut			S1,R1 (Osimertinib)
MO_1150	Lung Adenocarcinoma	EGFR	p.L858R	mut			S1
MO_1150	Lung Adenocarcinoma	TP53	p.H193L	mut	LOH	LOH	S3
MO_1150	Lung Adenocarcinoma	KMT2B	p.E789fs	mut	LOH	LOH	S3
MO_1150	Lung Adenocarcinoma	MSH2	p.S612*	mut			S3
MO_1150	Lung Adenocarcinoma	NBN	Splice donor	germ	LOH in tumor	LOH	G1
MO_1152	Extrahepatic Cholangiocarcinoma	IDH2		amp	exp		S3
MO_1152	Extrahepatic Cholangiocarcinoma	MDM2		amp	exp		S2
MO_1152	Extrahepatic Cholangiocarcinoma	CDK4		amp	exp		S2
MO_1152	Extrahepatic Cholangiocarcinoma	CDKN2A		del			S2
MO_1153	Bladder Urothelial Carcinoma	High TMB		mut			ICI Standard of care
MO_1153	Bladder Urothelial Carcinoma	MYCL		amp	exp		S3
MO_1153	Bladder Urothelial Carcinoma	E2F3		amp	exp		S3
MO_1153	Bladder Urothelial Carcinoma	TP53	p.E286K	mut	LOH	LOH	S3
MO_1153	Bladder Urothelial Carcinoma	APC	p.S583*	mut	LOH	LOH	S3
MO_1153	Bladder Urothelial Carcinoma	KDM6A	p.P1394fs	mut			S3
MO_1153	Bladder Urothelial Carcinoma	KMT2B	p.Q739*	mut			S3
MO_1154	Prostate Adenocarcinoma	AKT1	p.L52R	mut	p.N54K	mut	S2
MO_1154	Prostate Adenocarcinoma	ATM	p.R2691C	mut			S3
MO_1154	Prostate Adenocarcinoma	ETV1		exp			S3
MO_1155	Adenoid Cystic Carcinoma	CHUK	p.K509fs	mut	LOH	LOH	S3
MO_1155	Adenoid Cystic Carcinoma	KMT2C	p.R1349*	mut	LOH	LOH	S3
MO_1155	Adenoid Cystic Carcinoma	KMT2D	p.E491*	mut	p.V1741fs	mut	S3
MO_1155	Adenoid Cystic Carcinoma	MYB-NFIB		fus			D3
MO_1157	Uterine Leiomyosarcoma	DUSP13		del			S3
MO_1157	Uterine Leiomyosarcoma	PTEN	p.D326G	mut	LOH	LOH	S2
MO_1157	Uterine Leiomyosarcoma	RB1	p.R320*	mut	LOH	LOH	S3
MO_1157	Uterine Leiomyosarcoma	TP53-17p11.2		fus	LOH	LOH	S3
MO_1157	Uterine Leiomyosarcoma	APC	p.I1307K	germ	No 2nd hit in tumor		G1
MO_1158	High-Grade Serous Ovarian Cancer	CCNE1		amp	exp		S2
MO_1158	High-Grade Serous Ovarian Cancer	TP53	p.V272M	mut	LOH	LOH	S3
MO_1159	Breast Invasive Ductal Carcinoma	RB1		del			S3
MO_1159	Breast Invasive Ductal Carcinoma	PAX9		del			S3
MO_1159	Breast Invasive Ductal Carcinoma	TP53	p.G154V	mut	LOH	LOH	S3
MO_1159	Breast Invasive Ductal Carcinoma	PALB2	p.Q39*	mut			S3
MO_1159	Breast Invasive Ductal Carcinoma	KMT2D	p.G3230fs	mut			S3
MO_1159	Breast Invasive Ductal Carcinoma	USP9X	p.K1712fs	mut			S3
MO_1160	Merkel Cell Carcinoma	High TMB		mut			ICI Standard of care
MO_1160	Merkel Cell Carcinoma	PIK3CA	p.E545K	mut	LOH	LOH	S2
MO_1160	Merkel Cell Carcinoma	RB1	p.Q846*	mut	LOH	LOH	S3
MO_1160	Merkel Cell Carcinoma	TP53	p.P278S	mut	LOH	LOH	S3
MO_1160	Merkel Cell Carcinoma	CHD1	p.Y225*	mut			S3
MO_1160	Merkel Cell Carcinoma	CHD5	p.Q979*	mut			S3
MO_1160	Merkel Cell Carcinoma	KAT6A	p.K56fs	mut			S3
MO_1160	Merkel Cell Carcinoma	NOTCH1	p.Q526*	mut	LOH	LOH	S3
MO_1160	Merkel Cell Carcinoma	PPM1D	p.S421fs	mut			S3
MO_1160	Merkel Cell Carcinoma	SMARCA4	p.R978Q	mut	LOH	LOH	S3
MO_1161	Prostate Adenocarcinoma	AR		amp	exp		R2
MO_1161	Prostate Adenocarcinoma	PTEN		del			S2
MO_1161	Prostate Adenocarcinoma	TP53	p.E336-R337 del	mut	LOH	LOH	S3
MO_1161	Prostate Adenocarcinoma	TMPRSS2-ERG		fus			D3
MO_1162	Prostate Adenocarcinoma	AR		amp	exp		R2
MO_1162	Prostate Adenocarcinoma	CDK12	p.D52fs	mut	p.S323*	mut	S2
MO_1162	Prostate Adenocarcinoma	FOXA1	p.C268fs	mut			S3
MO_1162	Prostate Adenocarcinoma	KMT2D	p.P648fs	mut			S3
MO_1163	Poorly Differentiated Non-Small Cell Lung Cancer	High TMB		mut			ICI Standard of care
MO_1163	Poorly Differentiated Non-Small Cell Lung Cancer	KEAP1	p.Y443H	mut	LOH	LOH	S3
MO_1163	Poorly Differentiated Non-Small Cell Lung Cancer	SMARCA4	p.E1056*	mut	LOH	LOH	S3
MO_1163	Poorly Differentiated Non-Small Cell Lung Cancer	TP53	p.V157G	mut	LOH	LOH	S3
MO_1164	Renal Clear Cell Carcinoma	TP53	p.splice acc.	mut	LOH	LOH	S3
MO_1164	Renal Clear Cell Carcinoma	VHL	p.F136fs	mut	LOH	LOH	S3
MO_1164	Renal Clear Cell Carcinoma	BAP1	p.S327fs	mut	LOH	LOH	S3
MO_1165	Uterine Leiomyosarcoma	RB1		del			S3
MO_1165	Uterine Leiomyosarcoma	TP53		del			S3
MO_1165	Uterine Leiomyosarcoma	RAD51B		del			S3
MO_1165	Uterine Leiomyosarcoma	PTEN	p.E106*	mut	LOH	LOH	S2
MO_1165	Uterine Leiomyosarcoma	NOTCH4	p.G1855fs	mut			S3
MO_1166	Bladder Urothelial Carcinoma	E2F3		amp	exp		S3
MO_1166	Bladder Urothelial Carcinoma	TP53	p.R248Q	mut	LOH	LOH	S3
MO_1166	Bladder Urothelial Carcinoma	KDM5C	p.S941*	mut	LOH	LOH	S3
MO_1166	Bladder Urothelial Carcinoma	ARID1A	p.K1382fs	mut	LOH	LOH	S2
MO_1166	Bladder Urothelial Carcinoma	CDKN1A	p.M38fs	mut	LOH	LOH	S3
MO_1167	Breast Invasive Ductal Carcinoma	ESR1	p.D538G	mut	LOH	LOH	R2
MO_1167	Breast Invasive Ductal Carcinoma	ARID2-2q34		fus			S3
MO_1168	Leiomyosarcoma	PTEN		del			S2
MO_1168	Leiomyosarcoma	MED12	p.Y1036*	mut	chrX, Male		S3
MO_1168	Leiomyosarcoma	TP53	p.R248P	mut	LOH	LOH	S3
MO_1168	Leiomyosarcoma	RB1	p.R455*	germ	No 2nd hit in tumor		G1
MO_1170	Extrahepatic Cholangiocarcinoma	ERBB2		amp	exp		S2
MO_1170	Extrahepatic Cholangiocarcinoma	KRAS	p.G12D	mut			S2
MO_1170	Extrahepatic Cholangiocarcinoma	RNF43	p.K60fs	mut	LOH	LOH	S3
MO_1170	Extrahepatic Cholangiocarcinoma	TGFBR2	p.T445fs	mut	LOH	LOH	S3
MO_1171	Teratoma with Malignant Transformation	PTEN	p.A3V	mut	LOH	LOH	S3
MO_1171	Teratoma with Malignant Transformation	MITF	p.E318K	germ	No 2nd hit in tumor		G1
MO_1172	Pancreatic Adenocarcinoma	KRAS	p.G12R	mut			S2
MO_1172	Pancreatic Adenocarcinoma	CDKN2A	p.L32_L37del	mut	LOH	LOH	S2
MO_1172	Pancreatic Adenocarcinoma	TP53	p.C176S	mut	LOH	LOH	S3
MO_1172	Pancreatic Adenocarcinoma	APC	p.I1307K	germ	No 2nd hit in tumor		G1
MO_1175	Adenocarcinoma, NOS	Enrolled as CUP, Dx. Pancreatic cancer		diagnosis			D1
MO_1175	Adenocarcinoma, NOS	BRCA2	p.E13fs	germ	LOH in tumor	LOH	G1*
MO_1175	Adenocarcinoma, NOS	TGFBR2		del			S3
MO_1175	Adenocarcinoma, NOS	KRAS	p.G12D	mut			S2
MO_1175	Adenocarcinoma, NOS	GNAS	p.R201H	mut			S3
MO_1175	Adenocarcinoma, NOS	TP53	p.R273C	mut	LOH	LOH	S3
MO_1176	Prostate Adenocarcinoma	BRCA2	p.L1491fs	germ	LOH in tumor	LOH	G1*
MO_1176	Prostate Adenocarcinoma	TP53	p.S90fs	mut	LOH	LOH	S3
MO_1176	Prostate Adenocarcinoma	TMPRSS2-ERG		fus			D3
MO_1177	Lung Squamous Cell Carcinoma	CDKN2A		del			S2
MO_1177	Lung Squamous Cell Carcinoma	TP53	p.E285K	mut	LOH	LOH	S3
MO_1177	Lung Squamous Cell Carcinoma	BAP1	p.W52*	mut	LOH	LOH	S3
MO_1177	Lung Squamous Cell Carcinoma	NF2-OSBP2		fus	LOH	LOH	S2
MO_1178	Breast Invasive Ductal Carcinoma	VEGFA		amp	exp		S3
MO_1178	Breast Invasive Ductal Carcinoma	High TMB		mut			S2
MO_1178	Breast Invasive Ductal Carcinoma	PIK3CA	p.E545K	mut			S2 (ER-neg)
MO_1178	Breast Invasive Ductal Carcinoma	TP53	p.R342*	mut	LOH	LOH	S3
MO_1178	Breast Invasive Ductal Carcinoma	NCOR1	p.V130fs	mut	LOH	LOH	S3
MO_1178	Breast Invasive Ductal Carcinoma	FOXO3	p.L382fs	mut	LOH	LOH	S3
MO_1178	Breast Invasive Ductal Carcinoma	CTNNA1	p.K717fs	mut	LOH	LOH	S3
MO_1179	Prostate Adenocarcinoma	AR		amp	exp		R2
MO_1179	Prostate Adenocarcinoma	TP53	p.R282W	mut	LOH	LOH	S3
MO_1179	Prostate Adenocarcinoma	ATM	p.R23*	mut	LOH	LOH	S2
MO_1179	Prostate Adenocarcinoma	FOXA1	p.A115_G117dup	mut			S3
MO_1179	Prostate Adenocarcinoma	ZBTB16	Splice don.	mut			S3
MO_1179	Prostate Adenocarcinoma	TMPRSS2-ERG		fus			D3
MO_1180	Extraskeletal Myxoid Chondrosarcoma	EWSR1-NR4A3		fus			D3
MO_1180	Extraskeletal Myxoid Chondrosarcoma	CBLC	splice don.	mut			S3
MO_1181	Uterine Leiomyosarcoma	RB1		del			S3
MO_1181	Uterine Leiomyosarcoma	SETDB2		del			S3
MO_1181	Uterine Leiomyosarcoma	TP53	p.R249M	mut	LOH	LOH	S3
MO_1182	Leiomyosarcoma	RB1		del			S3
MO_1182	Leiomyosarcoma	TP53	p.S241C	mut	LOH	LOH	S3
MO_1182	Leiomyosarcoma	TOP2A	p.P927fs	mut			S3
MO_1183	Cutaneous Melanoma	High TMB		mut			ICI Standard of care
MO_1183	Cutaneous Melanoma	IDH1	p.R132C	mut			S2
MO_1183	Cutaneous Melanoma	NRAS	p.Q61K	mut			S2
MO_1183	Cutaneous Melanoma	RAC1	p.P29S	mut			S3
MO_1183	Cutaneous Melanoma	TP53	p.N239D	mut	LOH	LOH	S3
MO_1183	Cutaneous Melanoma	KMT2B	p.P543fs	mut			S3
MO_1183	Cutaneous Melanoma	MUTYH	p.Y176C	germ	No 2nd hit in tumor		G1
MO_1183	Cutaneous Melanoma	MITF	p.E318K	germ	No 2nd hit in tumor		G1
MO_1184	Prostate Adenocarcinoma	BRCA2		del			S1
MO_1184	Prostate Adenocarcinoma	CHD1		del			S3
MO_1184	Prostate Adenocarcinoma	AR	p.H875Y	mut			R2
MO_1184	Prostate Adenocarcinoma	KMT2C	p.P2042fs	mut			S3
MO_1185	Breast Invasive Lobular Carcinoma	TBX3		del			S3
MO_1185	Breast Invasive Lobular Carcinoma	ESR1	p.Y537S	mut			R2
MO_1185	Breast Invasive Lobular Carcinoma	NOTCH2	p.L2076fs	mut			S2
MO_1185	Breast Invasive Lobular Carcinoma	CDH1	p.Q641*, p.S70F	mut	LOH	LOH	S3
MO_1187	Oral Cavity Squamous Cell Carcinoma	CDKN2A		del			S2
MO_1187	Oral Cavity Squamous Cell Carcinoma	FOXA1		amp	exp		S3
MO_1187	Oral Cavity Squamous Cell Carcinoma	PAX9		amp	exp		S3
MO_1187	Oral Cavity Squamous Cell Carcinoma	PIK3CA	p.H1047R	mut			S2
MO_1187	Oral Cavity Squamous Cell Carcinoma	TP53	p.L252fs	mut	LOH	LOH	S3
MO_1188	Breast Invasive Ductal Carcinoma	High TMB		mut			S2
MO_1188	Breast Invasive Ductal Carcinoma	NCOR1	p.S903*	mut	LOH	LOH	S3
MO_1188	Breast Invasive Ductal Carcinoma	NF1	p.L1706fs	mut	LOH	LOH	S2
MO_1188	Breast Invasive Ductal Carcinoma	TP53	p.R175H	mut	LOH	LOH	S3
MO_1188	Breast Invasive Ductal Carcinoma	PTEN	p.Y76fs	mut			S2
MO_1188	Breast Invasive Ductal Carcinoma	SPOP	p.E78K	mut			S3
MO_1188	Breast Invasive Ductal Carcinoma	CHEK2	p.E64K	germ	No 2nd hit in tumor		G1
MO_1189	Poorly Differentiated Non-Small Cell Lung Cancer	High TMB		mut			ICI Standard of care
MO_1189	Poorly Differentiated Non-Small Cell Lung Cancer	CDKN2A		del			S2
MO_1189	Poorly Differentiated Non-Small Cell Lung Cancer	ARID1A	p.Q546fs	mut			S2
MO_1189	Poorly Differentiated Non-Small Cell Lung Cancer	KRAS	p.G13D	mut			S2
MO_1189	Poorly Differentiated Non-Small Cell Lung Cancer	PIK3CA	p.E545K	mut			S2
MO_1189	Poorly Differentiated Non-Small Cell Lung Cancer	TP53	splice acc.	mut	LOH	LOH	S3
MO_1189	Poorly Differentiated Non-Small Cell Lung Cancer	TP53-CELSR1		fus	LOH	LOH	S3
MO_1189	Poorly Differentiated Non-Small Cell Lung Cancer	BRIP1	p.Q329*	mut			S3
MO_1189	Poorly Differentiated Non-Small Cell Lung Cancer	EGFR	p.S720F	mut			S2
MO_1189	Poorly Differentiated Non-Small Cell Lung Cancer	KMT2B	p.E718*	mut			S3
MO_1190	Breast Invasive Lobular Carcinoma	High TMB		mut			S2
MO_1190	Breast Invasive Lobular Carcinoma	CCND1		amp	exp		S2
MO_1190	Breast Invasive Lobular Carcinoma	TP53		del			S3
MO_1190	Breast Invasive Lobular Carcinoma	NCOR1	p.S2*	mut	LOH	LOH	S3
MO_1190	Breast Invasive Lobular Carcinoma	NF1	p.Q181*	mut	p.Q2636*	mut	S2
MO_1190	Breast Invasive Lobular Carcinoma	NF1-TSPAN18		fus			S2
MO_1190	Breast Invasive Lobular Carcinoma	NF2	splice acc.	mut			S2
MO_1192	Prostate Adenocarcinoma	AR		amp	exp		R2
MO_1192	Prostate Adenocarcinoma	PTEN		del			S2
MO_1192	Prostate Adenocarcinoma	TP53	p.C242F	mut	LOH	LOH	S3
MO_1192	Prostate Adenocarcinoma	TMPRSS2-ERG		fus			D3
MO_1193	Low-Grade Serous Ovarian Cancer	CDKN2A		del			S2
MO_1193	Low-Grade Serous Ovarian Cancer	ITGA6-PAK1		fus			S3
MO_1194	Lung Adenocarcinoma	EGFR	p.L858R	mut			S1
MO_1194	Lung Adenocarcinoma	EGFR	p.T790M	mut			R1
MO_1194	Lung Adenocarcinoma	MDM2		amp	exp		S2
MO_1195	Breast Invasive Ductal Carcinoma	BRCA2		del			S2
MO_1195	Breast Invasive Ductal Carcinoma	PTEN		del			S2
MO_1195	Breast Invasive Ductal Carcinoma	CDH1	p.E185fs	mut	LOH	LOH	S3
MO_1195	Breast Invasive Ductal Carcinoma	NOTCH2	p.L2154fs	mut			S2
MO_1195	Breast Invasive Ductal Carcinoma	PIK3CA	p.H1047R	mut			S1 (ER+)
MO_1195	Breast Invasive Ductal Carcinoma	SBDS	Splice Don	germ	No 2nd hit in tumor		G1
MO_1196	Gastrointestinal Stromal Tumor	CCND3		amp	exp		S2
MO_1196	Gastrointestinal Stromal Tumor	TP53	p.F113V	mut			S3
MO_1196	Gastrointestinal Stromal Tumor	SDHA	p.R329*	mut	LOH	LOH	S3
MO_1197	Squamous Cell Carcinoma, NOS	High TMB		mut			S2
MO_1197	Squamous Cell Carcinoma, NOS	CD44		amp	exp		S3
MO_1197	Squamous Cell Carcinoma, NOS	CDKN2A	p.V51M	mut	LOH	LOH	S2
MO_1197	Squamous Cell Carcinoma, NOS	MAP3K5	p.S431*	mut	LOH	LOH	S3
MO_1197	Squamous Cell Carcinoma, NOS	PIK3CA	p.H1047R	mut			S2
MO_1197	Squamous Cell Carcinoma, NOS	TGFBR2	p.R528C	mut	LOH	LOH	S3
MO_1197	Squamous Cell Carcinoma, NOS	TP53	p.E258*	mut	LOH	LOH	S3
MO_1198	Bladder Urothelial Carcinoma	High TMB		mut			ICI Standard of care
MO_1198	Bladder Urothelial Carcinoma	MYBL2		amp	exp		S3
MO_1198	Bladder Urothelial Carcinoma	TP53	p.G199*	mut	LOH	LOH	S3
MO_1198	Bladder Urothelial Carcinoma	TSC1	splice acc.	mut	LOH	LOH	S2
MO_1198	Bladder Urothelial Carcinoma	EP300	p.P1615fs	mut			S3
MO_1198	Bladder Urothelial Carcinoma	KMT2D	p.Q3965*	mut			S3
MO_1198	Bladder Urothelial Carcinoma	XPR1-NF1		fus			S2
MO_1200	Prostate Adenocarcinoma	CTNNB1	p.S33P	mut			S3
MO_1200	Prostate Adenocarcinoma	ERF	p.Y104C	mut			S3
MO_1200	Prostate Adenocarcinoma	SH2B3	p.S480fs	mut			S3
MO_1201	Prostate Adenocarcinoma	CDK12	splice acc.	mut	p.K689fs	mut	S2
MO_1201	Prostate Adenocarcinoma	CTNNB1	p.S33P	mut			S3
MO_1201	Prostate Adenocarcinoma	FOXA1	p.H247R	mut			S3
MO_1202	Prostate Adenocarcinoma	AR		amp	exp		R2
MO_1202	Prostate Adenocarcinoma	PTEN		del			S2
MO_1202	Prostate Adenocarcinoma	TMPRSS2-ERG		fus			D3
MO_1202	Prostate Adenocarcinoma	GRHL2-RSPO2		fus			S3
MO_1203	Intrahepatic Cholangiocarcinoma	FGFR2-CCAR2		fus			S2
MO_1203	Intrahepatic Cholangiocarcinoma	BAP1	p.Y173C	mut	LOH	LOH	S3
MO_1203	Intrahepatic Cholangiocarcinoma	PBRM1	p.E991fs	mut	LOH	LOH	S3
MO_1204	Urachal Adenocarcinoma	CDKN2C	p.Q87*	mut			S3
MO_1204	Urachal Adenocarcinoma	CTNNB1	p.D32H	mut			S3
MO_1204	Urachal Adenocarcinoma	KRAS	p.G13D	mut			S2
MO_1204	Urachal Adenocarcinoma	PIK3CA	p.E542K	mut			S2
MO_1204	Urachal Adenocarcinoma	TP53	p.I254T	mut	LOH	LOH	S3
MO_1204	Urachal Adenocarcinoma	CHD6	splice don.	mut			S3
MO_1204	Urachal Adenocarcinoma	NFATC2	p.R223*	mut			S3
MO_1206	Lung Squamous Cell Carcinoma	EGFR		amp	exp		S2
MO_1206	Lung Squamous Cell Carcinoma	CCND1		amp	exp		S2
MO_1206	Lung Squamous Cell Carcinoma	CDKN2A	p.D92fs	mut	LOH	LOH	S2
MO_1206	Lung Squamous Cell Carcinoma	TP53	p.R337L	mut	splice don	mut	S3
MO_1208	Undifferentiated Pleomorphic Sarcoma/Malignant Fibrous Histiocytoma/High-Grade Spindle Cell Sarcoma	CCNE1		amp	exp		S2
MO_1208	Undifferentiated Pleomorphic Sarcoma/Malignant Fibrous Histiocytoma/High-Grade Spindle Cell Sarcoma	YAP1		amp	exp		S3
MO_1208	Undifferentiated Pleomorphic Sarcoma/Malignant Fibrous Histiocytoma/High-Grade Spindle Cell Sarcoma	BIRC2		amp	exp		S3
MO_1208	Undifferentiated Pleomorphic Sarcoma/Malignant Fibrous Histiocytoma/High-Grade Spindle Cell Sarcoma	PDGFRA		amp	exp		S3
MO_1208	Undifferentiated Pleomorphic Sarcoma/Malignant Fibrous Histiocytoma/High-Grade Spindle Cell Sarcoma	TP53		del			S3
MO_1208	Undifferentiated Pleomorphic Sarcoma/Malignant Fibrous Histiocytoma/High-Grade Spindle Cell Sarcoma	RB1	splice don.	mut	LOH	LOH	S3
MO_1208	Undifferentiated Pleomorphic Sarcoma/Malignant Fibrous Histiocytoma/High-Grade Spindle Cell Sarcoma	NOTCH2-DENND5B		fus			S3
MO_1209	Clear Cell Carcinoma of the Lung	High TMB		mut			ICI Standard of care
MO_1209	Clear Cell Carcinoma of the Lung	TP53	splice acc.	mut	LOH	LOH	S3
MO_1209	Clear Cell Carcinoma of the Lung	FGFR3-TACC3		fus			S2
MO_1210	Hepatocellular Carcinoma	APC	p.S1545*	germ	somatic 2nd hit in tumor		G1
MO_1210	Hepatocellular Carcinoma	APC	p.D1297fs	mut			S3
MO_1211	Desmoplastic Small-Round-Cell Tumor	EWSR1-WT1		fus			D3
MO_1211	Desmoplastic Small-Round-Cell Tumor	MAX	p.R33*	mut	LOH	LOH	S3
MO_1213	Breast Invasive Ductal Carcinoma	MYC		amp	exp		S2
MO_1213	Breast Invasive Ductal Carcinoma	NOTCH3		amp	exp		S3
MO_1213	Breast Invasive Ductal Carcinoma	CREBBP		del			S3
MO_1213	Breast Invasive Ductal Carcinoma	NOTCH3	p.Q2075fs	mut			S3
MO_1213	Breast Invasive Ductal Carcinoma	TP53	p.W146fs	mut	LOH	LOH	S3
MO_1214	Renal Cell Carcinoma	VHL	p.L158P	mut	LOH	LOH	S3
MO_1214	Renal Cell Carcinoma	KDM5C	p.L1296fs	mut	chrX, Male		S3
MO_1214	Renal Cell Carcinoma	PBRM1	p.K909*	mut	LOH	LOH	S3
MO_1214	Renal Cell Carcinoma	SETD2	p.Q1199*	mut	LOH	LOH	S3
MO_1215	Prostate Neuroendocrine Carcinoma	PTEN		del			S2
MO_1215	Prostate Neuroendocrine Carcinoma	RB1		del			S3
MO_1215	Prostate Neuroendocrine Carcinoma	SETDB2		del			S3
MO_1215	Prostate Neuroendocrine Carcinoma	TP53	p.R333fs	mut	LOH	LOH	S3
MO_1215	Prostate Neuroendocrine Carcinoma	ARID1B	p.H93-H99 del	mut			S3
MO_1215	Prostate Neuroendocrine Carcinoma	TMPRSS2-ERG		fus			D3
MO_1215	Prostate Neuroendocrine Carcinoma	ASXL2-RAB3GAP1		fus			S3
MO_1217	Undifferentiated Malignant Neoplasm	High TMB		mut			S2
MO_1217	Undifferentiated Malignant Neoplasm	CREBBP	p.Q771*	mut	LOH	LOH	S3
MO_1217	Undifferentiated Malignant Neoplasm	FAT1	p.Q3705*	mut	p.G3964*	mut	S3
MO_1217	Undifferentiated Malignant Neoplasm	KAT6A	p.Q1205*	mut	LOH	LOH	S3
MO_1217	Undifferentiated Malignant Neoplasm	LATS1	p.Q528*	mut	LOH	LOH	S3
MO_1217	Undifferentiated Malignant Neoplasm	LATS2	p.W465*	mut	LOH	LOH	S3
MO_1217	Undifferentiated Malignant Neoplasm	PPM1D	p.W427*	mut	LOH	LOH	S3
MO_1217	Undifferentiated Malignant Neoplasm	TP53	p.S241F	mut	splice don	mut	S3
MO_1217	Undifferentiated Malignant Neoplasm	RB1	del exons 18-26	mut	LOH	LOH	S3
MO_1217	Undifferentiated Malignant Neoplasm	LATS2-13q12.11		fus	LOH	LOH	S3
MO_1219	Prostate Adenocarcinoma	No actionable/informative events identified					X
MO_1220	Desmoplastic Small-Round-Cell Tumor	High TMB		mut			S2
MO_1220	Desmoplastic Small-Round-Cell Tumor	CDKN2A		del			S2
MO_1220	Desmoplastic Small-Round-Cell Tumor	RAD51B		del			S3
MO_1220	Desmoplastic Small-Round-Cell Tumor	TP53	p.C176G	mut	LOH	LOH	S3
MO_1220	Desmoplastic Small-Round-Cell Tumor	EWSR1-WT1		fus			D3
MO_1221	Prostate Adenocarcinoma	AR		amp	exp		R2
MO_1221	Prostate Adenocarcinoma	ATM	splice acc.	germ	LOH in tumor	LOH	G1*
MO_1222	Extraskeletal Myxoid Chondrosarcoma	EWSR1-NR4A3		fus			D3
MO_1222	Extraskeletal Myxoid Chondrosarcoma	PARK2	p.R275W	germ	No 2nd hit in tumor		G1
MO_1223	Squamous Cell Carcinoma, NOS	APC	p.P1319S	mut	LOH	LOH	S3
MO_1223	Squamous Cell Carcinoma, NOS	CASP8	p.Q524*	mut	LOH	LOH	S3
MO_1223	Squamous Cell Carcinoma, NOS	MAX	p.R60Q	mut			S3
MO_1223	Squamous Cell Carcinoma, NOS	PIK3CA	p.E542K	mut			S2
MO_1223	Squamous Cell Carcinoma, NOS	Human papillomavirus 16		virus			S3
MO_1224	Urethral Urothelial Carcinoma	CDKN2A		del			S2
MO_1224	Urethral Urothelial Carcinoma	CDKN1A	p.G91fs	mut			S3
MO_1224	Urethral Urothelial Carcinoma	CDKN1B	p.E86*	mut			S3
MO_1224	Urethral Urothelial Carcinoma	PIK3CA	p.E545K	mut			S2
MO_1224	Urethral Urothelial Carcinoma	TP53	p.R213P	mut	LOH	LOH	S3
MO_1226	Angiosarcoma	ATM	p.W1933*	mut			S3
MO_1227	Breast Invasive Lobular Carcinoma	High TMB		mut			S2
MO_1227	Breast Invasive Lobular Carcinoma	ARID1A	p.Q944*	mut			S2
MO_1227	Breast Invasive Lobular Carcinoma	CDH1	p.R784fs	mut	LOH	LOH	S3
MO_1227	Breast Invasive Lobular Carcinoma	ERBB2	p.S305C	mut			S2
MO_1227	Breast Invasive Lobular Carcinoma	NF1	p.W2494*	mut	LOH	LOH	S2
MO_1227	Breast Invasive Lobular Carcinoma	PIK3CA	p.H1047R	mut	p.E418K	mut	S1 (ER+)
MO_1228	Skin Adnexal Carcinoma	High TMB		mut			S2
MO_1228	Skin Adnexal Carcinoma	ARID1B	p.Q791*	mut	p.P582L, p.P1891S	mut	S3
MO_1228	Skin Adnexal Carcinoma	RB1	splice don.	mut	LOH	LOH	S3
MO_1228	Skin Adnexal Carcinoma	TP53	p.V274_R280del	mut	LOH	LOH	S3
MO_1229	Myxoid/Round-Cell Liposarcoma	PTEN		del			S2
MO_1229	Myxoid/Round-Cell Liposarcoma	FUS-DDIT3		fus			S3
MO_1230	Breast Invasive Ductal Carcinoma	FOXO3		del			S3
MO_1230	Breast Invasive Ductal Carcinoma	ESR1	p.D538G	mut			R2
MO_1230	Breast Invasive Ductal Carcinoma	ESR1	p.Y537S (subclonal)	mut			R2
MO_1230	Breast Invasive Ductal Carcinoma	GATA3	p.A441fs	mut			S3
MO_1230	Breast Invasive Ductal Carcinoma	MEN1	p.L83fs	mut	LOH	LOH	S3
MO_1231	Stomach Adenocarcinoma	ARID1A	p.E1227fs	mut	LOH	LOH	S2
MO_1231	Stomach Adenocarcinoma	SMAD4	p.Q289*	mut			S3
MO_1231	Stomach Adenocarcinoma	TP53	p.F113V	mut	LOH	LOH	S3
MO_1232	Prostate Adenocarcinoma	BRCA1	p.Q1756fs	germ	LOH in tumor	LOH	G1*
MO_1232	Prostate Adenocarcinoma	AR		amp	exp		R2
MO_1232	Prostate Adenocarcinoma	KRAS	p.Q61L	mut			S2
MO_1232	Prostate Adenocarcinoma	FOXA1	p.A287fs	mut			S3
MO_1232	Prostate Adenocarcinoma	TP53	p.H193D	mut	LOH	LOH	S3
MO_1232	Prostate Adenocarcinoma	KAT2B	p.N504fs	mut			S3
MO_1232	Prostate Adenocarcinoma	CTNNA1-GLRA1		fus			S3
MO_1233	Adenoid Cystic Carcinoma	KDM6A	p.Q1304*	mut	LOH	LOH	S3
MO_1233	Adenoid Cystic Carcinoma	NOTCH1	p.V1578del	mut			S2
MO_1234	Prostate Adenocarcinoma	KMT2C	p.E2798fs	mut			S3
MO_1234	Prostate Adenocarcinoma	PTEN	p.E256fs	mut			S2
MO_1234	Prostate Adenocarcinoma	ERCC4	p.M222fs	germ	No 2nd hit in tumor		G1
MO_1236	Lung Adenocarcinoma	CCND3		amp	exp		S2
MO_1236	Lung Adenocarcinoma	TP53	p.G154V	mut	LOH	LOH	S3
MO_1236	Lung Adenocarcinoma	KEAP1	p.E37*	mut	LOH	LOH	S3
MO_1236	Lung Adenocarcinoma	EP300	p.P933fs	mut			S3
MO_1236	Lung Adenocarcinoma	SMAD2	p.G457*	mut			S3
MO_1237	Breast Invasive Ductal Carcinoma	BAP1	p.Q392*	mut	LOH	LOH	S3
MO_1237	Breast Invasive Ductal Carcinoma	PIK3R1	p.H450_T454del	mut	LOH	LOH	S3
MO_1237	Breast Invasive Ductal Carcinoma	PTEN	p.H185fs	mut	LOH	LOH	S2
MO_1237	Breast Invasive Ductal Carcinoma	TP53	p.E180fs	mut	LOH	LOH	S3
MO_1237	Breast Invasive Ductal Carcinoma	CHEK2	p.E64K	germ	LOH in tumor	LOH	G1
MO_1239	Breast Invasive Ductal Carcinoma	FGFR1		amp	exp		S2
MO_1239	Breast Invasive Ductal Carcinoma	PIK3CA	p.E545K	mut			S1 (ER+)
MO_1239	Breast Invasive Ductal Carcinoma	ARID1A	p.S138*	mut	LOH	LOH	S2
MO_1239	Breast Invasive Ductal Carcinoma	MAP3K1	p.K272fs	mut	p.Q803fs	mut	R2
MO_1239	Breast Invasive Ductal Carcinoma	NF1	p.E318K	mut	LOH	LOH	S2
MO_1239	Breast Invasive Ductal Carcinoma	NF1	del exon 7	mut	LOH	LOH	S2
MO_1239	Breast Invasive Ductal Carcinoma	TP53	p.Q331*	mut	LOH	LOH	S3
MO_1240	Prostate Adenocarcinoma	CHD1		del			S3
MO_1240	Prostate Adenocarcinoma	SPOP	p.F133L	mut			S3
MO_1241	Prostate Adenocarcinoma	AR		amp	exp		R2
MO_1241	Prostate Adenocarcinoma	RB1		del			S3
MO_1241	Prostate Adenocarcinoma	SETDB2		del			S3
MO_1241	Prostate Adenocarcinoma	FOXO3		del			S3
MO_1241	Prostate Adenocarcinoma	APC	p.P1432fs	mut	LOH	LOH	S3
MO_1241	Prostate Adenocarcinoma	KAT6B	p.D1476fs	mut			S3
MO_1241	Prostate Adenocarcinoma	TMPRSS2-ERG		fus			D3
MO_1244	Prostate Adenocarcinoma	AR		amp	exp		R2
MO_1244	Prostate Adenocarcinoma	RB1	p.G617fs	mut	LOH	LOH	S3
MO_1244	Prostate Adenocarcinoma	TP53	p.Q165*	mut	LOH	LOH	S3
MO_1244	Prostate Adenocarcinoma	TMPRSS2-ERG		fus			D3
MO_1245	Uterine Leiomyosarcoma	PTEN		del			S2
MO_1245	Uterine Leiomyosarcoma	RB1		del			S3
MO_1245	Uterine Leiomyosarcoma	TP53		del			S3
MO_1245	Uterine Leiomyosarcoma	KAT6B		del			S3
MO_1245	Uterine Leiomyosarcoma	SETDB2		del			S3
MO_1245	Uterine Leiomyosarcoma	ATRX-Xp21.1		fus	LOH	LOH	S3
MO_1247	Breast Invasive Ductal Carcinoma	ESR1		amp	exp		S3
MO_1247	Breast Invasive Ductal Carcinoma	FOXO3		del			S3
MO_1247	Breast Invasive Ductal Carcinoma	NF1	p.R1412I	mut			S3
MO_1248	Serous Ovarian Cancer	BRIP1	del Exons 2-3	germ	LOH in tumor	LOH	G1*
MO_1248	Serous Ovarian Cancer	CDKN2A	p.E10*	mut	LOH	LOH	S2
MO_1248	Serous Ovarian Cancer	TP53	p.R290fs	mut	LOH	LOH	S3
MO_1249	Prostate Adenocarcinoma	CCND1		amp	exp		S2
MO_1249	Prostate Adenocarcinoma	PTEN		del			S2
MO_1249	Prostate Adenocarcinoma	ASXL2	p.N240fs	mut			S3
MO_1249	Prostate Adenocarcinoma	CHUK	p.D171fs	mut	LOH	LOH	S3
MO_1249	Prostate Adenocarcinoma	KMT2C	p.L1704*	mut			S3
MO_1249	Prostate Adenocarcinoma	NCOR1	p.G2040_C2056del	mut	LOH	LOH	S3
MO_1249	Prostate Adenocarcinoma	TMPRSS2-ERG		fus			D3
MO_1249	Prostate Adenocarcinoma	ASXL2-RHBDD1		fus			S3
MO_1250	Lung Adenocarcinoma	RB1		del			S3
MO_1250	Lung Adenocarcinoma	ERBB2		amp	exp		S2
MO_1250	Lung Adenocarcinoma	ERBB2	p.Y772_A775dup	mut			S2
MO_1250	Lung Adenocarcinoma	TP53	p.L93fs	mut	LOH	LOH	S3
MO_1251	Renal Clear Cell Carcinoma	VHL	p.F148fs	mut	LOH	LOH	S3
MO_1251	Renal Clear Cell Carcinoma	ARID1A	p.E1935*	mut			S2
MO_1251	Renal Clear Cell Carcinoma	ARID2	p.R1273*	mut	LOH	LOH	S3
MO_1251	Renal Clear Cell Carcinoma	BAP1	p.N695fs	mut	LOH	LOH	S2
MO_1251	Renal Clear Cell Carcinoma	HIF1A	p.P454fs	mut			S3
MO_1252	Dedifferentiated Liposarcoma	CDK4		amp	exp		S2
MO_1252	Dedifferentiated Liposarcoma	MDM2		amp	exp		S2
MO_1252	Dedifferentiated Liposarcoma	FGFR1		amp	exp		S2
MO_1253	Lung Adenocarcinoma	ALK	p.L1196M	mut			R1, S2
MO_1253	Lung Adenocarcinoma	EML4-ALK		fus			S1
MO_1256	Adrenocortical Carcinoma	KMT2D	p.R2401fs	mut			S3
MO_1256	Adrenocortical Carcinoma	MEN1	p.E196fs	mut	LOH	LOH	S3
MO_1256	Adrenocortical Carcinoma	RNF43	p.G659fs	mut	LOH	LOH	S3
MO_1256	Adrenocortical Carcinoma	ZNRF3	Splice don.	mut	LOH	LOH	S3
MO_1256	Adrenocortical Carcinoma	PMS2	Splice don.	germ	LOH in tumor	LOH	G1*
MO_1260	Prostate Adenocarcinoma	PTEN	p.K267fs	mut	p.N323fs	mut	S2
MO_1260	Prostate Adenocarcinoma	TMPRSS2-ERG		fus			D3
MO_1260	Prostate Adenocarcinoma	PRKCE-MSH2		fus	LOH	LOH	S1
MO_1260	Prostate Adenocarcinoma	RNF43	p.G659fs	mut			S3
MO_1260	Prostate Adenocarcinoma	ZFHX3	p.G1925ffs	mut			S3
MO_1260	Prostate Adenocarcinoma	ASXL1	p.G646fs	mut			S3
MO_1260	Prostate Adenocarcinoma	ATR	p.L1255fs	mut			S3
MO_1260	Prostate Adenocarcinoma	KMT2A	p.S774fs	mut			S3
MO_1260	Prostate Adenocarcinoma	MEN1	p.R521fs	mut			S3
MO_1260	Prostate Adenocarcinoma	NCOR2	p.A847fs	mut			S3
MO_1260	Prostate Adenocarcinoma	BARD1	p.K171fs	mut			S3
MO_1262	Prostate Adenocarcinoma	RAD51B		del			S2
MO_1262	Prostate Adenocarcinoma	RAD51C		del			S2
MO_1262	Prostate Adenocarcinoma	ASXL2		del			S3
MO_1262	Prostate Adenocarcinoma	GSK3B	p.D190fs	mut			S3
MO_1262	Prostate Adenocarcinoma	KMT2C	p.Q2385*	mut			S3
MO_1262	Prostate Adenocarcinoma	MED12	p.G44A	mut	LOH	LOH	S3
MO_1262	Prostate Adenocarcinoma	RNF43	p.L82*	mut	LOH	LOH	S3
MO_1262	Prostate Adenocarcinoma	TMPRSS2-ETV4		fus			D3
MO_1263	Prostate Adenocarcinoma	AR		amp	exp		R2
MO_1263	Prostate Adenocarcinoma	PIK3CB		amp	exp		S2
MO_1263	Prostate Adenocarcinoma	CDK4		amp	exp		S2
MO_1263	Prostate Adenocarcinoma	MYC		amp	exp		S2
MO_1263	Prostate Adenocarcinoma	TMPRSS2-ERG		fus			D3
MO_1263	Prostate Adenocarcinoma	TP53	p.V157F	mut	LOH	LOH	S3
MO_1264	Fibrolamellar Carcinoma	DNAJB1-PRKACA		fus			D3
MO_1264	Fibrolamellar Carcinoma	NCOR1	p.S1519fs	mut			S3
MO_1265	Colon Adenocarcinoma	SMAD4		del			S3
MO_1265	Colon Adenocarcinoma	APC	p.R232*	mut	LOH	LOH	S3
MO_1265	Colon Adenocarcinoma	ATRX	p.S1943*	mut			S3
MO_1265	Colon Adenocarcinoma	DICER1	splice acc.	mut	LOH	LOH	S3
MO_1265	Colon Adenocarcinoma	TP53	p.I195T	mut	LOH	LOH	S3
MO_1265	Colon Adenocarcinoma	CCDC61-ALK		fus			S2
MO_1266	Breast Invasive Ductal Carcinoma	High TMB		mut			S2
MO_1266	Breast Invasive Ductal Carcinoma	ERBB2		amp	exp		S1
MO_1266	Breast Invasive Ductal Carcinoma	PIK3CA	p.H1047L	mut			S1 (ER+)
MO_1266	Breast Invasive Ductal Carcinoma	SPEN	p.E1048*	mut	LOH	LOH	S3
MO_1266	Breast Invasive Ductal Carcinoma	NCOR1	p.Q1087*	mut			S3
MO_1267	Breast Invasive Ductal Carcinoma	ERBB2		amp	exp		S1
MO_1267	Breast Invasive Ductal Carcinoma	NOTCH2		amp	exp		S3
MO_1267	Breast Invasive Ductal Carcinoma	PARS2-NOTCH2		fus			S3
MO_1267	Breast Invasive Ductal Carcinoma	PIK3CA	p.E545K	mut	p.V346A	mut	S2 (ER-neg)
MO_1268	Mullerian Poorly Differentiated Carcinoma	BRCA1	p.E1817*	germ	LOH in tumor	LOH	G1*
MO_1268	Mullerian Poorly Differentiated Carcinoma	TP53	p.M237I	mut	LOH	LOH	S3
MO_1269	Breast Invasive Ductal Carcinoma	High TMB		mut			S2
MO_1269	Breast Invasive Ductal Carcinoma	PIK3CA	p.H1047R	mut			S1 (ER+)
MO_1269	Breast Invasive Ductal Carcinoma	TP53	p.R248Q	mut	LOH	LOH	S3
MO_1269	Breast Invasive Ductal Carcinoma	NF1-ASIC2		fus			S2
MO_1271	Breast Invasive Ductal Carcinoma	High TMB		mut			S2
MO_1271	Breast Invasive Ductal Carcinoma	KMT2C	p.G148R	mut	p.E3724*	mut	S3
MO_1271	Breast Invasive Ductal Carcinoma	PIK3CA	p.E545K	mut			S2 (ER-neg)
MO_1271	Breast Invasive Ductal Carcinoma	TP53	p.K139N, p.S116F,p.D259H	mut	LOH	LOH	S3
MO_1271	Breast Invasive Ductal Carcinoma	RAD50	p.T109fs	germ	No 2nd hit in tumor		G1
MO_1272	Chromophobe Renal Cell Carcinoma	APC	p.R332Q	mut			S3
MO_1272	Chromophobe Renal Cell Carcinoma	NCOR2	p.R986fs	mut			S3
MO_1274	Small Cell Carcinoma of Unknown Primary	TP53	p.R213*	mut	p.P191fs	mut	S3
MO_1274	Small Cell Carcinoma of Unknown Primary	CREBBP	p.A259T	mut	LOH	LOH	S3
MO_1276	Breast Invasive Ductal Carcinoma	ERBB2		amp	exp		S1
MO_1276	Breast Invasive Ductal Carcinoma	MAP3K1	p.K310fs	mut	LOH	LOH	R2
MO_1276	Breast Invasive Ductal Carcinoma	PIK3CA	p.E545K	mut			S2 (ER-neg)
MO_1276	Breast Invasive Ductal Carcinoma	TP53	p.Y327*	mut	LOH	LOH	S3
MO_1277	Prostate Adenocarcinoma	AR		amp	exp		R2
MO_1277	Prostate Adenocarcinoma	TMPRSS2-ERG		fus			D3
MO_1277	Prostate Adenocarcinoma	TP53-CDC16		fus	LOH	LOH	S3
MO_1278	Perivascular Epithelioid Cell Tumor	TSC1	p.R246fs	mut			S3
MO_1279	Colon Adenocarcinoma	CCND2		amp	exp		S2
MO_1279	Colon Adenocarcinoma	APC	p.R1450*	mut	LOH	LOH	S3
MO_1279	Colon Adenocarcinoma	KRAS	p.G12S	mut			R1, S2
MO_1279	Colon Adenocarcinoma	TP53	p.Y205C	mut	LOH	LOH	S3
MO_1283	Embryonal Rhabdomyosarcoma	DICER1	p.R745*	germ	somatic 2nd hit in tumor		G1
MO_1283	Embryonal Rhabdomyosarcoma	DICER1	p.E1813G	mut			S3
MO_1283	Embryonal Rhabdomyosarcoma	TP53	p.L323fs	mut	LOH	LOH	S3
MO_1284	Lung Adenocarcinoma	Enrolled as Adenocarcinoma, Favor Lung Primary		diagnosis			D1
MO_1284	Lung Adenocarcinoma	CDKN2A		del			S2
MO_1284	Lung Adenocarcinoma	KIF5B-RET		fus			S2, D1
MO_1285	Poorly Differentiated Non-Small Cell Lung Cancer	Enrolled as CUP, Dx. Lung cancer		diagnosis			D1
MO_1285	Poorly Differentiated Non-Small Cell Lung Cancer	CDKN2A		del			S2
MO_1285	Poorly Differentiated Non-Small Cell Lung Cancer	EML4-ALK		fus			S1
MO_1286	Lung Squamous Cell Carcinoma	DNMT3A	p.E36fs	mut			S3
MO_1286	Lung Squamous Cell Carcinoma	MECOM	p.K364fs	mut			S3
MO_1286	Lung Squamous Cell Carcinoma	TP63	p.W192*	mut			S3
MO_1286	Lung Squamous Cell Carcinoma	AKAP13-IGF1R		fus			S3
MO_1287	Breast Invasive Ductal Carcinoma	MDM2		amp	exp		S2
MO_1287	Breast Invasive Ductal Carcinoma	PAK1		amp	exp		S3
MO_1287	Breast Invasive Ductal Carcinoma	MYC		amp	exp		S2
MO_1287	Breast Invasive Ductal Carcinoma	ATR	p.D1568fs	mut			S3
MO_1287	Breast Invasive Ductal Carcinoma	TP53	p.R181H	mut	LOH	LOH	S3
MO_1287	Breast Invasive Ductal Carcinoma	GOSR1-NF1		fus			S2
MO_1288	Ovatian cancer (not breast cancer)	Enrolled as Breast cance	should be Ovarian cancer	diagnosis			D1
MO_1288	Ovatian cancer (not breast cancer)	BRCA2	p.L1908fs	germ	LOH in tumor	LOH	G1*
MO_1288	Ovatian cancer (not breast cancer)	TP53	p.C176Y	mut	LOH	LOH	S3
MO_1289	Breast Invasive Ductal Carcinoma	PIK3CA		amp	exp		S3
MO_1289	Breast Invasive Ductal Carcinoma	PIK3CA	p.H1047R	mut			S2 (ER-neg)
MO_1289	Breast Invasive Ductal Carcinoma	TP53	p.R282W	mut	LOH	LOH	S3
MO_1290	Small Cell Bladder Cancer	AKT2		amp	exp		S2
MO_1290	Small Cell Bladder Cancer	RB1	p.S391fs	mut	LOH	LOH	S3
MO_1290	Small Cell Bladder Cancer	NFKBIA	p.S76*	mut			S3
MO_1290	Small Cell Bladder Cancer	TP53	p.Y220C	mut			S3
MO_1292	Breast Invasive Ductal Carcinoma	CCNE1		amp	exp		S2
MO_1292	Breast Invasive Ductal Carcinoma	CUL4A		amp	exp		S3
MO_1292	Breast Invasive Ductal Carcinoma	TP53	p.I232_N235dup	mut	LOH	LOH	S3
MO_1292	Breast Invasive Ductal Carcinoma	PPP2R2A		del			S3
MO_1294	Lung Adenocarcinoma	TP53		del			S3
MO_1294	Lung Adenocarcinoma	KRAS		amp	exp		S3
MO_1294	Lung Adenocarcinoma	KRAS	p.G12C	mut			S2
MO_1295	Desmoplastic Small-Round-Cell Tumor	EWSR1-WT1		fus			D3
MO_1296	Pancreatobiliary Ampullary Carcinoma	PAK1		amp	exp		S3
MO_1296	Pancreatobiliary Ampullary Carcinoma	CDKN2A		del			S2
MO_1296	Pancreatobiliary Ampullary Carcinoma	TP53	p.A161fs	mut	LOH	LOH	S3
MO_1297	Neuroendocrine Carcinoma of the Stomach	ATRX	p.L192fs	mut	chrX, Male		S3
MO_1297	Neuroendocrine Carcinoma of the Stomach	MEN1	p.P67fs	mut	LOH	LOH	S3
MO_1298	Breast Invasive Ductal Carcinoma	CDKN2A	p.D84N	mut			S2
MO_1298	Breast Invasive Ductal Carcinoma	TP53	p.R110fs	mut	LOH	LOH	S3
MO_1298	Breast Invasive Ductal Carcinoma	SEC22B-NOTCH2		fus			S3
MO_1298	Breast Invasive Ductal Carcinoma	NOTCH2		amp	exp		S3
MO_1298	Breast Invasive Ductal Carcinoma	RAD51	p.R150Q	germ	No 2nd hit in tumor		G1
MO_1300	Breast Invasive Lobular Carcinoma	High TMB		mut			S2
MO_1300	Breast Invasive Lobular Carcinoma	ARID1A	p.MQ753*	mut			S2
MO_1300	Breast Invasive Lobular Carcinoma	CDH1	p.P708fs	mut	LOH	LOH	S3
MO_1300	Breast Invasive Lobular Carcinoma	ERBB2	p.L755S	mut			R2, S2
MO_1300	Breast Invasive Lobular Carcinoma	NF1	p.Q1010*	mut	LOH	LOH	S2
MO_1300	Breast Invasive Lobular Carcinoma	PIK3CA	p.H1047R	mut			S1 (ER+)
MO_1300	Breast Invasive Lobular Carcinoma	RB1	p.R445*	mut	LOH	LOH	S3
MO_1300	Breast Invasive Lobular Carcinoma	TP53	p.E51fs	mut	LOH	LOH	S3
MO_1300	Breast Invasive Lobular Carcinoma	ATRX-Xq21.31		fus	LOH	LOH	S3
MO_1301	Breast Invasive Ductal Carcinoma	NOTCH1		amp	exp		S3
MO_1301	Breast Invasive Ductal Carcinoma	NOTCH1	p.Q1722P	mut			S3
MO_1301	Breast Invasive Ductal Carcinoma	TP53	p.F113V	mut	LOH	LOH	S3
MO_1301	Breast Invasive Ductal Carcinoma	DNAJC7-BRCA1		fus	LOH	LOH	S2
MO_1302	Breast Invasive Ductal Carcinoma	AR		amp	exp		S2
MO_1302	Breast Invasive Ductal Carcinoma	CCND1		amp	exp		S2
MO_1302	Breast Invasive Ductal Carcinoma	ESR1	p.D538G	mut	LOH	LOH	R2, S2
MO_1302	Breast Invasive Ductal Carcinoma	TP53	p.F109C	mut	LOH	LOH	S3
MO_1302	Breast Invasive Ductal Carcinoma	GATA3	p.D335fs	mut			S3
MO_1302	Breast Invasive Ductal Carcinoma	ESR1-ARID1B		fus			S3
MO_1304	Cutaneous Squamous Cell Carcinoma	High TMB		mut			ICI Standard of care
MO_1304	Cutaneous Squamous Cell Carcinoma	ARID1A	p.S645*	mut			S2
MO_1304	Cutaneous Squamous Cell Carcinoma	BIRC3	p.F9fs	mut			S3
MO_1304	Cutaneous Squamous Cell Carcinoma	TP53	p.R248W	mut			S3
MO_1304	Cutaneous Squamous Cell Carcinoma	TP53	p.Q16*	mut			S3
MO_1305	Inflammatory Breast Cancer	ESR1	p.Y537S	mut			R2,S2
MO_1305	Inflammatory Breast Cancer	FOXO3		del			S3
MO_1306	Yolk Sac Tumor	KRAS		amp	exp		S3
MO_1306	Yolk Sac Tumor	CCND2		amp	exp		S2
MO_1306	Yolk Sac Tumor	LRP6		amp	exp		S3
MO_1306	Yolk Sac Tumor (Testicular Germ Cell Tumor)	KRAS	p.G12V	mut			S2
MO_1306	Yolk Sac Tumor	TP53	p.Y220fs	mut	LOH	LOH	S3
MO_1307	Cutaneous Squamous Cell Carcinoma	High TMB		mut			ICI Standard of care
MO_1307	Cutaneous Squamous Cell Carcinoma	PIK3R1	p.R461*	mut	p.D281H	mut	S3
MO_1307	Cutaneous Squamous Cell Carcinoma	RB1	splice don.	mut	LOH	LOH	S3
MO_1307	Cutaneous Squamous Cell Carcinoma	TP53	p.P278S	mut	LOH	LOH	S3
MO_1309	Oropharynx Squamous Cell Carcinoma	YAP1		amp	exp		S3
MO_1309	Oropharynx Squamous Cell Carcinoma	CASP8	p.R68*	mut	LOH	LOH	S3
MO_1309	Oropharynx Squamous Cell Carcinoma	SMARCA4	p.Q183*	mut			S3
MO_1309	Oropharynx Squamous Cell Carcinoma	Human papillomavirus 16		virus			S3
MO_1310	Leiomyosarcoma	TP53	p.V272M	mut	LOH	LOH	S3
MO_1310	Leiomyosarcoma	KMT2D	p.S1950fs	mut			S3
MO_1312	Extrahepatic Cholangiocarcinoma	MYC		amp	exp		S3
MO_1312	Extrahepatic Cholangiocarcinoma	CDKN2A		del			S2
MO_1312	Extrahepatic Cholangiocarcinoma	MAP2K4		del			S3
MO_1312	Extrahepatic Cholangiocarcinoma	KRAS	p.G12V	mut			S2
MO_1312	Extrahepatic Cholangiocarcinoma	TP53	p.R273C	mut	LOH	LOH	S3
MO_1313	Soft Tissue Myoepithelial Carcinoma	YAP1		amp	exp		S3
MO_1313	Soft Tissue Myoepithelial Carcinoma	CDKN2A		del			S2
MO_1313	Soft Tissue Myoepithelial Carcinoma	NF1	p.M1215R	mut	LOH	LOH	S2
MO_1313	Soft Tissue Myoepithelial Carcinoma	AL049758.2-ATM		fus			S3
MO_1315	Lung Squamous Cell Carcinoma	DICER1		del			S3
MO_1315	Lung Squamous Cell Carcinoma	TP53	p.S260T	mut	LOH	LOH	S3
MO_1315	Lung Squamous Cell Carcinoma	KEAP1	p.R470H	mut			S3
MO_1315	Lung Squamous Cell Carcinoma	KIF5B-RET		fus			S2
MO_1316	Prostate Adenocarcinoma	NCOR2		del			S3
MO_1316	Prostate Adenocarcinoma	AR	p.L702H	mut			R2
MO_1316	Prostate Adenocarcinoma	KMT2C	p.S1617*	mut			S3
MO_1316	Prostate Adenocarcinoma	TMPRSS2-ERG		fus			D3
MO_1316	Prostate Adenocarcinoma	ASXL2-CLHC1		fus			S3
MO_1317	Breast Invasive Ductal Carcinoma	FAM134C-BRCA1		fus	LOH	LOH	S2
MO_1317	Breast Invasive Ductal Carcinoma	ESR1-BMPR2		fus	exp		S3
MO_1318	Breast Invasive Ductal Carcinoma	CCND1		amp	exp		S2
MO_1318	Breast Invasive Ductal Carcinoma	PTEN		del			S2
MO_1318	Breast Invasive Ductal Carcinoma	SMAD3		del			S3
MO_1318	Breast Invasive Ductal Carcinoma	FOXA1	p.S234F	mut			S3
MO_1318	Breast Invasive Ductal Carcinoma	MAP2K4	p.E171fs	mut	LOH	LOH	S3
MO_1318	Breast Invasive Ductal Carcinoma	PPM1D	p.L484*	mut			S3
MO_1319	Gastrointestinal Stromal Tumor	CDKN2A		del			S2
MO_1319	Gastrointestinal Stromal Tumor	HOXB13	p.G84E	germ	No 2nd hit in tumor		G1
MO_1320	Breast Invasive Ductal Carcinoma	RB1		del			S3
MO_1320	Breast Invasive Ductal Carcinoma	TP53	splice don.	mut	LOH	LOH	S3
MO_1322	Adrenocortical Carcinoma	NCOR2-RNF123		fus			S3
MO_1322	Adrenocortical Carcinoma	PIK3R1	p.Y408C	mut			S3
MO_1323	Breast Invasive Ductal Carcinoma	CCND1		amp	exp		S2
MO_1323	Breast Invasive Ductal Carcinoma	FGFR1		amp	exp		S2
MO_1323	Breast Invasive Ductal Carcinoma	FGF4		amp	exp		S3
MO_1323	Breast Invasive Ductal Carcinoma	KMT2C	p.S3660*	mut			S3
MO_1323	Breast Invasive Ductal Carcinoma	MEN1	p.L569fs	mut	LOH	LOH	S3
MO_1324	Breast Invasive Ductal Carcinoma	AKT1		amp	exp		S2
MO_1324	Breast Invasive Ductal Carcinoma	PIK3CA	p.H1047R	mut			S2 (ER-neg)
MO_1324	Breast Invasive Ductal Carcinoma	TP53	p.R248W	mut	LOH	LOH	S3
MO_1324	Breast Invasive Ductal Carcinoma	BTG1	p.G131*	mut	LOH	LOH	S3
MO_1324	Breast Invasive Ductal Carcinoma	KMT2C-EIF3A		fus			S3
MO_1325	Lung Adenocarcinoma	KRAS	p.G12A	mut			S2
MO_1325	Lung Adenocarcinoma	ATM	splice acc.	mut	LOH	LOH	S2
MO_1325	Lung Adenocarcinoma	ARID1A	p.Y1719*	mut			S2
MO_1325	Lung Adenocarcinoma	CHD1	splice acc.	mut			S3
MO_1328	Penile Squamous Cell Carcinoma	High TMB		mut			S2
MO_1328	Penile Squamous Cell Carcinoma	KMT2D	p.W2049*	mut			S3
MO_1328	Penile Squamous Cell Carcinoma	BRCA1	p.N1355fs	germ	LOH in tumor	LOH	G1*
MO_1328	Penile Squamous Cell Carcinoma	Human papillomavirus 16		virus			S3
MO_1329	Myxoid Chondrosarcoma	IDH1	p.R132G	mut			S2
MO_1330	Breast Invasive Ductal Carcinoma	BARD1		del			S3
MO_1330	Breast Invasive Ductal Carcinoma	High TMB		mut			S2
MO_1330	Breast Invasive Ductal Carcinoma	TP53	p.L194R	mut	LOH	LOH	S3
MO_1330	Breast Invasive Ductal Carcinoma	NCOR2-DHX37		fus	LOH	LOH	S3
MO_1331	Oral Cavity Squamous Cell Carcinoma	TRAF3		del			S3
MO_1331	Oral Cavity Squamous Cell Carcinoma	PBRM1		del			S3
MO_1331	Oral Cavity Squamous Cell Carcinoma	Human papillomavirus 16		virus			S3
MO_1331	Oral Cavity Squamous Cell Carcinoma	PCNX-RAD51B		fus	LOH	LOH	S3
MO_1333	Embryonal Carcinoma	EGFR		amp	exp		S2
MO_1333	Embryonal Carcinoma	CRKL		amp	exp		S3
MO_1333	Embryonal Carcinoma	ATR	p.G1074*	mut			S3
MO_1333	Embryonal Carcinoma	CREBBP	p.T345I	mut			S3
MO_1333	Embryonal Carcinoma	SMARCA2	splice acc.	mut			S3
MO_1333	Embryonal Carcinoma	NBN	p.P381fs	germ	No 2nd hit in tumor		G1
MO_1335	Breast Invasive Ductal Carcinoma	EIF3B		amp	exp		S3
MO_1335	Breast Invasive Ductal Carcinoma	PIK3CA	p.E545A	mut			S2 (ER-neg)
MO_1335	Breast Invasive Ductal Carcinoma	TP53	p.L264fs	mut	LOH	LOH	S3
MO_1336	Prostate Adenocarcinoma	AR		amp	exp		R2
MO_1336	Prostate Adenocarcinoma	PTEN		del			S2
MO_1336	Prostate Adenocarcinoma	CHD1		del			S3
MO_1336	Prostate Adenocarcinoma	SPOP	p.F102V	mut			S3
MO_1336	Prostate Adenocarcinoma	KDM6A	splice acc.	mut	chrX, Male		S3
MO_1337	Prostate Adenocarcinoma	AR		amp	exp		R2
MO_1337	Prostate Adenocarcinoma	CDKN2C		del			S2
MO_1337	Prostate Adenocarcinoma	PTEN		del			S2
MO_1337	Prostate Adenocarcinoma	TP53		del			S3
MO_1337	Prostate Adenocarcinoma	APC	p.R1450*	mut	LOH	LOH	S3
MO_1337	Prostate Adenocarcinoma	TMPRSS2-ERG		fus			D3
MO_1337	Prostate Adenocarcinoma	BUB1B	p.L1012P	germ	No 2nd hit in tumor		G1
MO_1338	Intrahepatic Cholangiocarcinoma	CCNE1		amp	exp		S2
MO_1338	Intrahepatic Cholangiocarcinoma	KEAP1		del			S3
MO_1338	Intrahepatic Cholangiocarcinoma	SMAD4		del			S3
MO_1338	Intrahepatic Cholangiocarcinoma	STK11		del			S2
MO_1338	Intrahepatic Cholangiocarcinoma	TP53	p.P98fs	mut	LOH	LOH	S3
MO_1338	Intrahepatic Cholangiocarcinoma	LZTR1	p.Y136fs	mut	LOH	LOH	S3
MO_1339	Prostate Adenocarcinoma	CDKN1B		del			S3
MO_1339	Prostate Adenocarcinoma	CREBL2		del			S3
MO_1339	Prostate Adenocarcinoma	TP53	p.H179R	mut	LOH	LOH	S3
MO_1339	Prostate Adenocarcinoma	PMS2	p.R287fs	mut	LOH	LOH	S3
MO_1339	Prostate Adenocarcinoma	SETD1B	p.H8fs	mut			S3
MO_1340	Signet Ring Cell Carcinoma of the Stomach	FGFR2		amp	exp		S2
MO_1340	Signet Ring Cell Carcinoma of the Stomach	CDH1	p.H233fs	mut	LOH	LOH	S3
MO_1340	Signet Ring Cell Carcinoma of the Stomach	RHOA	p.Y42C	mut	LOH	LOH	S3
MO_1340	Signet Ring Cell Carcinoma of the Stomach	TP53	p.R213*	mut	LOH	LOH	S3
MO_1341	Extrahepatic Cholangiocarcinoma	MDM2		amp	exp		S2
MO_1341	Extrahepatic Cholangiocarcinoma	KRAS	p.G12D	mut			S2
MO_1341	Extrahepatic Cholangiocarcinoma	SMAD4	p.Ter553fs	mut			S3
MO_1342	Adenocarcinoma, NOS	Dx. Esophageal Carcinoma		diagnosis			D1
MO_1342	Adenocarcinoma, NOS	CCND1		amp	exp		S2
MO_1342	Adenocarcinoma, NOS	KRAS		amp	exp		S3
MO_1342	Adenocarcinoma, NOS	TP53	p.Y126N	mut	LOH	LOH	S3
MO_1342	Adenocarcinoma, NOS	FOXO3	p.L382fs	mut	LOH	LOH	S3
MO_1343	Oral Cavity Squamous Cell Carcinoma	TP53	p.R342*	mut	LOH	LOH	S3
MO_1343	Oral Cavity Squamous Cell Carcinoma	CDKN2A	p.A102V	mut	LOH	LOH	S2
MO_1343	Oral Cavity Squamous Cell Carcinoma	BRCA2	p.N2113fs	mut			S3
MO_1343	Oral Cavity Squamous Cell Carcinoma	BRWD3	p.R1697*	mut	chrX, Male		S3
MO_1343	Oral Cavity Squamous Cell Carcinoma	NCOR1	p.V1521fs	mut			S3
MO_1343	Oral Cavity Squamous Cell Carcinoma	FAT1		del			S3
MO_1344	Synovial Sarcoma	SS18-SSX1		fus			D3
MO_1345	Oral Cavity Squamous Cell Carcinoma	FAT1		del			S3
MO_1345	Oral Cavity Squamous Cell Carcinoma	TP53	splice don.	mut	LOH	LOH	S3
MO_1345	Oral Cavity Squamous Cell Carcinoma	TNFRSF14	exon 4 del	mut			S3
MO_1346	Soft Tissue Myoepithelial Carcinoma	CDKN2A		del			S2
MO_1346	Soft Tissue Myoepithelial Carcinoma	MAP3K14		amp	exp		S3
MO_1347	Extrahepatic Cholangiocarcinoma	MSH2	p.E832*	germ	somatic 2nd hit in tumor		G1*
MO_1347	Extrahepatic Cholangiocarcinoma	HOXB13	p.G84E	germ	No 2nd hit in tumor		G1
MO_1347	Extrahepatic Cholangiocarcinoma	MSH2	splice acc	mut			S1
MO_1347	Extrahepatic Cholangiocarcinoma	TP53	p.R174G	mut	p.R158H	mut	S3
MO_1347	Extrahepatic Cholangiocarcinoma	ARID2	p.S1309*	mut			S3
MO_1347	Extrahepatic Cholangiocarcinoma	CDKN2A	p.L91fs	mut			S2
MO_1347	Extrahepatic Cholangiocarcinoma	DICER1	p.W1481*	mut			S3
MO_1347	Extrahepatic Cholangiocarcinoma	EP300	p.P927fs	mut	p.Q829*	mut	S3
MO_1347	Extrahepatic Cholangiocarcinoma	KMT2D	p.P2354fs	mut	p.P2931fs	mut	S3
MO_1347	Extrahepatic Cholangiocarcinoma	SMARCA1	p.R1035fs	mut	LOH	LOH	S3
MO_1347	Extrahepatic Cholangiocarcinoma	SMARCB1	p.T72fs	mut	p.Y248H	mut	S3
MO_1347	Extrahepatic Cholangiocarcinoma	TET2	p.K513*	mut	p.G494V	mut	S3
MO_1347	Extrahepatic Cholangiocarcinoma	TSC1	p.P603fs	mut			S2
MO_1355	Breast Invasive Ductal Carcinoma	ESR1	p.Y537S	mut			R2, S2
MO_1355	Breast Invasive Ductal Carcinoma	FGFR1	p.N546D	mut			S2
MO_1355	Breast Invasive Ductal Carcinoma	KRAS	p.G12A	mut			S2
MO_1355	Breast Invasive Ductal Carcinoma	PIK3CA	p.H1047R	mut			S1 (ER+)
MO_1355	Breast Invasive Ductal Carcinoma	RNF213	p.E2632*	mut	LOH	LOH	S3
MO_1355	Breast Invasive Ductal Carcinoma	CHEK2	p.I157T	germ	LOH in tumor	LOH	G1
MO_1357	Cutaneous Melanoma	High TMB		mut			ICI Standard of care
MO_1357	Cutaneous Melanoma	BRAF	p.V600E	mut			S1
MO_1357	Cutaneous Melanoma	PPP6C	p.R264C	mut			S3
MO_1359	Breast Invasive Ductal Carcinoma	KRAS		amp	exp		S3
MO_1359	Breast Invasive Ductal Carcinoma	PIK3R1	p.E462_R465dup	mut	LOH	LOH	S3
MO_1359	Breast Invasive Ductal Carcinoma	RB1	p.W563*	mut	LOH	LOH	S3
MO_1359	Breast Invasive Ductal Carcinoma	TP53	p.R175H	mut	LOH	LOH	S3
MO_1359	Breast Invasive Ductal Carcinoma	MGA	p.R1380*	mut			S3
MO_1359	Breast Invasive Ductal Carcinoma	CREBBP-CRAMP1L		fus			S3
MO_1360	Salivary Duct Carcinoma	ZFHX3		del			S3
MO_1360	Salivary Duct Carcinoma	PIK3CA	p.E81K	mut			S2
MO_1360	Salivary Duct Carcinoma	FOXA1	p.D236_P238del	mut			S3
MO_1360	Salivary Duct Carcinoma	ARID1B	p.K1984fs	mut	LOH	LOH	S3
MO_1360	Salivary Duct Carcinoma	CTNNA1	p.Q206*	mut	LOH	LOH	S3
MO_1360	Salivary Duct Carcinoma	PTEN	p.R130Q	mut	LOH	LOH	S2
MO_1360	Salivary Duct Carcinoma	RB1	p.V314fs	mut	LOH	LOH	S3
MO_1360	Salivary Duct Carcinoma	TP53	p.P98fs	mut	LOH	LOH	S3
MO_1360	Salivary Duct Carcinoma	KDM6A-AC007403.3		fus	chrX, Male		S3
MO_1361	Bladder Urothelial Carcinoma	AKT2		amp	exp		S2
MO_1361	Bladder Urothelial Carcinoma	TMEM87B-MERTK		fus			S3
MO_1361	Bladder Urothelial Carcinoma	ATRX-MAGT1		fus			S3
MO_1361	Bladder Urothelial Carcinoma	CHEK2	p.I157T	germ	No 2nd hit in tumor		G1
MO_1362	Oropharynx Squamous Cell Carcinoma	HRAS	p.G12D	mut			S2
MO_1362	Oropharynx Squamous Cell Carcinoma	PIK3CA	p.E542K	mut			S2
MO_1362	Oropharynx Squamous Cell Carcinoma	MED12	Splice don.	mut	chrX, Male		S3
MO_1362	Oropharynx Squamous Cell Carcinoma	ERCC2	p.F568fs	germ	No 2nd hit in tumor		G1
MO_1363	Poorly Differentiated Carcinoma, NOS	High TMB		mut			S2
MO_1363	Poorly Differentiated Carcinoma, NOS	STK11		del			S2
MO_1363	Poorly Differentiated Carcinoma, NOS	ATM	p.E2126fs	mut			S3
MO_1363	Poorly Differentiated Carcinoma, NOS	FAT1	p.E3088*	mut	LOH	LOH	S3
MO_1363	Poorly Differentiated Carcinoma, NOS	KRAS	p.G12A	mut			S2
MO_1363	Poorly Differentiated Carcinoma, NOS	MGA	Splice acc.	mut	LOH	LOH	S3
MO_1363	Poorly Differentiated Carcinoma, NOS	RB1	p.G435*	mut	LOH	LOH	S3
MO_1363	Poorly Differentiated Carcinoma, NOS	TP53	p.P72fs	mut	LOH	LOH	S3
MO_1364	Breast Invasive Ductal Carcinoma	NOTCH3		amp	exp		S2
MO_1364	Breast Invasive Ductal Carcinoma	CREBBP		del			S3
MO_1364	Breast Invasive Ductal Carcinoma	KDM6A		del			S3
MO_1364	Breast Invasive Ductal Carcinoma	TP53	p.R248W	mut	LOH	LOH	S3
MO_1364	Breast Invasive Ductal Carcinoma	AXIN-TGFBI		fus			S3
MO_1366	Cutaneous Melanoma	CDKN2A		del			S2
MO_1366	Cutaneous Melanoma	BRAF	p.V600E	mut			S1
MO_1366	Cutaneous Melanoma	CTNNB1	p.S45del	mut			S3
MO_1366	Cutaneous Melanoma	PTEN	p.I33del	mut	LOH	LOH	S2
MO_1366	Cutaneous Melanoma	RB1	p.W563*	mut			S3
MO_1366	Cutaneous Melanoma	PIK3R1	p.E462_R465dup	mut			S3
MO_1366	Cutaneous Melanoma	ARID5B	p.I377fs	mut	LOH	LOH	S3
MO_1367	Oral Cavity Squamous Cell Carcinoma	CDKN2A	p.H83Y	mut	LOH	LOH	S2
MO_1367	Oral Cavity Squamous Cell Carcinoma	TP53	p.R273C	mut	LOH	LOH	S3
MO_1367	Oral Cavity Squamous Cell Carcinoma	FAT1	p.Q3192*	mut	LOH	LOH	S3
MO_1369	Intrahepatic Cholangiocarcinoma	IDH1	p.R132C	mut			S2
MO_1369	Intrahepatic Cholangiocarcinoma	TP53	p.R248Q	mut	LOH	LOH	S3
MO_1370	Undifferentiated Pleomorphic Sarcoma/Malignant Fibrous Histiocytoma/High-Grade Spindle Cell Sarcoma	CDKN2A		del			S2
MO_1370	Undifferentiated Pleomorphic Sarcoma/Malignant Fibrous Histiocytoma/High-Grade Spindle Cell Sarcoma	PTEN		del			S2
MO_1370	Undifferentiated Pleomorphic Sarcoma/Malignant Fibrous Histiocytoma/High-Grade Spindle Cell Sarcoma	ATRX		del			S3
MO_1370	Undifferentiated Pleomorphic Sarcoma/Malignant Fibrous Histiocytoma/High-Grade Spindle Cell Sarcoma	BCOR		del			S3
MO_1370	Undifferentiated Pleomorphic Sarcoma/Malignant Fibrous Histiocytoma/High-Grade Spindle Cell Sarcoma	PRDM15	p.R421*	mut	LOH	LOH	S3
MO_1370	Undifferentiated Pleomorphic Sarcoma/Malignant Fibrous Histiocytoma/High-Grade Spindle Cell Sarcoma	TP53	p.D208fs	mut	LOH	LOH	S3
MO_1370	Undifferentiated Pleomorphic Sarcoma/Malignant Fibrous Histiocytoma/High-Grade Spindle Cell Sarcoma	MUTYH	p.Y176C	germ	No 2nd hit in tumor		G1
MO_1370	Undifferentiated Pleomorphic Sarcoma/Malignant Fibrous Histiocytoma/High-Grade Spindle Cell Sarcoma	UBTF-MAML3		fus			S3
MO_1371	Granular Cell Tumor	No actionable/informative events identified					X
MO_1372	Mullerian Adenocarcinoma	KRAS	p.G12V	mut			S2
MO_1372	Mullerian Adenocarcinoma	PPP2R1A	p.P179R	mut			S3
MO_1372	Mullerian Adenocarcinoma	BRIP1	p.W468*	mut			S3
MO_1372	Mullerian Adenocarcinoma	RB1-7p11.2		fus	LOH	LOH	S3
MO_1373	Oral Cavity Squamous Cell Carcinoma	NRAS		amp	exp		S3
MO_1373	Oral Cavity Squamous Cell Carcinoma	FAT1		del			S3
MO_1373	Oral Cavity Squamous Cell Carcinoma	TP53	p.D148fs	mut			S3
MO_1374	Cutaneous Melanoma	GDNF		amp	exp		S3
MO_1374	Cutaneous Melanoma	BRAF	p.V600E	mut			S1
MO_1374	Cutaneous Melanoma	RB1	p.Q597*	mut	LOH	LOH	S3
MO_1375	Esophageal Adenocarcinoma	KRAS		amp	exp		S3
MO_1375	Esophageal Adenocarcinoma	CBLB		del			S3
MO_1375	Esophageal Adenocarcinoma	TGFBR2		del			S3
MO_1375	Esophageal Adenocarcinoma	TP53	p.E294*	mut	LOH	LOH	S3
MO_1375	Esophageal Adenocarcinoma	CHD9	p.V2754fs	mut			S3
MO_1375	Esophageal Adenocarcinoma	MITF	p.E318K	germ	No 2nd hit in tumor		G1
MO_1376	Extrahepatic Cholangiocarcinoma	ERBB2		amp	exp		S2
MO_1376	Extrahepatic Cholangiocarcinoma	CCND3		amp	exp		S2
MO_1376	Extrahepatic Cholangiocarcinoma	CDKN2A	p.P81H	mut	LOH	LOH	S2
MO_1376	Extrahepatic Cholangiocarcinoma	TP53	p.P278R	mut	LOH	LOH	S3
MO_1377	Adrenocortical Carcinoma	NR0B1	p.S259fs	mut			S3
MO_1377	Adrenocortical Carcinoma	SH2B3	p.V435fs	mut			S3
MO_1377	Adrenocortical Carcinoma	PIK3R1	p.D68fs	mut			S3
MO_1378	Serous Ovarian Cancer	RB1		del			S3
MO_1378	Serous Ovarian Cancer	CBL	splice acc.	mut	LOH	LOH	S3
MO_1378	Serous Ovarian Cancer	TP53	p.A86fs	mut	LOH	LOH	S3
MO_1378	Serous Ovarian Cancer	EP300	p.P680A	mut			S3
MO_1378	Serous Ovarian Cancer	BRCA1	p.Q1756fs	germ	LOH in tumor	LOH	G1*
MO_1379	Adenocarcinoma, NOS	Enrolled as CUP, Dx. Ovarian cancer		diagnosis			D1
MO_1379	Adenocarcinoma, NOS	KRAS	p.G12V	mut			S2
MO_1379	Adenocarcinoma, NOS	ASXL2	p.K18fs	mut			S3
MO_1379	Adenocarcinoma, NOS	ZFHX3	p.T903M	mut			S3
MO_1380	Esophageal Adenocarcinoma	KRAS		amp	exp		S3
MO_1380	Esophageal Adenocarcinoma	FOXA3		amp	exp		S3
MO_1380	Esophageal Adenocarcinoma	TP53	p.G245D	mut	LOH	LOH	S3
MO_1381	Extraskeletal Myxoid Chondrosarcoma	EWSR1-NR4A3		fus			D3
MO_1382	Synovial Sarcoma	SS18-SSX1		fus			D3
MO_1383	Adenocarcinoma, NOS	CDKN2A		del			S2
MO_1383	Adenocarcinoma, NOS	BRAF	p.V600E	mut			S2
MO_1383	Adenocarcinoma, NOS	NF2	p.E350*	mut	LOH	LOH	S2
MO_1383	Adenocarcinoma, NOS	SMARCD1	p.G45fs	mut	LOH	LOH	S3
MO_1383	Adenocarcinoma, NOS	MUTYH	p.G393D	germ	LOH in tumor	LOH	G1
MO_1384	Breast Invasive Ductal Carcinoma	BCAP29-BRAF		fus			S2
MO_1384	Breast Invasive Ductal Carcinoma	CUX1-11q14.1		fus			S3
MO_1385	Adenoid Cystic Carcinoma	MYBL1-NFIB		fus			D3
MO_1385	Adenoid Cystic Carcinoma	RUNX1-1p36.31		fus			S3
MO_1385	Adenoid Cystic Carcinoma	CUX1-7q11.22		fus			S3
MO_1386	Breast Invasive Ductal Carcinoma	ERBB2		amp	exp		S1
MO_1386	Breast Invasive Ductal Carcinoma	TP53	p.R213*	mut			S3
MO_1386	Breast Invasive Ductal Carcinoma	CTNNA1-KDM3B		fus			S3
MO_1387	Breast Invasive Ductal Carcinoma	ESR1	p.D538G	mut			R2, S2
MO_1387	Breast Invasive Ductal Carcinoma	PIK3CA	p.H1047R	mut	p.R88Q	mut	S1 (ER+)
MO_1387	Breast Invasive Ductal Carcinoma	NOTCH2-SPAG17		fus			S3
MO_1387	Breast Invasive Ductal Carcinoma	KMT2C-DOCK8		fus	LOH	LOH	S3
MO_1388	Extrahepatic Cholangiocarcinoma	ERBB2		amp	exp		S2
MO_1388	Extrahepatic Cholangiocarcinoma	MDM2		amp	exp		S2
MO_1388	Extrahepatic Cholangiocarcinoma	CABIN1-SMARCB1		fus			S3
MO_1390	Adenoid Cystic Carcinoma	BCOR	p.Q123*	mut			S3
MO_1390	Adenoid Cystic Carcinoma	NOTCH1	p.L1794fs	mut			S2
MO_1390	Adenoid Cystic Carcinoma	SETD1B	p.V169fs	mut			S3
MO_1390	Adenoid Cystic Carcinoma	MYB-NFIB		fus			D3
MO_1391	Myxoid/Round-Cell Liposarcoma	FUS-DDIT3		fus			D3
MO_1391	Myxoid/Round-Cell Liposarcoma	XPA	p.L149fs	mut	LOH	LOH	S3
MO_1391	Myxoid/Round-Cell Liposarcoma	KMT2B	p.Q2405fs	mut			S3
MO_1393	Serous Ovarian Cancer	CCNE1		amp	exp		S2
MO_1393	Serous Ovarian Cancer	RB1	p.A15fs	mut	LOH	LOH	S3
MO_1393	Serous Ovarian Cancer	TP53	p.Y220C	mut	LOH	LOH	S3
MO_1393	Serous Ovarian Cancer	CBLB	p.R412C	mut			S3
MO_1393	Serous Ovarian Cancer	NF1-CCR7		fus	LOH	LOH	S2
MO_1394	High-Grade Sarcoma	CDK4		amp	exp		S2
MO_1394	High-Grade Sarcoma	MDM2		amp	exp		S2
MO_1394	High-Grade Sarcoma	IGF1R		amp	exp		S3
MO_1394	High-Grade Sarcoma	DDIT3		amp	exp		S3
MO_1394	High-Grade Sarcoma	JUN		amp	exp		S3
MO_1394	High-Grade Sarcoma	PTCH2	p.W666*	mut			S3
MO_1395	Esophageal Adenocarcinoma	TP53	p.R273C	mut	LOH	LOH	S3
MO_1395	Esophageal Adenocarcinoma	CTNNB1	del exons 2-3 and 4 partial, del N-term 93 aa	mut			S3
MO_1395	Esophageal Adenocarcinoma	SETD1B	p.P693fs	mut	LOH	LOH	S3
MO_1395	Esophageal Adenocarcinoma	ASXL1	p.D943fs	mut	p.L944fs	mut	S3
MO_1396	Anaplastic Thyroid Cancer	BRAF	p.V600E	mut			S1
MO_1396	Anaplastic Thyroid Cancer	TP53	p.S183*	mut	LOH	LOH	S3
MO_1397	Poorly Differentiated Non-Small Cell Lung Cancer	High TMB		mut			ICI Standard of care
MO_1397	Poorly Differentiated Non-Small Cell Lung Cancer	CDKN2A	p.R80*	mut			S2
MO_1397	Poorly Differentiated Non-Small Cell Lung Cancer	FBXW7	p.E273*	mut			S2
MO_1397	Poorly Differentiated Non-Small Cell Lung Cancer	KRAS	p.G13C	mut			S2
MO_1397	Poorly Differentiated Non-Small Cell Lung Cancer	TP53	p.R273L	mut			S3
MO_1399	Breast Invasive Ductal Carcinoma	BRCA2	p.T675fs	germ	LOH in tumor	LOH	G1*
MO_1399	Breast Invasive Ductal Carcinoma	PTEN	p.A126V	mut	LOH	LOH	S2
MO_1399	Breast Invasive Ductal Carcinoma	TP53	p.R282W	mut	LOH	LOH	S3
MO_1399	Breast Invasive Ductal Carcinoma	CTNNA1	Homo del exons 4-5	del			S3
MO_1400	Esophageal Squamous Cell Carcinoma	EGFR		amp	exp		S2
MO_1400	Esophageal Squamous Cell Carcinoma	CDKN2A		del			S2
MO_1400	Esophageal Squamous Cell Carcinoma	TP53	p.C176W	mut	LOH	LOH	S3
MO_1400	Esophageal Squamous Cell Carcinoma	ASXL2-ARHGAP12		fus			S3
MO_1400	Esophageal Squamous Cell Carcinoma	CHEK2	splice don.	germ	No 2nd hit in tumor		G1
MO_1402	Intrahepatic Cholangiocarcinoma	ARID1A		del			S2
MO_1402	Intrahepatic Cholangiocarcinoma	IDH1	p.R132C	mut			S2
MO_1403	Dedifferentiated Liposarcoma	CDK4		amp	exp		S2
MO_1403	Dedifferentiated Liposarcoma	MDM2		amp	exp		S2
MO_1403	Dedifferentiated Liposarcoma	ARID1B-12q14.1		fus			S3
MO_1404	Uterine Leiomyosarcoma	ARID2	p.K1641fs	mut			S3
MO_1404	Uterine Leiomyosarcoma	GREB1-NR4A3		fus			S3
MO_1407	Poorly Differentiated Carcinoma, NOS	Enrolled as CUP, Dx. Renal cell carcinoma		diagnosis			D1
MO_1407	Poorly Differentiated Carcinoma, NOS	ARID2	p.R542Q	mut			S3
MO_1407	Poorly Differentiated Carcinoma, NOS	KMT2C	p.N2842fs	mut			S3
MO_1408	Adenoid Cystic Carcinoma	BRD1	p.I143fs	mut	LOH	LOH	S3
MO_1408	Adenoid Cystic Carcinoma	HRAS	p.Q61R	mut			S3
MO_1408	Adenoid Cystic Carcinoma	NOTCH1	splice acc. EXON 21	mut	LOH	LOH	S2
MO_1408	Adenoid Cystic Carcinoma	PIK3CA	p.E542K	mut			S2
MO_1408	Adenoid Cystic Carcinoma	TP53	p.R283P	mut			S3
MO_1410	Prostate Adenocarcinoma	MYC		amp	exp		S2
MO_1410	Prostate Adenocarcinoma	PTEN		del			S2
MO_1410	Prostate Adenocarcinoma	PIK3CA	p.E545K	mut			S2
MO_1410	Prostate Adenocarcinoma	TP53	p.F212fs	mut	LOH	LOH	S3
MO_1410	Prostate Adenocarcinoma	TMPRSS2-ERG		fus			D3
MO_1411	Breast Invasive Lobular Carcinoma	CD44		amp	exp		S3
MO_1411	Breast Invasive Lobular Carcinoma	ELF5		amp	exp		S3
MO_1411	Breast Invasive Lobular Carcinoma	TP53	p.P177_C182del	mut	LOH	LOH	S3
MO_1411	Breast Invasive Lobular Carcinoma	TCF4	p.Q383*	mut			S3
MO_1411	Breast Invasive Lobular Carcinoma	PTEN-20q12.11		fus	LOH	LOH	S2
MO_1411	Breast Invasive Lobular Carcinoma	CREBBP-NARFL		fus	LOH	LOH	S3
MO_1411	Breast Invasive Lobular Carcinoma	PALB2	p.Y1108fs	germ	LOH in tumor	LOH	G1*
MO_1412	Cutaneous Melanoma	High TMB		mut			ICI Standard of care
MO_1412	Cutaneous Melanoma	NRAS	p.Q61R	mut			S2
MO_1412	Cutaneous Melanoma	JAK3	p.R657Q	mut			S3
MO_1412	Cutaneous Melanoma	CDKN2A	p.R21S	mut	LOH	LOH	S2
MO_1412	Cutaneous Melanoma	ARID2	p.W225*	mut			S3
MO_1412	Cutaneous Melanoma	KDM5C	p.CL990*	mut	LOH	LOH	S3
MO_1412	Cutaneous Melanoma	SMAD2	p.Q116*	mut			S3
MO_1415	Breast Invasive Ductal Carcinoma	TP53	p.V122fs	mut	LOH	LOH	S3
MO_1416	Esophageal Adenocarcinoma	ERBB2		amp	exp		S2
MO_1416	Esophageal Adenocarcinoma	TP53	splice don.	mut	LOH	LOH	S3
MO_1416	Esophageal Adenocarcinoma	PVT1-MYC		fus			S3
MO_1418	Breast Invasive Ductal Carcinoma	EGFR		amp	exp		S2
MO_1418	Breast Invasive Ductal Carcinoma	CCNE1		amp	exp		S2
MO_1418	Breast Invasive Ductal Carcinoma	PIK3CA	p.H1047L	mut			S2 (ER-neg)
MO_1418	Breast Invasive Ductal Carcinoma	TP53	p.Y205C	mut	LOH	LOH	S3
MO_1418	Breast Invasive Ductal Carcinoma	RUNX1	p.S469fs	mut			S3
MO_1418	Breast Invasive Ductal Carcinoma	RUNX1-21q22.2		fus			S3
MO_1419	Sarcomatoid Carcinoma, unknown primary	High TMB		mut			S2
MO_1419	Sarcomatoid Carcinoma, unknown primary	LATS1	p.Q241*	mut	LOH	LOH	S3
MO_1419	Sarcomatoid Carcinoma, unknown primary	LATS2	p.Y890fs	mut	LOH	LOH	S3
MO_1419	Sarcomatoid Carcinoma, unknown primary	TP53	p.Q100*	mut	LOH	LOH	S3
MO_1420	Prostate Adenocarcinoma	AR		amp	exp		R2
MO_1420	Prostate Adenocarcinoma	CDK12		del			S2
MO_1421	Prostate Adenocarcinoma	TP53	p.E56*	mut	LOH	LOH	S3
MO_1421	Prostate Adenocarcinoma	KMT2D	p.L5183fs	mut			S3
MO_1421	Prostate Adenocarcinoma	PVT1-TNFRSF19		fus			S3
MO_1423	Adamantinoma	CHEK2	p.I157T	germ	LOH in tumor	LOH	G1
MO_1424	Breast Invasive Ductal Carcinoma	CCND1		amp	exp		S2
MO_1424	Breast Invasive Ductal Carcinoma	FGF3		amp	exp		S3
MO_1424	Breast Invasive Ductal Carcinoma	PIK3CA	p.E545K	mut			S1 (ER+)
MO_1425	Breast Invasive Lobular Carcinoma	PIK3CA		amp	exp		S3
MO_1425	Breast Invasive Lobular Carcinoma	PIK3CA	p.E109_I112delinsD	mut			S1 (ER+)
MO_1425	Breast Invasive Lobular Carcinoma	FGFR4	p.N535K	mut			S2
MO_1425	Breast Invasive Lobular Carcinoma	CDH1	p.L585fs	mut	LOH	LOH	S3
MO_1425	Breast Invasive Lobular Carcinoma	NF1	p.S1030*	mut	LOH	LOH	S2
MO_1425	Breast Invasive Lobular Carcinoma	TP53	p.P152fs	mut	LOH	LOH	S3
MO_1425	Breast Invasive Lobular Carcinoma	MAP2K7	p.V244fs	mut	LOH	LOH	S3
MO_1426	Breast Invasive Ductal Carcinoma	PTEN		del			S2
MO_1426	Breast Invasive Ductal Carcinoma	CTNNA1		del			S3
MO_1426	Breast Invasive Ductal Carcinoma	AMER1		del			S3
MO_1426	Breast Invasive Ductal Carcinoma	NOTCH2	p.Y2392*	mut			S3
MO_1426	Breast Invasive Ductal Carcinoma	TP53	p.Q104*	mut	LOH	LOH	S3
MO_1426	Breast Invasive Ductal Carcinoma	ARID1B-1p36.22		fus			S3
MO_1427	Breast Invasive Ductal Carcinoma	MYC		amp	exp		S2
MO_1427	Breast Invasive Ductal Carcinoma	CTNNA1		del			S3
MO_1427	Breast Invasive Ductal Carcinoma	ARID1B	del exons 3-4	mut	LOH	LOH	S3
MO_1427	Breast Invasive Ductal Carcinoma	TP53	p.C141Y	mut	LOH	LOH	S3
MO_1427	Breast Invasive Ductal Carcinoma	MSH2	p.K720fs	mut			S3
MO_1427	Breast Invasive Ductal Carcinoma	CASP8	p.V427fs	germ	No 2nd hit in tumor		G1
MO_1428	Adenocarcinoma, NOS	Enrolled as CUP, Dx. Cholangiocarcinoma		diagnosis			D1
MO_1428	Adenocarcinoma, NOS	MDM2		amp	exp		S2
MO_1428	Adenocarcinoma, NOS	KMT2A		del			S3
MO_1433	Lung Adenocarcinoma	High TMB		mut			ICI Standard of care
MO_1433	Lung Adenocarcinoma	EGFR		amp	exp		S2
MO_1433	Lung Adenocarcinoma	CRKL		amp	exp		S3
MO_1433	Lung Adenocarcinoma	KEAP1	p.P408fs	mut	LOH	LOH	S3
MO_1433	Lung Adenocarcinoma	SMARCA4	p.P270fs	mut	LOH	LOH	S3
MO_1433	Lung Adenocarcinoma	TP53	p.G154fs	mut	LOH	LOH	S3
MO_1434	Adrenocortical Carcinoma	CDKN2A		del			S2
MO_1434	Adrenocortical Carcinoma	HOXB13	p.G84E	germ	LOH in tumor	LOH	G1
MO_1435	Breast Invasive Lobular Carcinoma	ERBB2		amp	exp		S1
MO_1435	Breast Invasive Lobular Carcinoma	NOTCH2		amp	exp		S3
MO_1435	Breast Invasive Lobular Carcinoma	ESR1		amp	exp		S3
MO_1435	Breast Invasive Lobular Carcinoma	FAT3		del			S3
MO_1435	Breast Invasive Lobular Carcinoma	PIK3CA	p.E542K	mut			S1 (ER+)
MO_1435	Breast Invasive Lobular Carcinoma	TP53	p.G245V	mut	LOH	LOH	S3
MO_1435	Breast Invasive Lobular Carcinoma	USP9X	p.E2291*	mut			S3
MO_1435	Breast Invasive Lobular Carcinoma	ESR1-RIMS2		fus			S3
MO_1435	Breast Invasive Lobular Carcinoma	MUTYH	p.G393D	germ	No 2nd hit in tumor		G1
MO_1437	Prostate Adenocarcinoma	PIK3CA	p.N345K	mut			S2
MO_1437	Prostate Adenocarcinoma	ARID1A	p.A247fs	mut	p.G1848fs	mut	S2
MO_1437	Prostate Adenocarcinoma	CDKN1B	p.P95fs	mut	LOH	LOH	S3
MO_1437	Prostate Adenocarcinoma	ETV1		exp			S3
MO_1438	Alveolar Soft Part Sarcoma	ASPSCR1-TFE3		fus			D3
MO_1439	Metaplastic Breast Cancer	CYLD		del			S3
MO_1439	Metaplastic Breast Cancer	TP53	p.F113V	mut	LOH	LOH	S3
MO_1439	Metaplastic Breast Cancer	VEGFA		amp	exp		S3
MO_1439	Metaplastic Breast Cancer	PTEN-Xq27.3		fus	LOH	LOH	S2
MO_1442	Adrenocortical Carcinoma	NF1	p.L1326fs	mut	LOH	LOH	S2
MO_1442	Adrenocortical Carcinoma	TP53	p.P89fs	mut	LOH	LOH	S3
MO_1442	Adrenocortical Carcinoma	BAX	p.E41fs	mut	LOH	LOH	S3
MO_1442	Adrenocortical Carcinoma	DAXX	p.S541fs	mut	LOH	LOH	S3
MO_1442	Adrenocortical Carcinoma	MSH2	p.L401*	mut	LOH	LOH	S2
MO_1442	Adrenocortical Carcinoma	SETD2	p.P2381fs	mut	LOH	LOH	S3
MO_1443	Prostate Adenocarcinoma	ASXL2		del			S3
MO_1443	Prostate Adenocarcinoma	ZFHX3		del			S3
MO_1443	Prostate Adenocarcinoma	NFKBIB		del			S3
MO_1443	Prostate Adenocarcinoma	NKX3-1	p.Y177C	mut			S3
MO_1443	Prostate Adenocarcinoma	MEN1	p.R521fs	mut			S3
MO_1444	Breast Invasive Ductal Carcinoma	High TMB	(sig 15+6)	mut			S2
MO_1444	Breast Invasive Ductal Carcinoma	FGFR1		amp	exp		S2
MO_1444	Breast Invasive Ductal Carcinoma	CCND1		amp	exp		S2
MO_1444	Breast Invasive Ductal Carcinoma	ESR1	p.D538G	mut			R2,S2
MO_1444	Breast Invasive Ductal Carcinoma	PIK3CA	p.H1047R	mut			S1 (ER+)
MO_1444	Breast Invasive Ductal Carcinoma	CDH1	Splice acc.	mut	LOH	LOH	S3
MO_1444	Breast Invasive Ductal Carcinoma	MLH1	p.G244V	mut			S3
MO_1444	Breast Invasive Ductal Carcinoma	PTEN	p.T319fs	mut			S2
MO_1446	Prostate Adenocarcinoma	PTEN		del			S2
MO_1446	Prostate Adenocarcinoma	LATS1		del			S3
MO_1446	Prostate Adenocarcinoma	NCOR2		del			S3
MO_1446	Prostate Adenocarcinoma	CTNNB1	p.S33A	mut			S3
MO_1446	Prostate Adenocarcinoma	KDM6B-TP53		fus	LOH	LOH	S3
MO_1446	Prostate Adenocarcinoma	RARB-RB1		fus	LOH	LOH	S3
MO_1446	Prostate Adenocarcinoma	ETV5		exp			S3
MO_1447	Prostate Adenocarcinoma	BRCA2		del			S1
MO_1447	Prostate Adenocarcinoma	AR	p.W742L	mut			R2
MO_1447	Prostate Adenocarcinoma	PIK3CA	p.H1047R	mut			S2
MO_1447	Prostate Adenocarcinoma	KMT2C	p.T2305fs	mut			S3
MO_1447	Prostate Adenocarcinoma	CHD1	p.Q845H, exon14 del	mut	LOH	LOH	S3
MO_1447	Prostate Adenocarcinoma	TMPRSS2-ERG		fus			D3
MO_1447	Prostate Adenocarcinoma	MUTYH	p.G393D	germ	No 2nd hit in tumor		G1
MO_1448	Intrahepatic Cholangiocarcinoma	CHD1	splice acc.	mut			S3
MO_1448	Intrahepatic Cholangiocarcinoma	FGFR2	p.H167_N173del	mut			S2
MO_1448	Intrahepatic Cholangiocarcinoma	PTPN21	p.A140fs	mut	LOH	LOH	S3
MO_1449	Ewing Sarcoma	BCOR-CCNB3		fus			D3
MO_1452	Ovarian Adenocarcinoma	MAP3K1		del			S3
MO_1452	Ovarian Adenocarcinoma	TP53	splice don.	mut	LOH	LOH	S3
MO_1452	Ovarian Adenocarcinoma	MN1	p.D1035fs	mut			S3
MO_1452	Ovarian Adenocarcinoma	CHD7	p.Q365*	mut			S3
MO_1452	Ovarian Adenocarcinoma	IKBKAP	p.E186*	mut			S3
MO_1453	Esophageal Squamous Cell Carcinoma	CCND1		amp	exp		S2
MO_1453	Esophageal Squamous Cell Carcinoma	KRAS		amp	exp		S3
MO_1453	Esophageal Squamous Cell Carcinoma	FGF3		amp	exp		S3
MO_1453	Esophageal Squamous Cell Carcinoma	CDKN2A		del			S2
MO_1453	Esophageal Squamous Cell Carcinoma	TP53	p.F113C	mut	LOH	LOH	S3
MO_1453	Esophageal Squamous Cell Carcinoma	FOXA1	p.P235L	mut			S3
MO_1454	Breast Invasive Lobular Carcinoma	CCND1		amp	exp		S2
MO_1454	Breast Invasive Lobular Carcinoma	PAK1		amp	exp		S3
MO_1454	Breast Invasive Lobular Carcinoma	PIK3CA	p.R108H	mut			S1 (ER+)
MO_1454	Breast Invasive Lobular Carcinoma	MEN1	p.L83fs	mut	LOH	LOH	S3
MO_1454	Breast Invasive Lobular Carcinoma	ARID1A	p.P1407fs	mut			S2
MO_1454	Breast Invasive Lobular Carcinoma	KMT2C	p.N1713fs	mut	LOH	LOH	S3
MO_1455	Breast Invasive Lobular Carcinoma	High TMB		mut			S2
MO_1455	Breast Invasive Lobular Carcinoma	CCND1		amp	exp		S2
MO_1455	Breast Invasive Lobular Carcinoma	PAK1		amp	exp		S3
MO_1455	Breast Invasive Lobular Carcinoma	FGF3		amp	exp		S3
MO_1455	Breast Invasive Lobular Carcinoma	CDH1	p.L21fs	mut	LOH	LOH	S3
MO_1455	Breast Invasive Lobular Carcinoma	FOXA1	p.G278fs	mut			S3
MO_1458	Serous Ovarian Cancer	Enrolled as CUP, Dx. Ovarian cancer		diagnosis			D1
MO_1458	Serous Ovarian Cancer	MYCL		amp	exp		S3
MO_1458	Serous Ovarian Cancer	TP53	p.V272G	mut	LOH	LOH	S3
MO_1459	Esophageal Adenocarcinoma	SMARCA2		del			S3
MO_1459	Esophageal Adenocarcinoma	PIK3CA	p.E542K	mut			S2
MO_1459	Esophageal Adenocarcinoma	TP53	p.R248Q	mut	LOH	LOH	S3
MO_1459	Esophageal Adenocarcinoma	WHSC1	p.E1099K	mut			S3
MO_1459	Esophageal Adenocarcinoma	TGFBR2-PREP		fus	LOH	LOH	S3
MO_1460	Prostate Neuroendocrine Carcinoma	RB1		del			S3
MO_1460	Prostate Neuroendocrine Carcinoma	TP53	splice acc.	mut	LOH	LOH	S3
MO_1460	Prostate Neuroendocrine Carcinoma	NCOR1	p.I948fs	mut	LOH	LOH	S3
MO_1462	Fibrolamellar Carcinoma	DNAJB1-PRKACA		fus			D3
MO_1462	Fibrolamellar Carcinoma	NCOR1	p.E605*	mut			S3
MO_1464	Serous Ovarian Cancer	CCNE1		amp	exp		S2
MO_1464	Serous Ovarian Cancer	TP53	p.R333fs	mut	LOH	LOH	S3
MO_1464	Serous Ovarian Cancer	ERCC1	p.E122fs	germ	No 2nd hit in tumor		G1
MO_1465	Glioblastoma Multiforme	EGFR		amp	exp		S2
MO_1465	Glioblastoma Multiforme	CDKN2A		del			S2
MO_1465	Glioblastoma Multiforme	EGFR	p.D256Y	mut	p.F254I	mut	S3
MO_1465	Glioblastoma Multiforme	PTEN	p.F341fs	mut	LOH	LOH	S2
MO_1466	Pancreatic Neuroendocrine Tumor	CDKN2C	p.G81D	mut	LOH	LOH	S2
MO_1466	Pancreatic Neuroendocrine Tumor	DAXX	p.D349_L352del	mut	LOH	LOH	S3
MO_1469	Prostate Neuroendocrine Carcinoma	FGFR1		amp	exp		S2
MO_1469	Prostate Neuroendocrine Carcinoma	RB1		del			S3
MO_1469	Prostate Neuroendocrine Carcinoma	CTNNB1	p.S33F	mut			S3
MO_1469	Prostate Neuroendocrine Carcinoma	TP53	p.Y234C	mut	LOH	LOH	S3
MO_1469	Prostate Neuroendocrine Carcinoma	CDKN1B	p.N173fs	mut	LOH	LOH	S3
MO_1469	Prostate Neuroendocrine Carcinoma	ETV4		exp			S3
MO_1472	Prostate Neuroendocrine Carcinoma	AR		amp	exp		R2
MO_1472	Prostate Neuroendocrine Carcinoma	TP53	p.R248Q	mut	LOH	LOH	S3
MO_1472	Prostate Neuroendocrine Carcinoma	KDM6A	splice don.	mut			S3
MO_1472	Prostate Neuroendocrine Carcinoma	PVT1-SMARCAD1		fus			S3
MO_1473	Prostate Adenocarcinoma	AR		amp	exp		R2
MO_1473	Prostate Adenocarcinoma	PBRM1	p.N258fs	mut			S3
MO_1473	Prostate Adenocarcinoma	TMPRSS2-ERG		fus			D3
MO_1473	Prostate Adenocarcinoma	TP53-20q13.31		fus	LOH	LOH	S3
MO_1474	Breast Invasive Ductal Carcinoma	KRAS	p.K117N	mut			S2
MO_1474	Breast Invasive Ductal Carcinoma	TP53	p.S127fs	mut	LOH	LOH	S3
MO_1475	Myxofibrosarcoma	XPC	p.K692*	germ	No 2nd hit in tumor		G1
MO_1476	Esophageal Squamous Cell Carcinoma	CDKN2A		del			S2
MO_1476	Esophageal Squamous Cell Carcinoma	PIK3CA	p.E545K	mut			S2
MO_1476	Esophageal Squamous Cell Carcinoma	TP53	p.R248Q	mut	p.K132*	mut	S3
MO_1477	Esophageal Adenocarcinoma	MYC		amp	exp		S2
MO_1477	Esophageal Adenocarcinoma	TP53	p.R273H	mut	LOH	LOH	S3
MO_1478	Pancreatic Neuroendocrine Tumor	CDKN2A		del			S2
MO_1478	Pancreatic Neuroendocrine Tumor	ASXL2	Splice acc.	mut	LOH	LOH	S3
MO_1478	Pancreatic Neuroendocrine Tumor	SND1-BRAF		fus			S2
MO_1479	Rhabdomyosarcoma	MYOD1	p.L122R	mut			S3
MO_1480	Esophageal Adenocarcinoma	MAP2K3		del			S3
MO_1480	Esophageal Adenocarcinoma	CDKN2A	p.A34T, p.A102V	mut	LOH	LOH	S2
MO_1480	Esophageal Adenocarcinoma	TP53	p.R209fs	mut	LOH	LOH	S3
MO_1480	Esophageal Adenocarcinoma	MAP2K1	p.E203K	mut			S3
MO_1480	Esophageal Adenocarcinoma	MUTYH	p.G393D	germ	No 2nd hit in tumor		G1
MO_1481	Soft Tissue Myoepithelial Carcinoma	PTK7		amp	exp		S3
MO_1481	Soft Tissue Myoepithelial Carcinoma	High TMB		mut			S2
MO_1481	Soft Tissue Myoepithelial Carcinoma	STK11	p.Q112*	mut	LOH	LOH	S2
MO_1481	Soft Tissue Myoepithelial Carcinoma	TP53	p.Y163H	mut	p.E258K, p.S366F	mut	S3
MO_1481	Soft Tissue Myoepithelial Carcinoma	ASXL2	p.Q1096*	mut	LOH	LOH	S3
MO_1481	Soft Tissue Myoepithelial Carcinoma	PTCH1	p.Q184*	mut	LOH	LOH	S2
MO_1482	Prostate Neuroendocrine Carcinoma	PTEN		del			S2
MO_1482	Prostate Neuroendocrine Carcinoma	PIK3CA	p.H1065L	mut			S2
MO_1482	Prostate Neuroendocrine Carcinoma	TP53	p.Q331H	mut	LOH	LOH	S3
MO_1482	Prostate Neuroendocrine Carcinoma	CLTC-ETV1		fus			D3
MO_1482	Prostate Neuroendocrine Carcinoma	RB1-12p13.31		fus	LOH	LOH	S3
MO_1483	Undifferentiated Pleomorphic Sarcoma	RB1		del			S3
MO_1483	Undifferentiated Pleomorphic Sarcoma	CUX1-KIAA0391		fus			S3
MO_1484	Myoepithelial Carcinoma	LIFR-PLAG1		fus			S3
MO_1485	Intrahepatic Cholangiocarcinoma	RBM39-SMARCB1		fus	LOH	LOH	S3
MO_1486	Pancreatic Adenocarcinoma	MDM2		amp	exp		S2
MO_1486	Pancreatic Adenocarcinoma	STK11		del			S2
MO_1486	Pancreatic Adenocarcinoma	KRAS	p.G12D	mut			S2
MO_1486	Pancreatic Adenocarcinoma	CDKN2A	p.N71fs	mut	LOH	LOH	S2
MO_1486	Pancreatic Adenocarcinoma	MAP2K7	p.G129fs	mut	LOH	LOH	S3
MO_1487	Sex Cord Stromal Tumor	PRKAR1A	p.S77*	mut	LOH	LOH	S3
MO_1487	Sex Cord Stromal Tumor	ARID1B	p.G314_G315del	mut			S3
MO_1487	Sex Cord Stromal Tumor	CDKN1B	p.E46*	mut			S3
MO_1488	Head and Neck Neuroendocrine Carcinoma	HRAS	p.Q61L	mut			S2
MO_1488	Head and Neck Neuroendocrine Carcinoma	ARID1A	p.G1665fs (del exon 19)	mut	LOH	LOH	S2
MO_1489	Esophageal Squamous Cell Carcinoma	High TMB		mut			S2
MO_1489	Esophageal Squamous Cell Carcinoma	CDKN2A		del			S2
MO_1489	Esophageal Squamous Cell Carcinoma	CCND1		amp	exp		S2
MO_1489	Esophageal Squamous Cell Carcinoma	FGF3		amp	exp		S3
MO_1489	Esophageal Squamous Cell Carcinoma	FGF19		amp	exp		S3
MO_1489	Esophageal Squamous Cell Carcinoma	TP53	p.C182fs	mut	LOH	LOH	S3
MO_1489	Esophageal Squamous Cell Carcinoma	KDM6A	p.Q333*	mut	chrX, Male		S3
MO_1490	Prostate Adenocarcinoma	BRCA2		del			S1
MO_1490	Prostate Adenocarcinoma	AR	p.L702H	mut			R2
MO_1490	Prostate Adenocarcinoma	NOTCH4	p.R1225_C1229del	mut			S3
MO_1490	Prostate Adenocarcinoma	ATRX-Xq21.1		fus	LOH	LOH	S3
MO_1491	Adenosarcoma	CDKN2A		del			S2
MO_1491	Adenosarcoma	PTEN		del			S2
MO_1491	Adenosarcoma	BAP1		del			S3
MO_1491	Adenosarcoma	PBRM1		del			S3
MO_1491	Adenosarcoma	NRAS	p.Q61T	mut			S2
MO_1491	Adenosarcoma	RB1	p.L468fs	mut	LOH	LOH	S3
MO_1492	Prostate Adenocarcinoma	AR		amp	exp		R2
MO_1492	Prostate Adenocarcinoma	PTEN		del			S2
MO_1492	Prostate Adenocarcinoma	TP53	p.P152fs	mut	LOH	LOH	S3
MO_1492	Prostate Adenocarcinoma	ZFHX3	p.A1754fs	mut	LOH	LOH	S3
MO_1493	Esophageal Adenocarcinoma	MYC		amp	exp		S2
MO_1493	Esophageal Adenocarcinoma	ARID1B		del			S3
MO_1493	Esophageal Adenocarcinoma	CDKN2A	p.Y44_Q50del	mut	LOH	LOH	S2
MO_1493	Esophageal Adenocarcinoma	TP53	p.GR279VG	mut	LOH	LOH	S3
MO_1493	Esophageal Adenocarcinoma	CTNNA1-DNAH14		fus			S3
MO_1494	Pancreatic Adenocarcinoma	SMAD4		del			S3
MO_1494	Pancreatic Adenocarcinoma	KRAS	p.G12V	mut			S2
MO_1494	Pancreatic Adenocarcinoma	CDKN2A	p.S12*	mut	LOH	LOH	S2
MO_1494	Pancreatic Adenocarcinoma	TP53	p.Y236C	mut	LOH	LOH	S3
MO_1495	Breast Invasive Ductal Carcinoma	CCND1		amp	exp		S2
MO_1495	Breast Invasive Ductal Carcinoma	FADD		amp	exp		S3
MO_1495	Breast Invasive Ductal Carcinoma	MYC		amp	exp		S2
MO_1495	Breast Invasive Ductal Carcinoma	MAP2K4		del			S3
MO_1495	Breast Invasive Ductal Carcinoma	TP53	p.H179R	mut	LOH	LOH	S3
MO_1496	Prostate Neuroendocrine Carcinoma	RB1		del			S3
MO_1496	Prostate Neuroendocrine Carcinoma	SETDB2		del			S3
MO_1496	Prostate Neuroendocrine Carcinoma	KDM6A	splice acc.	mut	chrX, Male		S3
MO_1496	Prostate Neuroendocrine Carcinoma	PTEN	p.Y68N	mut	LOH	LOH	S2
MO_1496	Prostate Neuroendocrine Carcinoma	ZFHX3	p.R1210*	mut	LOH	LOH	S3
MO_1496	Prostate Neuroendocrine Carcinoma	TMPRSS2-ERG		fus			D3
MO_1498	Breast Invasive Ductal Carcinoma	MDM2		amp	exp		S2
MO_1498	Breast Invasive Ductal Carcinoma	IGF1R		amp	exp		S3
MO_1498	Breast Invasive Ductal Carcinoma	ESR1		amp	exp		S3
MO_1498	Breast Invasive Ductal Carcinoma	TP53	p.R306*	mut	LOH	LOH	S3
MO_1498	Breast Invasive Ductal Carcinoma	GATA3	p.S426fs	mut			S3
MO_1499	Prostate Adenocarcinoma	AR		amp	exp		R2
MO_1499	Prostate Adenocarcinoma	CDKN2A		del			S2
MO_1499	Prostate Adenocarcinoma	TP53	splice acc.	mut	LOH	LOH	S3
MO_1499	Prostate Adenocarcinoma	TMPRSS2-ERG		fus			D3
MO_1500	Esophageal Adenocarcinoma	CCND3		amp	exp		S2
MO_1500	Esophageal Adenocarcinoma	KRAS		amp	exp		S3
MO_1500	Esophageal Adenocarcinoma	TP53	p.R282W	mut	LOH	LOH	S3
MO_1500	Esophageal Adenocarcinoma	ARID1A	p.Q2176fs	mut			S2
MO_1502	Adenoid Cystic Carcinoma	ARID2		del			S3
MO_1502	Adenoid Cystic Carcinoma	MYB-NFIB		fus			D3
MO_1502	Adenoid Cystic Carcinoma	EP300	p.D1107fs	mut			S3
MO_1502	Adenoid Cystic Carcinoma	NOTCH1	p.Q803*	mut			S3
MO_1503	Breast Invasive Ductal Carcinoma	RB1		del			S3
MO_1503	Breast Invasive Ductal Carcinoma	PTEN	p.Y65*	mut	LOH	LOH	S2
MO_1503	Breast Invasive Ductal Carcinoma	TP53	p.R273H	mut	LOH	LOH	S3
MO_1506	Esophageal Adenocarcinoma	KRAS		amp	exp		S3
MO_1506	Esophageal Adenocarcinoma	PIK3CA		amp	exp		S3
MO_1506	Esophageal Adenocarcinoma	High TMB		mut			S2
MO_1506	Esophageal Adenocarcinoma	TP53	p.R175H	mut	p.R248W	mut	S3
MO_1506	Esophageal Adenocarcinoma	NFE2L2	p.W24R	mut			S3
MO_1506	Esophageal Adenocarcinoma	BRCA2	p.Q2960*	germ	LOH in tumor	LOH	G1*
MO_1507	Neuroendocrine Tumor, NOS	CCND1		amp	exp		S2
MO_1507	Neuroendocrine Tumor, NOS	FGF19		amp	exp		S3
MO_1507	Neuroendocrine Tumor, NOS	FGF3		amp	exp		S3
MO_1507	Neuroendocrine Tumor, NOS	APC		del			S3
MO_1507	Neuroendocrine Tumor, NOS	PTPN21		del			S3
MO_1507	Neuroendocrine Tumor, NOS	TP53	p.L111Q	mut	LOH	LOH	S3
MO_1507	Neuroendocrine Tumor, NOS	SMAD4	p.R361H	mut	LOH	LOH	S3
MO_1507	Neuroendocrine Tumor, NOS	ARID1B	p.E1140fs	mut	LOH	LOH	S3
MO_1507	Neuroendocrine Tumor, NOS	BRCA2	p.W1692fs	mut	LOH	LOH	S2
MO_1507	Neuroendocrine Tumor, NOS	TGFBR2-3p24.1		fus	LOH	LOH	S3
MO_1509	Breast Invasive Lobular Carcinoma	CDH1-4p15.2		fus	LOH	LOH	S3
MO_1510	Prostate Adenocarcinoma	AR		amp	exp		R2
MO_1510	Prostate Adenocarcinoma	EGFR		amp	exp		S2
MO_1510	Prostate Adenocarcinoma	PTEN		del			S2
MO_1510	Prostate Adenocarcinoma	TP53	splice acc.	mut	LOH	LOH	S3
MO_1510	Prostate Adenocarcinoma	TMPRSS2-ERG		fus			D3
MO_1511	Prostate Adenocarcinoma	AR		amp	exp		R2
MO_1511	Prostate Adenocarcinoma	PTEN		del			S2
MO_1511	Prostate Adenocarcinoma	TP53	p.R282W	mut	LOH	LOH	S3
MO_1511	Prostate Adenocarcinoma	TMPRSS2-ETV1		fus			D3
MO_1513	Breast Invasive Ductal Carcinoma	CCND1		amp	exp		S2
MO_1513	Breast Invasive Ductal Carcinoma	ESR1	p.D538G	mut			R2, S2
MO_1513	Breast Invasive Ductal Carcinoma	FGFR2	p.N549K	mut			S2
MO_1514	Prostate Adenocarcinoma	AR		amp	exp		R2
MO_1514	Prostate Adenocarcinoma	PTEN		del			S2
MO_1514	Prostate Adenocarcinoma	AR	p.T878S (clonal)	mut			R2
MO_1514	Prostate Adenocarcinoma	AR	p.L702H (subclonal)	mut			R2
MO_1514	Prostate Adenocarcinoma	AR	p.H875Y (subclonal)	mut			R2
MO_1514	Prostate Adenocarcinoma	BRCA2	p.R3052W	mut	LOH	LOH	S2
MO_1514	Prostate Adenocarcinoma	TMPRSS2-ERG		fus			D3
MO_1515	Breast Invasive Ductal Carcinoma	KRAS	p.G12D	mut			S2
MO_1515	Breast Invasive Ductal Carcinoma	PIK3CA	p.H1047R	mut	p.E726K	mut	S2 (ER-neg)
MO_1515	Breast Invasive Ductal Carcinoma	SMAD4	p.R445*	mut	LOH	LOH	S3
MO_1515	Breast Invasive Ductal Carcinoma	TP53	p.E285K	mut	LOH	LOH	S3
MO_1515	Breast Invasive Ductal Carcinoma	MAP3K1	Splice don.	mut	p.L1244P	mut	R2
MO_1516	Breast Invasive Ductal Carcinoma	CCND1		amp	exp		S2
MO_1516	Breast Invasive Ductal Carcinoma	FOXO3		del			S3
MO_1516	Breast Invasive Ductal Carcinoma	ESR1	p.Y537C	mut			R2, S2
MO_1516	Breast Invasive Ductal Carcinoma	GATA3	splice acc. Exon 5	mut			S3
MO_1516	Breast Invasive Ductal Carcinoma	MAP3K1	p.Q1220*	mut	LOH	LOH	S3
MO_1517	Prostate Adenocarcinoma	AR		amp	exp		R2
MO_1517	Prostate Adenocarcinoma	CDH1		del			S3
MO_1517	Prostate Adenocarcinoma	TP53	p.C238F	mut	LOH	LOH	S3
MO_1517	Prostate Adenocarcinoma	ERF	p.S297*	mut			S3
MO_1517	Prostate Adenocarcinoma	TMPRSS2-ERG		fus			D3
MO_1517	Prostate Adenocarcinoma	TP53-VAMP5		fus	LOH	LOH	S3
MO_1518	Poorly Differentiated Carcinoma, NOS	Enrolled as CUP, Dx. Cholangiocarcinoma		diagnosis			D1
MO_1518	Poorly Differentiated Carcinoma, NOS	PIK3CA	p.E545G	mut			S2 (ER-neg)
MO_1518	Poorly Differentiated Carcinoma, NOS	FGFR2-CCDC6		fus			S2
MO_1520	Esophageal Adenocarcinoma	ERBB2		amp	exp		S2
MO_1520	Esophageal Adenocarcinoma	TP53	p.P85fs	mut	LOH	LOH	S3
MO_1521	Breast Invasive Ductal Carcinoma	AKT1	p.E17K	mut			S2
MO_1521	Breast Invasive Ductal Carcinoma	PIK3CA	p.Q546R	mut			S2 (ER-neg)
MO_1521	Breast Invasive Ductal Carcinoma	PIK3CA	p.E726K	mut			S2 (ER-neg)
MO_1521	Breast Invasive Ductal Carcinoma	GNAS	p.R201H	mut			S3
MO_1521	Breast Invasive Ductal Carcinoma	NFE2L2	p.T80A	mut			S3
MO_1521	Breast Invasive Ductal Carcinoma	KMT2C	p.K1508fs	mut			S3
MO_1522	Collecting Duct Renal Cell Carcinoma	CDKN2A	p.R58*	mut	LOH	LOH	S2
MO_1522	Collecting Duct Renal Cell Carcinoma	FBXW7	p.R658*	mut	LOH	LOH	S2
MO_1524	Breast Invasive Lobular Carcinoma	CREBBP		del			S3
MO_1524	Breast Invasive Lobular Carcinoma	CTNNA1		del			S3
MO_1524	Breast Invasive Lobular Carcinoma	TP53	splice don.	mut	LOH	LOH	S3
MO_1524	Breast Invasive Lobular Carcinoma	CHD7	p.R1100fs	mut	LOH	LOH	S3
MO_1524	Breast Invasive Lobular Carcinoma	SMARCA4-ZNF441		fus			S3
MO_1524	Breast Invasive Lobular Carcinoma	LAMB3	Splice acc.	germ	LOH in tumor		G1
MO_1525	Osteosarcoma	TP53	p.F113C	mut	LOH	LOH	S3
MO_1525	Osteosarcoma	ATRX	p.V1604fs	mut	chrX, Male		S3
MO_1525	Osteosarcoma	RB1-STIM1		fus	LOH	LOH	S3
MO_1526	Breast Invasive Ductal Carcinoma	PIK3CA	p.H1047R	mut			S2 (ER-neg)
MO_1526	Breast Invasive Ductal Carcinoma	PTEN	p.Y155C	mut	LOH	LOH	S2
MO_1527	Breast Invasive Ductal Carcinoma	CREBBP		del			S3
MO_1527	Breast Invasive Ductal Carcinoma	NF2	splice don.	mut	LOH	LOH	S2
MO_1527	Breast Invasive Ductal Carcinoma	TP53	p.I195F	mut	LOH	LOH	S3
MO_1527	Breast Invasive Ductal Carcinoma	KDM6A	p.P1394fs	mut	LOH	LOH	S3
MO_1527	Breast Invasive Ductal Carcinoma	TAOK1-NF1		fus	LOH	LOH	S2
MO_1527	Breast Invasive Ductal Carcinoma	PALB2	p.S254fs	germ	LOH in tumor	LOH	G1*
MO_1528	Breast Invasive Ductal Carcinoma	NOTCH2		amp	exp		S3
MO_1528	Breast Invasive Ductal Carcinoma	NOTCH2	p.Q2360*	mut			S3
MO_1528	Breast Invasive Ductal Carcinoma	TP53	p.Y234H	mut	LOH	LOH	S3
MO_1529	Pancreatic Neuroendocrine Tumor	PIK3CA	p.E542K	mut			S2
MO_1529	Pancreatic Neuroendocrine Tumor	TP53	p.H193R	mut	LOH	LOH	S3
MO_1529	Pancreatic Neuroendocrine Tumor	FH	p.S480*	mut			S3
MO_1530	Renal Clear Cell Carcinoma	CUL2		amp	exp		S3
MO_1530	Renal Clear Cell Carcinoma	TP53	p.S241Y	mut			S3
MO_1530	Renal Clear Cell Carcinoma	VHL	p.F119L	mut			S3
MO_1530	Renal Clear Cell Carcinoma	PBRM1	p.F872fs	mut			S3
MO_1530	Renal Clear Cell Carcinoma	SETD2	p.Y1038fs	mut			S3
MO_1532	Salivary Carcinoma	U2AF1	p.S34F	mut			S3
MO_1532	Salivary Carcinoma	POC5-PRKD1		fus			S3
MO_1533	Breast Invasive Ductal Carcinoma	High mut		mut			S2
MO_1533	Breast Invasive Ductal Carcinoma	BRCA1	p.K654fs	mut	p.R1751*	mut	S2
MO_1533	Breast Invasive Ductal Carcinoma	PIK3CA	p.E542K	mut			S1 (ER+)
MO_1533	Breast Invasive Ductal Carcinoma	PTEN	p.K267fs	mut			S2
MO_1533	Breast Invasive Ductal Carcinoma	MSH3	p.K383fs	mut			S3
MO_1533	Breast Invasive Ductal Carcinoma	MSH6	p.F1088fs	mut			S3
MO_1533	Breast Invasive Ductal Carcinoma	KDM6A	p.R664*	mut			S3
MO_1533	Breast Invasive Ductal Carcinoma	TET2	p.R1465*	mut			S3
MO_1534	Breast Invasive Ductal Carcinoma	ERBB2		amp	exp		S1
MO_1534	Breast Invasive Ductal Carcinoma	MDM2		amp	exp		S2
MO_1534	Breast Invasive Ductal Carcinoma	PIK3CA	p.E545K	mut			S1 (ER+)
MO_1534	Breast Invasive Ductal Carcinoma	DNMT3A	p.P346fs	mut			S3
MO_1536	Breast Invasive Ductal Carcinoma	CDKN2A		del			S2
MO_1536	Breast Invasive Ductal Carcinoma	SUZ12		del			S3
MO_1536	Breast Invasive Ductal Carcinoma	PIK3CA	p.E545K	mut			S2 (ER-neg)
MO_1536	Breast Invasive Ductal Carcinoma	NF1-1p22.3		fus	LOH	LOH	S2
MO_1536	Breast Invasive Ductal Carcinoma	FRMD4A-PTEN		fus	LOH	LOH	S2
MO_1537	Breast Invasive Ductal Carcinoma	CCNE1		amp	exp		S2
MO_1537	Breast Invasive Ductal Carcinoma	RUNX1		del			S3
MO_1537	Breast Invasive Ductal Carcinoma	PIK3CA	p.E78K	mut			S2 (ER-neg)
MO_1537	Breast Invasive Ductal Carcinoma	TP53	p.F109fs	mut	LOH	LOH	S3
MO_1538	Dedifferentiated Liposarcoma	CDK4		amp	exp		S2
MO_1538	Dedifferentiated Liposarcoma	MDM2		amp	exp		S2
MO_1538	Dedifferentiated Liposarcoma	NF1	Splice don.	mut			S3
MO_1539	Acinic Cell Carcinoma	CDKN2A		del			S2
MO_1539	Acinic Cell Carcinoma	TMEM87B-MERTK		fus			S3
MO_1540	Breast Invasive Ductal Carcinoma	ERBB2		amp	exp		S1
MO_1540	Breast Invasive Ductal Carcinoma	CCND1		amp	exp		S2
MO_1540	Breast Invasive Ductal Carcinoma	TP53	p.R273S	mut	LOH	LOH	S3
MO_1540	Breast Invasive Ductal Carcinoma	SMURF2	p.Q63*	mut	LOH	LOH	S3
MO_1541	Prostate Adenocarcinoma	RB1	p.R798Q	mut			S3
MO_1541	Prostate Adenocarcinoma	CDK12	p.E189fs	mut	p.P686fs	mut	S2
MO_1541	Prostate Adenocarcinoma	KIAA1549-BRAF		fus			S2
MO_1542	Poorly Differentiated Carcinoma, NOS	High TMB		mut			S2
MO_1542	Poorly Differentiated Carcinoma, NOS	Enrolled as CUP, Dx. Lung cancer		diagnosis			D1
MO_1542	Poorly Differentiated Carcinoma, NOS	CCND1		amp	exp		S2
MO_1542	Poorly Differentiated Carcinoma, NOS	FGFR1		amp	exp		S2
MO_1542	Poorly Differentiated Carcinoma, NOS	KEAP1	p.R460S	mut	LOH	LOH	S3
MO_1542	Poorly Differentiated Carcinoma, NOS	SMARCA4	splice acc.	mut	LOH	LOH	S3
MO_1542	Poorly Differentiated Carcinoma, NOS	TP53	p.R280I	mut	LOH	LOH	S3
MO_1543	Prostate Adenocarcinoma	AR		amp	exp		R2
MO_1543	Prostate Adenocarcinoma	PTEN		del			S2
MO_1543	Prostate Adenocarcinoma	TP53		del			S3
MO_1543	Prostate Adenocarcinoma	KAT6B	p.C272*	mut	LOH	LOH	S3
MO_1543	Prostate Adenocarcinoma	TMPRSS2-ERG		fus			D3
MO_1543	Prostate Adenocarcinoma	RB1-9p11.2		fus	LOH	LOH	S3
MO_1543	Prostate Adenocarcinoma	ZBTB16-ADCY3		fus	LOH	LOH	S3
MO_1543	Prostate Adenocarcinoma	ASXL2-2q14.1		fus	LOH	LOH	S3
MO_1545	Gastrointestinal Stromal Tumor	RB1		del			S3
MO_1545	Gastrointestinal Stromal Tumor	KIT	p.L576P	mut			S1
MO_1545	Gastrointestinal Stromal Tumor	KIT	p.N822K	mut			R1, S2
MO_1546	Myxofibrosarcoma	RB1	splice don.	mut	LOH	LOH	S3
MO_1546	Myxofibrosarcoma	TP53	splice don.	mut	LOH	LOH	S3
MO_1547	Salivary Carcinoma, Other	High TMB (aging)		mut			S2
MO_1547	Salivary Carcinoma, Other	CCND1		amp	exp		S2
MO_1547	Salivary Carcinoma, Other	CDK4		amp	exp		S2
MO_1547	Salivary Carcinoma, Other	MDM2		amp	exp		S2
MO_1547	Salivary Carcinoma, Other	NOTCH1	p.L1678P	mut	p.Q2444*	mut	S3
MO_1547	Salivary Carcinoma, Other	TP53	p.R175H	mut			S3
MO_1547	Salivary Carcinoma, Other	PPP2R1A	p.R183Q	mut			S3
MO_1547	Salivary Carcinoma, Other	ARID1A	p.D1850fs	mut	p.Q2070*	mut	S2
MO_1547	Salivary Carcinoma, Other	CREBBP	p.I1084fs	mut	p.L1346fs	mut	S3
MO_1547	Salivary Carcinoma, Other	EP300	p.H2324fs	mut	splice don	mut	S3
MO_1547	Salivary Carcinoma, Other	NFKB1	p.K640fs (ex 17)	mut			S3
MO_1550	Intrahepatic Cholangiocarcinoma	CDKN2A		del			S2
MO_1550	Intrahepatic Cholangiocarcinoma	NF1		del			S2
MO_1550	Intrahepatic Cholangiocarcinoma	KMT2C		del			S3
MO_1550	Intrahepatic Cholangiocarcinoma	CHEK2		del			S2
MO_1550	Intrahepatic Cholangiocarcinoma	IDH1	p.R132C	mut			S2
MO_1550	Intrahepatic Cholangiocarcinoma	KRAS	p.G12C	mut			S2
MO_1551	Breast Invasive Ductal Carcinoma	PIK3CA	p.H1047R	mut	p.E726K	mut	S1 (ER+)
MO_1551	Breast Invasive Ductal Carcinoma	DNMT3A	p.Q182*	mut			S3
MO_1551	Breast Invasive Ductal Carcinoma	SPEN	p.P1953fs	mut	LOH	LOH	S3
MO_1551	Breast Invasive Ductal Carcinoma	ESR1-ARNT2		fus			S3
MO_1552	Intrahepatic Cholangiocarcinoma	FGFR2	p.C382R	mut	LOH	LOH	S2
MO_1552	Intrahepatic Cholangiocarcinoma	IDH1	p.R132L	mut			S2
MO_1552	Intrahepatic Cholangiocarcinoma	PBRM1	p.R78*	mut	LOH	LOH	S3
MO_1553	Prostate Adenocarcinoma	CDKN2A		del			S2
MO_1553	Prostate Adenocarcinoma	SMARCA1		del			S3
MO_1553	Prostate Adenocarcinoma	PIK3CA	p.N1044K	mut			S2
MO_1553	Prostate Adenocarcinoma	TP53	p.R158C	mut	LOH	LOH	S3
MO_1553	Prostate Adenocarcinoma	PTEN	p.A148E	mut			S2
MO_1553	Prostate Adenocarcinoma	CHD1	p.Q105*	mut			S3
MO_1553	Prostate Adenocarcinoma	NCOR1-17p11.2		fus	LOH	LOH	S3
MO_1553	Prostate Adenocarcinoma	SBDS	Splice don.	germ	No 2nd hit in tumor		G1
MO_1554	Undifferentiated Pleomorphic Sarcoma	TP53		del			S3
MO_1554	Undifferentiated Pleomorphic Sarcoma	RB1	splice don.	mut	LOH	LOH	S3
MO_1554	Undifferentiated Pleomorphic Sarcoma	ATRX-16p13.3		fus			S3
MO_1555	Angiosarcoma	TP53	p.I332fs	mut	LOH	LOH	S3
MO_1555	Angiosarcoma	RB1	p.Q444H	mut	LOH	LOH	S3
MO_1555	Angiosarcoma	NUBPL-NF1		fus	LOH	LOH	S2
MO_1556	Prostate Adenocarcinoma	PTEN		del			S2
MO_1556	Prostate Adenocarcinoma	RB1	p.V314I	mut	LOH	LOH	S3
MO_1556	Prostate Adenocarcinoma	TP53	p.T312fs	mut	LOH	LOH	S3
MO_1556	Prostate Adenocarcinoma	TMPRSS2-ERG		fus			D3
MO_1557	Breast Invasive Ductal Carcinoma	CCND2		amp	exp		S2
MO_1557	Breast Invasive Ductal Carcinoma	MYB		amp	exp		S3
MO_1557	Breast Invasive Ductal Carcinoma	TP53	p.R273C	mut	LOH	LOH	S3
MO_1558	Lung Adenocarcinoma	KRAS	p.G12D	mut			S2
MO_1558	Lung Adenocarcinoma	CDKN2A	p.V25fs	mut	LOH	LOH	S2
MO_1558	Lung Adenocarcinoma	TP53	p.MA160IS	mut	LOH	LOH	S3
MO_1560	Breast Invasive Ductal Carcinoma	PIK3CA	p.E542K	mut			S1 (ER+)
MO_1560	Breast Invasive Ductal Carcinoma	PVT1-UTP23		fus			S3
MO_1560	Breast Invasive Ductal Carcinoma	NF1-TANC2		fus			S2
MO_1561	Adenoid Cystic Breast Carcinoma	PAK5		del			S3
MO_1561	Adenoid Cystic Breast Carcinoma	NOTCH1	p.P2475fs	mut			S2
MO_1561	Adenoid Cystic Breast Carcinoma	BRCA1	p.D1482fs	mut			S3
MO_1561	Adenoid Cystic Breast Carcinoma	KAT6A	p.S1477*	mut			S3
MO_1561	Adenoid Cystic Breast Carcinoma	MAP2K4	Splice acc.	mut	LOH	LOH	S3
MO_1562	Breast Invasive Ductal Carcinoma	CCND1		amp	exp		S2
MO_1562	Breast Invasive Ductal Carcinoma	CDKN2A		del			S2
MO_1562	Breast Invasive Ductal Carcinoma	MAP2K4		del			S3
MO_1562	Breast Invasive Ductal Carcinoma	TP53	p.H193P	mut	LOH	LOH	S3
MO_1562	Breast Invasive Ductal Carcinoma	PTEN	p.V45fs	mut			S2
MO_1562	Breast Invasive Ductal Carcinoma	22p11.2-PTEN		fus			S2
MO_1562	Breast Invasive Ductal Carcinoma	CHEK2	p.I157T	Germ	No 2nd hit in tumor		G1
MO_1563	Squamous Cell Carcinoma, NOS	KRAS	p.G12R	mut			S2
MO_1563	Squamous Cell Carcinoma, NOS	CDKN2A	p.L64fs	mut	LOH	LOH	S2
MO_1563	Squamous Cell Carcinoma, NOS	TP53	p.R273H	mut	LOH	LOH	S3
MO_1563	Squamous Cell Carcinoma, NOS	FAT1-STPG2		fus	LOH	LOH	S3
MO_1564	Hepatocellular Carcinoma	No actionable/informative events identified					X
MO_1566	Pancreatic Neuroendocrine Tumor	No actionable/informative events identified					X
MO_1567	Inflammatory Breast Carcinoma	MLH1	p.R226Q	Germ	LOH in tumor	LOH	G1*
MO_1567	Inflammatory Breast Carcinoma	MLH1	p.R265C	mut	LOH	LOH	S1
MO_1567	Inflammatory Breast Carcinoma	PIK3CA	p.E545K	mut			S2 (ER-neg)
MO_1567	Inflammatory Breast Carcinoma	PTEN	p.K267fs	mut	LOH	LOH	S2
MO_1567	Inflammatory Breast Carcinoma	TP53	p.T125P	mut	LOH	LOH	S3
MO_1567	Inflammatory Breast Carcinoma	SMARCA2	splice acc.	mut	LOH	LOH	S3
MO_1568	Breast Invasive Ductal Carcinoma	AKT1	p.E17K	mut			S2
MO_1568	Breast Invasive Ductal Carcinoma	TP53	p.R249W	mut	LOH	LOH	S3
MO_1568	Breast Invasive Ductal Carcinoma	MAP3K1	p.E1182fs	mut			S3
MO_1568	Breast Invasive Ductal Carcinoma	KMT2C	p.R2481fs	mut			S3
MO_1569	High Grade Ovarian Serous Adenocarcinoma	TP53	p.R248W	mut	LOH	LOH	S3
MO_1570	Gastrointestinal Stromal Tumor	PTEN		del			S2
MO_1570	Gastrointestinal Stromal Tumor	FADD		del			S3
MO_1570	Gastrointestinal Stromal Tumor	KIT	p.N655S	mut			S1
MO_1570	Gastrointestinal Stromal Tumor	KIT	p.E562_P573del	mut			S1
MO_1571	Breast Invasive Ductal Carcinoma	PTEN		del			S2
MO_1571	Breast Invasive Ductal Carcinoma	CDKN2A		del			S2
MO_1571	Breast Invasive Ductal Carcinoma	TP53	p.H168P	mut	LOH	LOH	S3
MO_1571	Breast Invasive Ductal Carcinoma	SPEN	p.Q2136*	mut	LOH	LOH	S3
MO_1572	Breast Invasive Lobular Carcinoma	TP53		del			S3
MO_1572	Breast Invasive Lobular Carcinoma	PIK3CA	p.H1047R	mut			S2 (ER-neg)
MO_1572	Breast Invasive Lobular Carcinoma	ERBB2	p.G778_P780dup	mut			S2
MO_1572	Breast Invasive Lobular Carcinoma	RB1	p.E352*	mut	LOH	LOH	S3
MO_1572	Breast Invasive Lobular Carcinoma	CDH1	p.E682*	mut	LOH	LOH	S3
MO_1572	Breast Invasive Lobular Carcinoma	KMT2C	p.QE2495*	mut			S3
MO_1574	Adenoid Cystic Carcinoma	PIK3R1		del			S3
MO_1574	Adenoid Cystic Carcinoma	MYB-NFIB		fus			D3
MO_1574	Adenoid Cystic Carcinoma	SMARCB1	p.R377H	mut			S3
MO_1574	Adenoid Cystic Carcinoma	BRCA1	p.L28fs	germ	No 2nd hit in tumor		G1
MO_1575	Esophageal Adenocarcinoma	MDM2		amp	exp		S2
MO_1575	Esophageal Adenocarcinoma	FGFR1		amp	exp		S2
MO_1575	Esophageal Adenocarcinoma	CDKN2A		del			S2
MO_1575	Esophageal Adenocarcinoma	APC	p.S2029fs	mut	LOH	LOH	S3
MO_1575	Esophageal Adenocarcinoma	SMAD4	p.P356L	mut	LOH	LOH	S3
MO_1575	Esophageal Adenocarcinoma	USP9X	p.Y2439*	mut	chrX, Male		S3
MO_1576	High Grade Ovarian Serous Adenocarcinoma	BRCA1	p.Q1756fs	Germ	LOH in tumor	LOH	G1*
MO_1576	High Grade Ovarian Serous Adenocarcinoma	TP53	p.C176Y	mut	LOH	LOH	S3
MO_1576	High Grade Ovarian Serous Adenocarcinoma	CHD9	Splice acc.	mut	LOH	LOH	S3
MO_1577	Papillary Renal Cell Carcinoma	PIK3CA	p.H1047R	mut			S2
MO_1577	Papillary Renal Cell Carcinoma	SETD2	p.Q963*	mut	LOH	LOH	S3
MO_1580	Intrahepatic Cholangiocarcinoma	CDKN2A		del			S2
MO_1580	Intrahepatic Cholangiocarcinoma	KRAS	p.G12D	mut			S2
MO_1580	Intrahepatic Cholangiocarcinoma	TP53	p.L201fs	mut	LOH	LOH	S3
MO_1580	Intrahepatic Cholangiocarcinoma	ARID2	p.S889*	mut	LOH	LOH	S3
MO_1580	Intrahepatic Cholangiocarcinoma	BRCA1	p.E1345fs	Germ	LOH in tumor	LOH	G1*
MO_1580	Intrahepatic Cholangiocarcinoma	Hepatitis B virus		Virus			S3
MO_1582	Extraskeletal Myxoid Chondrosarcoma	EWSR1-NR4A3		fus			D3
MO_1583	Esophageal Adenocarcinoma	ATM	p.Q445fs	Germ	LOH in tumor	LOH	G1*
MO_1583	Esophageal Adenocarcinoma	KRAS		amp	exp		S3
MO_1583	Esophageal Adenocarcinoma	CDKN2A		del			S2
MO_1583	Esophageal Adenocarcinoma	SMAD4		del			S3
MO_1583	Esophageal Adenocarcinoma	CDH7		del			S3
MO_1584	Prostate Adenocarcinoma	AR		amp	exp		R2
MO_1584	Prostate Adenocarcinoma	CDK12	p.Y279fs	mut	LOH	LOH	S2
MO_1584	Prostate Adenocarcinoma	KDM6A		del			S3
MO_1584	Prostate Adenocarcinoma	7p21.3-ETV1		fus			S3
MO_1584	Prostate Adenocarcinoma	PRKAG2-KMT2C		fus			S3
MO_1584	Prostate Adenocarcinoma	CTNNA1-5q31.1		fus			S3
MO_1585	Breast Invasive Ductal Carcinoma	AKT1	p.E17K	mut			S2
MO_1586	Intrahepatic Cholangiocarcinoma	NF2		del			S2
MO_1586	Intrahepatic Cholangiocarcinoma	MYC		amp	exp		S2
MO_1586	Intrahepatic Cholangiocarcinoma	TP53	p.Y236H	mut	LOH	LOH	S3
MO_1586	Intrahepatic Cholangiocarcinoma	CBLB	p.R412H	mut			S3
MO_1588	Adenoid Cystic Carcinoma	MYB-NFIB		fus			D3
MO_1589	Breast Invasive Ductal Carcinoma	High TMB		mut			S2
MO_1589	Breast Invasive Ductal Carcinoma	BRCA1	p.V1117fs	mut	LOH	LOH	S2
MO_1589	Breast Invasive Ductal Carcinoma	TP53	p.L348fs	mut	LOH	LOH	S3
MO_1590	Oropharyngeal Squamous Cell Carcinoma	Human papillomavirus 16		virus			S3
MO_1590	Oropharyngeal Squamous Cell Carcinoma	ZBTB20	p.E349*	mut			S3
MO_1592	Intrahepatic Cholangiocarcinoma	IDH1	p.R132C	mut			S2
MO_1592	Intrahepatic Cholangiocarcinoma	BRAF	p.D594N	mut			S2
MO_1592	Intrahepatic Cholangiocarcinoma	TP53	p.C176F	mut	LOH	LOH	S3
MO_1592	Intrahepatic Cholangiocarcinoma	TP53	del exon 3 and 4 partial	mut	LOH	LOH	S3
MO_1592	Intrahepatic Cholangiocarcinoma	BAP1		del			S2
MO_1592	Intrahepatic Cholangiocarcinoma	PBRM1		del			S3
MO_1593	Breast Invasive Ductal Carcinoma	EGFR		amp	exp		S2
MO_1593	Breast Invasive Ductal Carcinoma	CCND1		amp	exp		S2
MO_1593	Breast Invasive Ductal Carcinoma	CDK4		amp	exp		S2
MO_1593	Breast Invasive Ductal Carcinoma	PIK3CA	p.H1047R	mut			S2 (ER-neg)
MO_1593	Breast Invasive Ductal Carcinoma	TP53	p.H178P	mut	LOH	LOH	S3
MO_1593	Breast Invasive Ductal Carcinoma	CHD7	p.E1459fs	mut			S3
MO_1594	Fibroblastic Osteosarcoma	BRAF	p.V600E	mut			S2
MO_1594	Fibroblastic Osteosarcoma	MDM2		amp	exp		S2
MO_1594	Fibroblastic Osteosarcoma	CDK4		amp	exp		S2
MO_1594	Fibroblastic Osteosarcoma	PDGFRA		amp	exp		S2
MO_1594	Fibroblastic Osteosarcoma	PDGFA		amp	exp		S3
MO_1594	Fibroblastic Osteosarcoma	CDKN2A		del			S2
MO_1595	Intrahepatic Cholangiocarcinoma	MATN4-FGFR2		fus			S2
MO_1595	Intrahepatic Cholangiocarcinoma	ATM	p.R2832C	Germ	No 2nd hit in tumor		G1
MO_1595	Intrahepatic Cholangiocarcinoma	XPC	p.R155*	Germ	No 2nd hit in tumor		G1
MO_1597	Intrahepatic Cholangiocarcinoma	Enrolled as CUP, Dx. Cholangiocarcinoma		diagnosis			D1
MO_1597	Intrahepatic Cholangiocarcinoma	BRAF	p.V600E	mut			S2
MO_1598	Pancreatic Neuroendocrine Tumor	CDKN1A	p.E44fs	mut	LOH	LOH	S3
MO_1598	Pancreatic Neuroendocrine Tumor	TSC2	p.I240fs	mut	LOH	LOH	S2
MO_1598	Pancreatic Neuroendocrine Tumor	ATRX	p.K2261fs	mut	LOH	LOH	S3
MO_1600	Dedifferentiated Liposarcoma	CDK4		amp	exp		S2
MO_1600	Dedifferentiated Liposarcoma	MDM2		amp	exp		S2
MO_1600	Dedifferentiated Liposarcoma	APC	p.I1307K	germ	No 2nd hit in tumor		G1
MO_1602	Adenoid Cystic Carcinoma	MYB-NFIB		fus			D3
MO_1603	Nasopharyngeal Carcinoma	CDKN2A		del			S2
MO_1603	Nasopharyngeal Carcinoma	APC	p.T1556fs	mut	LOH	LOH	S3
MO_1603	Nasopharyngeal Carcinoma	KMT2D	p.R3982*	mut			S3
MO_1603	Nasopharyngeal Carcinoma	Human herpesvirus 4 (EBV)		virus			S3
MO_1605	Esophageal Adenocarcinoma	ERBB2		amp	exp		S2
MO_1605	Esophageal Adenocarcinoma	VEGFA		amp	exp		S3
MO_1605	Esophageal Adenocarcinoma	CDKN2A		del			S2
MO_1605	Esophageal Adenocarcinoma	TP53	p.C176*	mut	LOH	LOH	S3
MO_1606	Thyroid Gland Medullary Carcinoma	RET	p.M918T	mut			S1
MO_1606	Thyroid Gland Medullary Carcinoma	PTEN	p.Q298*	mut	LOH	LOH	S2
MO_1607	Oropharyngeal Squamous Cell Carcinoma	CDKN2A		del			S2
MO_1607	Oropharyngeal Squamous Cell Carcinoma	TP53	p.R280S	mut	Splice acc.	mut	S3
MO_1607	Oropharyngeal Squamous Cell Carcinoma	ASXL1	p.G645fs	mut			S3
MO_1608	Prostate Adenocarcinoma	PTEN		del			S2
MO_1608	Prostate Adenocarcinoma	KDM6A		del			S3
MO_1608	Prostate Adenocarcinoma	TP53	p.R273H	mut	LOH	LOH	S3
MO_1608	Prostate Adenocarcinoma	TMPRSS2-ERG		fus			D3
MO_1609	Breast Invasive Ductal Carcinoma	ESR1	p.Y537S	mut			R2, S2
MO_1609	Breast Invasive Ductal Carcinoma	GATA3	p.P409fs	mut			S3
MO_1610	Undifferentiated Pleomorphic Sarcoma	PDGFRA		amp	exp		S2
MO_1610	Undifferentiated Pleomorphic Sarcoma	CDKN2A		del			S2
MO_1611	Undifferentiated Carcinoma of Unknown Primary	EGFR		amp	exp		S2
MO_1611	Undifferentiated Carcinoma of Unknown Primary	CCNE1		amp	exp		S2
MO_1611	Undifferentiated Carcinoma of Unknown Primary	KRAS		amp	exp		S3
MO_1611	Undifferentiated Carcinoma of Unknown Primary	CD44		amp	exp		S3
MO_1611	Undifferentiated Carcinoma of Unknown Primary	CDKN2A		del			S2
MO_1611	Undifferentiated Carcinoma of Unknown Primary	TP53	Splice acc.	mut	LOH	LOH	S3
MO_1613	Intrahepatic Cholangiocarcinoma	CDKN2A		del			S2
MO_1613	Intrahepatic Cholangiocarcinoma	ARID1A	p.Q177*	mut	LOH	LOH	S2
MO_1613	Intrahepatic Cholangiocarcinoma	BAP1	p.R252fs	mut	LOH	LOH	S2
MO_1613	Intrahepatic Cholangiocarcinoma	MAP2K2	p.K88*	mut			S3
MO_1615	Nasopharyngeal Carcinoma	PIK3CA	p.E542K	mut			S2
MO_1615	Nasopharyngeal Carcinoma	Human papillomavirus 16		virus			S3
MO_1616	Synovial Sarcoma	SS18-SSX1		fus			D3
MO_1617	Leiomyosarcoma	TP53	p.I162fs	mut	LOH	LOH	S3
MO_1617	Leiomyosarcoma	RB1-13q14.2		fus	LOH	LOH	S3
MO_1621	Uterine Carcinosarcoma	CCNE1		amp	exp		S2
MO_1621	Uterine Carcinosarcoma	FGFR3		amp	exp		S2
MO_1621	Uterine Carcinosarcoma	TP53	p.H179del	mut	LOH	LOH	S3
MO_1626	Breast Invasive Ductal Carcinoma	TP53	p.R174fs	mut	LOH	LOH	S3
MO_1626	Breast Invasive Ductal Carcinoma	PAK4		amp	exp		S3
MO_1626	Breast Invasive Ductal Carcinoma	ARID1B-6q21		fus			S3
MO_1628	Oral Cavity Squamous Cell Carcinoma	CYLD		del			S3
MO_1628	Oral Cavity Squamous Cell Carcinoma	USP9X	Splice acc.	mut	chrX, Male	LOH	S3
MO_1628	Oral Cavity Squamous Cell Carcinoma	MTA-SMARCA2		fus			S3
MO_1628	Oral Cavity Squamous Cell Carcinoma	Human papillomavirus 16		virus			S3
MO_1629	Breast Invasive Ductal Carcinoma	FGFR1		amp	exp		S2
MO_1629	Breast Invasive Ductal Carcinoma	ESR1	p.Y536N	mut			R2, S2
MO_1629	Breast Invasive Ductal Carcinoma	MTOR	p.I2500N	mut			S2
MO_1629	Breast Invasive Ductal Carcinoma	ZFHX3	p.D1472fs	mut	LOH	LOH	S3
MO_1629	Breast Invasive Ductal Carcinoma	KMAT2A	p.W1415*	mut	LOH	LOH	S3
MO_1629	Breast Invasive Ductal Carcinoma	ESR1-PCMT1		fus			S3
MO_1630	Stomach Adenocarcinoma	CDKN2A		del			S2
MO_1630	Stomach Adenocarcinoma	PTEN	p.N323fs	mut	LOH	LOH	S2
MO_1630	Stomach Adenocarcinoma	NF1	p.P1222fs	mut	LOH	LOH	S2
MO_1630	Stomach Adenocarcinoma	MAP3K1	p.W1243*	mut			S3
MO_1630	Stomach Adenocarcinoma	WRN	Exons 17-21 loss	mut	LOH	LOH	S3
MO_1630	Stomach Adenocarcinoma	BRCA1	p.E908*	Germ	LOH in tumor	LOH	G1*
MO_1631	Salivary Gland Adenocarcinoma	CDKN2A		del			S2
MO_1631	Salivary Gland Adenocarcinoma	4q13.3-NR4A3 (HTN3-NR4A3)		fus	exp		S3
MO_1633	Hepatocellular Carcinoma	CTNNB1	p.S45Y	mut			S3
MO_1633	Hepatocellular Carcinoma	ARID1A	p.P870fs	mut			S2
MO_1634	Squamous Cell Carcinoma of Unknown Primary Origin	Enrolled as CUP, Dx. Head and Neck SCC		diagnosis			D1
MO_1634	Squamous Cell Carcinoma of Unknown Primary Origin	Human papillomavirus 16		virus			S3
MO_1634	Squamous Cell Carcinoma of Unknown Primary Origin	TRAF3		del			S3
MO_1634	Squamous Cell Carcinoma of Unknown Primary Origin	CYLD		del			S3
MO_1635	Prostate Adenocarcinoma	AR		amp	exp		R2
MO_1635	Prostate Adenocarcinoma	CCND1		amp	exp		S2
MO_1635	Prostate Adenocarcinoma	SMARCA2		del			S3
[truncated: 2,018 more rows]
