# Supplementary material for: Assessment of Clinical Benefit of Integrative Genomic Profiling in Advanced Solid Tumors
Source: JAMA Oncol. 2021 Feb 25;7(4):1–9. doi: 10.1001/jamaoncol.2020.7987 (PMC7907987; doi:10.1001/jamaoncol.2020.7987)
Supplement: Supplement 5. — eTable 4. Detailed Treatment Information for Patients in MET1000 Cohort Receiving Sequencing-Directed Therapy [file jamaoncol-e207987-s005.xlsx]

## Sheet: Sheet1
Cobain EF, Wu Y-M, Vats P, et al.
Assessment of clinical benefit of integrative genomic profiling in advanced solid tumors
JAMA Oncol. Published online February 25, 2021.
doi:10.1001/jamaoncol.2020.7987
eTable 4. Detailed Treatment Information for Patients in MET1000 Cohort Receiving Sequencing-Directed Therapy.
Table indicates date of enrollment, cancer type, actionable molecular alteration identified, and type of sequencing-directed therapy (SDT) administered, including whether or not therapy was administered on clinical trial (T), off-label (O), or on-label (L). Also noted is the duration of time patients were treated with SDT and best clinical response including progressive disease (PD), stable disea…

## Sheet: Sheet2
eTable 4. Sequencing Directed Therapy in the MET1000 Cohort
Mi-Oncoseq ID	Date of Enrollment	Diagnosis	Actionable Molecular Alteration	SDT Receivied	Clinical Trial (T), Off-Label (O), On-Label (L)	Date Patient Initiated SDT:	Date Patient Discontinued SDT:	Total Duration of SDT (months):	Best Clinical Response to SDT: Stable Disease (SD), Partial Response (PR), Complete Response (CR), N/A	Reason SDT Discontinued: Progressive Disease (PD), Toxicity (T), Unknown (U), Insurance (I), No Evidence of Disease (NED), Ongoing Therapy (O)	Time from Enrollment to SDT Initiation (months):	Date of Death/Hospice:	Duration between start of SDT and death/hospice (months):
TP_2257	2016-08-16	Unknown Primary Cancer, Sarcomatoid Carcinoma	MSH2 p.Q409fs mut (germline) with LOH, high mutation burden	PD-1 inhibitor	T	2016-11-03	2018-10-16	23.7333	CR	NED	2.63333
TP_2194	2016-03-03	Olfactory neuroblastoma	CDKN2A del	CDK4/6 Inhibitor	T	2016-06-30	2018-05-31	23.3333	PR	PD	3.96667	2019-02-10	31.8333
TP_2434	2017-06-20	Non-small Cell Lung Cancer, Adenocarcinoma	KIF5B-RET fus	RET inhibitor	T	2017-09-01	2019-06-06	21.4333	PR	O	2.43333
MO_1675	2016-09-08	Breast invasive ductal carcinoma	High mutation burden	PD-1 inhibitor	T	2017-10-13	2019-07-12	21.2333	PR	PD	13.3333
TP_2421	2017-05-11	Gastrointestinal Stromal Tumor	KIT p.A502_Y503dup mut	Tyrosine kinase inhibitor	T	2018-04-05	2019-10-03	18.2	PR	PD	10.9667
MO_1716	2016-11-07	Well differentiated liposarcoma	CDK4 amp	CDK4/6 Inhibitor	T	2016-12-22	2018-03-29	15.4	SD	PD	1.5
MO_1661	2016-08-23	Breast invasive ductal carcinoma	BRCA1 p.E730fs mut with LOH	PARP inhibitor	T	2016-12-20	2018-03-18	15.1	PR	PD	3.96667	2019-03-27	27.5667
TP_2270	2016-09-20	Olfactory neuroblastoma	CDKN2A del	CDK4/6 inhibitor	T	2018-08-14	2019-11-05	14.9333	SD	T	23.1
MO_1708	2016-10-20	Unknown Primary Cancer, Adenocarcinoma	ERBB2 amp	Dual Her2 monoclonal antibodies	T	2016-11-16	2018-01-31	14.7	PR	PD	0.9
MO_1595	2016-04-15	Intrahepatic cholangiocarcinoma	MATN4-FGFR2 fus	FGFR inhibitor	T	2017-05-24	2018-07-06	13.6	SD	PD	13.4667	2019-01-30	20.5333
MO_1518	2015-08-18	Unknown Primary Cancer, poorly differentiated carcinoma	FGFR2-CCDC6 fus	FGFR inhibitor	T	2015-12-17	2017-01-25	13.5	PR	PD	4.03333	2017-06-23	18.4667
MO_1708	2016-10-20	Unknown Primary Cancer, Adenocarcinoma	BRCA1 p.Q1756fs (germline) with LOH	PARP inhibitor	T	2018-03-14	2019-04-05	12.9	PR	PD	17
MO_1347	2014-06-12	Extrahepatic Cholangiocarcinoma	MSH2 p.E832* (germline)	PD-1 inhibitor	T	2015-06-09	2016-06-10	12.2333	SD	PD	12.0667	2016-10-24	16.7667
MO_1631	2016-07-18	Head and neck salivary gland adenocarcinoma	CDKN2A del	CDK4/6 inhibitor	T	2016-09-14	2017-09-13	12.1333	SD	PD	1.93333	2019-08-13	35.4333
MO_1369	2014-07-24	Intrahepatic Cholangiocarcinoma	IDH1 p.R132C mut	IDH1 inhibitor	T	2015-02-01	2016-01-18	11.7	SD	PD	6.4	2016-04-19	14.7667
MO_1916	2017-06-15	Urothelial carcinoma	FGFR3-TACC3 fus	FGFR inhibitor + chemotherapy	T	2017-10-04	2018-08-04	10.1333	SD	PD	3.7	2019-04-26	18.9667
MO_2012	2017-10-05	Basal Cell Carcinoma of Skin	High mutation burden	PD-1 inhibitor + CTLA-4 inhibitor	T	2018-01-26	2018-11-16	9.8	SD	T	3.76667
TP_2135	2015-10-12	Dedifferentiated liposarcoma	CDK4 amp	CDK4/6 Inhibitor	T	2016-07-13	2017-05-01	9.73333	SD	PD	9.16667	2018-08-25	25.7667
MO_1979	2017-08-23	Well Differentiated Liposarcoma	CDK4 amp	CDK4/6 Inhibitor	T	2017-10-19	2018-07-27	9.36667	SD	PD	1.9
MO_1630	2016-07-18	Gastric adenocarcinoma	BRCA1 p.E908* mut (germline) with LOH	PARP inhibitor	T	2016-09-20	2017-06-09	8.73333	SD	PD	2.13333	2017-12-30	15.5333
MO_1761	2017-01-17	Breast invasive ductal carcinoma	High mutation burden	PD-1 inhibitor	T	2017-04-14	2017-12-08	7.93333	SD	T	2.9	2019-06-30	26.9
MO_2080	2017-11-30	Prostate Sarcoma	TPM3-NTRK1 fus	NTRK inhibitor	T	2018-01-26	2018-09-11	7.6	SD	PD	1.9	2018-09-22	7.96667
MO_2108	2018-02-12	Breast invasive ductal carcinoma	BRCA2 p.K1565fs mut (germline), high mutation burden	PARP inhibitor + PD-L1 inhibitor	T	2019-04-05	2019-11-19	7.6	SD	PD	13.9
MO_1670	2016-09-01	Prostate Adenocarcinoma	MSH2-GNPTAB fus, high mutation burden	PD-1 inhibitor	T	2017-06-16	2018-01-12	7	PR	PD	9.6	2018-12-15	18.2333
TP_2433	2017-06-12	Spindle Cell Sarcoma	CDK4 amp	CDK4/6 Inhibitor	T	2018-01-01	2018-07-21	6.7	SD	PD	6.76667
TP_2486	2017-10-16	Chondrosarcoma	CDKN2A del	CDK4/6 Inhibitor	T	2018-04-03	2018-10-16	6.53333	SD	PD	5.63333
MO_1644	2016-08-04	Prostate adenocarcinoma	PMS2 p.R315* mut and high mutation burden	PD-1 inhibitor + DLL4 monoclonal antibody	T	2016-08-30	2017-03-07	6.3	SD	PD	0.866667	2018-08-20	24
MO_1594	2016-04-01	Fibroblastic osteosarcoma	CDK4 amp, CDKN2A del	CDK4/6 Inhibitor	T	2016-07-08	2017-01-12	6.26667	SD	PD	3.26667	2018-01-20	18.7
MO_1723	2016-11-08	Hepatocellular carcinoma + Cholangiocarcinoma	FGFR2-AHCYL1 fus	FGFR inhibitor	T	2017-04-11	2017-10-16	6.26667	SD	PD	5.13333	2018-02-24	10.6333
TP_2405	2017-04-04	Well differentiated liposarcoma	CDK4 amp	CDK4/6 Inhibitor	T	2017-07-13	2018-01-08	5.96667	SD	PD	3.33333	2018-07-06	11.9333
MO_1875	2017-05-16	Chordoma	CDKN2A del	CDK4/6 Inhibitor	T	2017-06-27	2017-12-19	5.83333	SD	PD	1.4	2018-08-16	13.8333
MO_1589	2016-03-25	Breast cancer, invasive ductal carcinoma	High mutation burden	PD-1 inhibitor + MTOR inhibitor	T	2017-03-30	2017-09-19	5.76667	SD	PD	12.3333	2018-05-30	14.2
MO_1317	2014-04-15	Breast cancer, invasive ductal carcinoma	FAM134C-BRCA1 fus with LOH	PARP inhibitor	T	2017-12-01	2018-05-18	5.6	PR	PD	44.2	2018-10-23	10.8667
MO_1589	2016-03-25	Breast cancer, invasive ductal carcinoma	BRCA1 p.V1117fs with LOH	PARP inhibitor	T	2016-08-26	2017-02-10	5.6	SD	PD	5.13333	2018-05-30	21.4
MO_1778	2017-01-27	Intrahepatic cholangiocarcinoma	FGFR2-BICC1 fus	FGFR inhibitor	T	2017-06-19	2017-11-24	5.26667	SD	PD	4.76667	2018-01-11	6.86667
MO_1819	2017-03-10	Pancreatic neuroendocrine tumor	High mutation burden	PD-1 inhibitor	T	2017-09-15	2018-02-09	4.9	PR	PD	6.3	2018-10-29	13.6333
MO_1011	2011-09-30	Dedifferentiated liposarcoma	CDK4 amp	CDK4/6 Inhibitor	T	2012-12-13	2013-05-08	4.86667	SD	PD	14.6667	2013-09-29	9.66667
MO_1568	2017-01-23	Breast invasive ductal carcinoma	AKT1 p.E17K mut	AKT inhibitor	T	2017-02-10	2017-06-16	4.2	PR	PD	0.6	2017-07-07	4.9
MO_1671	2016-09-01	Pancreatic Adenocarcinoma	BRCA1 p.C61G (germline) with LOH	PARP inhibitor	T	2016-11-15	2017-03-02	3.56667	SD	PD	2.5	2017-09-11	10
MO_1223	2013-10-11	Unknown Primary Cancer, Squamous Cell	PIK3CA p.E542K	PIK3CA + FGFR inhibitor	T	2014-04-28	2014-08-11	3.5	PR	PD	6.63333	2014-10-15	5.66667
MO_1857	2017-04-21	Rectal adenocarcinoma	High TMB	PD-1 inhibitor	T	2017-10-13	2018-01-26	3.5	PD	PD	5.83333	2018-09-08	11
TP_2428	2017-06-01	Well Differentiated Liposarcoma	CDK4 amp	CDK4/6 Inhibitor	T	2017-08-10	2017-11-01	2.76667	PD	PD	2.33333	2017-11-10	3.06667
MO_1915	2017-06-22	Hepatocellular Carcinoma	MTOR p.S2215Y	MTOR inhibitor	T	2017-08-29	2017-11-11	2.46667	N/A	T	2.26667	2018-07-23	10.9333
MO_1488	2015-06-30	Head and neck neuroendocrine carcinoma of larynx	HRAS p.Q61L mut	RAS inhibitor	T	2015-10-28	2016-01-05	2.3	PD	PD	4	2016-06-16	7.73333
MO_1674	2016-09-09	Prostate Adenocarcinoma	CDK12 del exons 6-11, higly rearranged genome	PD-1 inhibitor	T	2016-11-07	2017-01-09	2.1	PD	PD	1.96667	2017-02-17	3.4
MO_1730	2016-11-28	Breast invasive ductal carcinoma	ATM p.R248* mut (germline) with LOH	PARP inhibitor	T	2017-03-14	2017-05-15	2.06667	PD	PD	3.53333	2018-06-11	15.1333
TP_2192	2016-02-26	Gallbladder adenocarcinoma	CDKN2A p.S7fs mut	CDK4/6 Inhibitor	T	2016-08-09	2016-10-07	1.96667	PD	PD	5.5	2017-01-14	5.26667
MO_1629	2016-11-10	Breast invasive ductal carcinoma	FGFR amp	Multi-targeted tyrosine kinase inhibitor	T	2018-03-15	2018-05-11	1.9	PD	PD	16.3333	2018-09-10	5.96667
MO_1570	2016-01-27	Gastrointestinal Stromal Tumor	PTEN del	PIK3-beta inhibitor	T	2016-09-09	2016-11-04	1.86667	PD	PD	7.53333	2016-12-20	3.4
MO_1584	2016-03-17	Prostate Adenocarcinoma	CDK12 p.Y279fs, highly rearranged genome	PD-1 inhibitor + DLL4 monoclonal antibody	T	2016-08-29	2016-10-24	1.86667	PD	PD	5.5	2016-10-30	2.06667
MO_1594	2016-04-01	Fibroblastic osteosarcoma	MDM2 amp	MDM2 inhibitor	T	2017-11-02	2017-12-28	1.86667	PD	PD	19.3333	2018-01-20	2.63333
TP_2475	2017-09-21	Intrahepatic Cholangiocarcinoma	High mutation burden	PD-1 inhibitor + CTLA-4 inhibitor	T	2017-12-04	2018-01-29	1.86667	PD	PD	2.46667	2018-04-10	4.23333
MO_1089	2012-11-02	Solid Pseudopapillary Neoplasm of the Pancreas	PIK3CA p.H1047Y mut	PIK3CA inhibitor	T	2014-05-23	2014-07-15	1.76667	PD	PD	18.9	N/A
MO_1284	2014-02-13	Unknown Primary Cancer, Adenocarcinoma	KIF5B-RET fus	RET inhibitor	T	2014-06-26	2014-08-18	1.76667	N/A	T	4.43333	2015-05-03	10.3667
MO_1900	2017-06-06	Small Intestinal Carcinoma	CDKN2A del, CCND1 amp	CDK4/6 Inhibitor	T	2018-01-31	2018-03-19	1.56667	PD	PD	7.96667	2018-05-15	3.46667
MO_1533	2015-09-24	Breast cancer, invasive ductal carcinoma	High mutation burden	PD-1 inhibitor	T	2016-12-20	2017-02-02	1.46667	PD	PD	15.1	2017-03-13	2.76667
MO_1823	2017-03-15	Head and neck oropharyngeal squamous cell carcinoma	ERBB2 amp	Dual Her2 monoclonal antibodies	T	2017-06-20	2017-08-03	1.46667	PD	PD	3.23333	2017-12-25	6.26667
MO_1472	2015-05-05	Prostate neuroendocrine carcinoma	PVT1-SMARCAD1 fus	Bromodomain inhibitor	T	2015-10-21	2015-12-02	1.4	PD	PD	5.63333	2016-09-26	11.3667
MO_1782	2017-01-26	Breast invasive lobular carcinoma	High mutation burden	PD-1 inhibitor	T	2017-09-28	2017-11-09	1.4	PD	PD	8.16667	2018-02-09	4.46667
MO_1794	2017-02-07	Extrahepatic Cholangiocarcinoma	FGFR2-BICC1 fus	FGFR inhibitor	T	2017-06-13	2017-07-25	1.4	PD	PD	4.2	2019-03-15	21.3333
MO_2096	2018-01-15	Prostate Adenocarcinoma	ATM p.R1898* mut with LOH	PARP inhibitor	T	2018-04-25	2018-06-06	1.4	PD	PD	3.33333	2018-11-24	7.1
TP_2526	2018-02-23	Unknown Primary Carcinoma	FGFR2 p.S252W	FGFR inhibitor	T	2018-10-11	2018-11-19	1.3	N/A	T	7.66667	2018-11-30	1.66667
MO_1031	2012-02-21	Breast cancer, invasive ductal carcinoma	FGFR1 amp	FGFR inhibitor	T	2012-11-01	2012-12-07	1.2	N/A	T	8.46667	2013-04-16	5.53333
MO_1319	2014-04-23	Gastrointestinal stroma tumor	PGDFRA exp	PGDFR inhibitor	T	2014-07-21	2014-08-24	1.13333	N/A	T	2.96667	2014-08-30	1.33333
MO_1789	2017-01-30	Breast invasive ductal carcinoma	BRAF p.V600E mut	BRAF inhibitor + MEK inhibitor	T	2017-05-27	2017-06-29	1.1	PD	PD	3.9	2017-10-03	4.3
MO_2116	2018-02-12	Myxoid chondrosarcoma	CDKN2A del	CDK4/6 Inhibitor	T	2018-04-18	2018-05-19	1.03333	PD	PD	2.16667	2018-05-27	1.3
MO_1493	2015-06-30	Esophageal Adenocarcinoma	FGF10 exp	FGFR inhibitor	T	2016-04-26	2016-05-26	1	PD	PD	10.0333	2016-06-22	1.9
MO_1613	2016-06-06	Intrahepatic Cholangiocarcinoma	CDKN2A del	CDK4/6 inhibitor	T	2016-08-10	2016-09-07	0.933333	PD	PD	2.16667	2016-11-15	3.23333
TP_2495	2017-10-31	Intrahepatic Cholangiocarcinoma	BRAF p.D594G	Multi-targeted tyrosine kinase inhibitor	T	2018-02-13	2018-03-13	0.933333	PD	PD	3.5	2018-08-29	6.56667
MO_1607	2016-05-19	Head and neck oropharyngeal squamous cell carcinoma	CDKN2A del	CDK4/6 inhibitor	T	2016-07-15	2016-08-11	0.9	PD	PD	1.9	2017-07-31	12.7
MO_2191	2018-04-18	Breast invasive lobular carcinoma	high mutation burden	PD-1 inhibitor + CTLA-4 inhibitor	T	2018-10-18	2018-11-12	0.833333	N/A	T	6.1	2019-05-24	7.26667
MO_1039	2012-03-16	Intrahepatic cholangiocarcinoma	FGFR2-BICC1 fus	FGFR inhibitor	T	U	U		N/A	U		2013-05-12
MO_1175	2013-06-07	Unknown Primary Cancer, Adenocarcinoma	KRAS p.G12D	MEK inhibitor	T	U	U		N/A	U		2014-02-24
MO_1209	2013-09-09	Clear Cell Carcinoma of Lung	FGFR3-TACC3 fus	FGFR inhibitor	T	U	U		N/A	U		2015-10-04
TP_2251	2016-07-25	Dedifferentiated liposarcoma	CDK4 amp, CDKN2A del	CDK4/6 inhibitor	O	2016-09-21	2019-12-19	39.4667	SD	O	1.93333
TP_2274	2016-10-06	Extraskeletal Myxoid Chondrosarcoma	PGR-NR4A3 fus	Selective estrogen receptor modulator	O	2016-11-14	2019-11-04	36.1667	PR	O	1.3
MO_1812	2017-02-22	Prostate adenocarcinoma	BRCA2 del	PARP inhibitor	O	2017-04-13	2019-02-06	22.1333	PR	PD	1.66667	2019-06-09	26.2333
MO_1514	2015-08-12	Prostate adenocarcinoma	BRCA2 p.R3052W	PARP inhibitor	O	2016-01-14	2017-05-08	16	PR	PD	5.16667	2017-06-15	17.2667
MO_1732	2016-11-29	Lung carcinoid tumor	MEN1 p.P79fs mut with LOH	MTOR inhibitor	O	2017-01-19	2018-05-10	15.8667	SD	PD	1.7	2018-09-13	20.0667
MO_1490	2015-07-07	Prostate adenocarcinoma	BRCA2 del	PARP inhibitor	O	2015-09-01	2016-10-18	13.7667	PR	PD	1.86667	2017-04-01	19.2667
MO_1088	2012-11-01	Extraskeletal Myxoid Chondrosarcoma	EWSR1-NR4A3 fus	PPAR-gamma agonist	O	2013-07-26	2014-08-13	12.7667	SD	PD	8.9	2018-09-13	62.5
TP_2450	2017-07-11	Unknown Primary Carcinoma	ERBB2 amp	Her2 monoclonal antibody	O	2017-08-31	2018-07-26	10.9667	SD	PD	1.7	2018-11-20	14.8667
MO_1975	2017-08-24	Prostate Adenocarcinoma	CDK12 p.W1043* mut, hightly rearranged genome	Pembrolizumab	O	2017-11-01	2018-09-25	10.9333	PR	T	2.3
MO_1985	2017-08-25	Undifferentiated Pleomorphic Sarcoma	High mutation burden	Pembrolizumab	O	2017-12-04	2018-10-23	10.7667	PR	O	3.36667
MO_1637	2016-07-28	Prostate adenocarcinoma	BRCA2 p.K2980fs mut with LOH	PARP inhibitor	O	2016-09-13	2017-06-27	9.56667	SD	PR	1.56667	2017-12-31	15.8
MO_1676	2016-09-09	Endometrioid Stromal Sarcoma	PTEN p.G36L mut with LOH	MTOR inhibitor	O	2017-03-31	2017-10-31	7.13333	SD	PD	6.76667	2018-09-10	17.6
MO_1315	2014-04-14	Non-small Cell Lung Cancer, Squamous	KIF5B-RET fus	RET inhibitor	O	2014-07-18	2015-01-09	5.83333	SD	PD	3.16667	2015-05-20	10.2
MO_1404	2014-09-25	Uterine Leiomyosarcoma	GREB1-NR4A3 fus	Aromatase inhibitor	O	2014-11-06	2015-04-02	4.9	PD	PD	1.4	2015-10-25	11.7667
MO_1857	2017-04-21	Rectal adenocarcinoma	ERBB2 amp	Her2 antibody-cytotoxic conjugate	O	2018-04-06	2018-08-20	4.53333	SD	PD	11.6667	2018-09-08	5.16667
MO_1043	2012-04-10	Salivary Clear Cell Carcinoma	EWSR1-ATF1 fus	MET inhibitor	O	2012-07-11	2012-11-06	3.93333	SD	PD	3.06667	2013-08-14	13.3
MO_1610	2016-05-27	Undifferentiated pleomorphic sarcoma	PDGFRA amp	PGDGFR inhibitor	O	2016-08-31	2016-12-14	3.5	PD	PD	3.2	2017-03-05	6.2
MO_1606	2016-05-11	Medullary thyroid carcinoma	PTEN p.Q298* mut with LOH	MTOR inhibitor	O	2016-11-16	2017-02-20	3.2	N/A	T	6.3	2018-03-12	16.0333
TP_2213	2016-04-21	Prostate adenocarcinoma	CDKN2A del	CDK4/6 inhibitor	O	2016-10-05	2017-01-06	3.1	PD	PD	5.56667	2017-01-17	3.46667
TP_2304	2016-11-23	Urothelial carcinoma, sarcomatoid variant	PDGFRA amp	PDGFR inhibitor	O	2016-12-18	2017-03-19	3.03333	N/A	T	0.833333	2017-05-16	4.96667
MO_1637	2016-07-28	Prostate adenocarcinoma	STK11 p.I192fs mut with LOH	MTOR inhibitor	O	2017-08-12	2017-10-27	2.53333	PD	PD	12.6667	2017-12-31	4.7
MO_1067	2012-06-05	Esophageal Adenocarcinoma	EGFR amp	EGRF inhibitor	O	2012-08-06	2012-10-16	2.36667	N/A	T	2.06667	2012-12-28	4.8
MO_1434	2014-12-02	Adrenocortical Carcinoma	CDKN2A del	CDK4/6 inhibitor	O	2015-10-30	2016-01-08	2.33333	PD	PD	11.0667	2016-02-24	3.9
MO_2017	2017-10-10	Prostate Adenocarcinoma	CDK12 p.I704fs mut, highly rearranged genome	PD-1 inhibitor	O	2017-12-05	2018-02-13	2.33333	PD	PD	1.86667	2018-05-28	5.8
MO_1649	2016-08-09	Prostate Adenocarcinoma	CDK12 p.R902G mut	PARP inhibitor	O	2018-10-03	2018-12-11	2.3	PD	PD	26.1667	2019-05-05	7.13333
MO_1236	2013-11-01	Non-small Cell Lung Cancer, Adenocarcinoma	MET exp	ALK/ROS1 inhibitor	O	2014-10-14	2014-12-19	2.2	PD	PD	11.5667	2015-03-13	5
MO_2057	2017-11-20	Pancreatic Neuroendocrine Tumor	IDH2 p.R172W	IDH2 inhibitor	O	2018-02-14	2018-04-19	2.13333	PD	PD	2.86667	2018-06-19	4.16667
TP_2311	2017-01-13	Unknown Primary Cancer, Adenocarcinoma	High mutation burden	PD-1 inhibitor	O	2017-10-05	2017-12-07	2.1	PR	T	8.83333
MO_1250	2013-11-20	Non-small Cell Lung Cancer, Adenocarcinoma	ERBB2 amp, ERBB2 p.Y772_A775dup	EGFR inhibitor	O	2014-03-12	2014-05-09	1.93333	PD	PD	3.73333	2014-08-14	5.16667
MO_2007	2017-09-29	Prostate adenocarcinoma	TMPRSS2-BRAF fus	MEK inhibitor	O	2017-12-26	2018-02-19	1.83333	PD	PD	2.93333	2019-07-24	19.1667
MO_1017	2011-11-10	Thymic neuroendcrine tumor	ROS1 mut	ALK/ROS1 inhibitor	O	2012-04-06	2012-05-15	1.3	N/A	I	4.93333	2013-04-09	12.2667
MO_1724	2016-11-14	Uterine Leiomyosarcoma	PTEN p.Q298fs mut with LOH	MTOR inhibitor	O	2017-01-19	2017-02-23	1.16667	N/A	T	2.2	2017-04-28	3.3
MO_1338	2014-05-29	Intrahepatic Cholangiocarcinoma	STK11 del	MTOR inhibitor	O	2014-07-16	2014-08-19	1.13333	PD	PD	1.6	2014-09-05	1.7
MO_1265	2014-01-08	Colon Adenocarcinoma	CCDC61-ALK fus	ALK/ROS1 inhibitor	O	2014-04-16	2014-05-19	1.1	N/A	T	3.26667	2014-06-07	1.73333
MO_1541	2015-10-27	Prostate adenocarcinoma	KIAA1549-BRAF fus	BRAF inhibitor	O	2016-05-03	2016-05-27	0.8	PD	PD	6.3	2016-06-11	1.3
MO_1582	2016-03-15	Extraskeletal Myxoid Chondrosarcoma	EWSR1-NR4A3 fusion	Multi-targeted tyrosine kinase inhibitor	O	2016-09-22	2016-10-13	0.7	PD	PD	6.36667
MO_1941	2017-07-13	Prostate Adenocarcinoma	CDK12 p.S625fs mut, highly rearranged genome	PD-1 inhibitor	O	2017-08-16	2017-09-06	0.7	PD	PD	1.13333	2017-10-11	1.86667
MO_1035	2012-03-13	Gastrointestinal stromal tumor	KIT p.K642E mut with LOH	Multi-targeted tyrosine kinase inhibitor	O	2012-08-10	2012-08-24	0.466667	N/A	T	5	2013-06-27	10.7
MO_1843	2017-04-07	Tenosynovial Giant Cell Tumor	PTEN p.I5fs with LOH	MTOR inhibitor	O	2017-05-16	2017-05-22	0.2	N/A	T	1.3	2017-06-11	0.866667
MO_1371	2014-07-22	Granular Cell Tumor	VEGF exp	VEGF inhibitir	O	2014-09-19	U		N/A	U	1.96667	2015-01-26	4.3
MO_1376	2014-07-28	Extrahepatic Cholangiocarcinoma	ERBB2 amp	Her2 monoclonal antibody	O	U	U		N/A	U
MO_1379	2014-08-04	Unknown Primary Cancer, Adenocarcinoma	WNT7A exp	Wnt inhibitor	O	2014-12-08	U		N/A	U		2016-04-17	16.5333
MO_1811	2017-02-24	Prostate adenocarcinoma	PALB2 p.R34fs mut (germline)	PARP inhibitor	O				N/A	U
TP_2439	2017-06-27	Non-small Cell Lung Cancer, Adenocarcinoma	EGFR p.E746_S752delinsV (in ex19) and p.T790M (in exon 20)	EGFR inhibitor	L	2017-07-14	2020-02-12	31.4333	PR	O	0.566667
MO_2065	2017-11-20	Prostate adenocarcinoma	MSH2-FBXO11 fus, MSH6-AC073283.4 fus, high mutation burden	PD-1 inhibitor	L	2018-03-19	2020-01-30	22.7333	PR	O	3.96667
MO_1909	2017-06-20	Prostate adenocarcinoma	MSH2 del, high mutation burden	PD-1 inhibitor	L	2018-05-14	2020-01-10	20.2	PR	O	10.9333
MO_1704	2016-10-12	Unknown Primary Cancer, poorly differentiated carcinoma	High mutation burden	PD-1 inhibitor	L	2016-12-14	2018-05-02	16.8	CR	NED	2.1
MO_2033	2017-10-27	Prostate adenocarcinoma	MSH2 p.Q348* mut, high mutation burden	PD-1 inhibitor	L	2018-01-25	2019-03-18	13.9	CR	NED	3
MO_1416	2014-10-14	Esophageal Adenocarcinoma	ERBB2 amp	Her2 monoclonal antibody	L	2014-12-09	2015-11-25	11.7	SD	PD	1.86667	2016-03-12	15.3
TP_2290	2016-11-01	Unknown Primary Cancer, Adenocarcinoma	High mutation burden	PD-1 inhibitor	L	2017-06-21	2018-05-02	10.5	SD	PD	7.73333	2019-10-09	28
MO_1567	2016-02-04	Breast inflammatory carcinoma	High mutation burden, MLH1 p.R226Q mut (germline)	PD-1 inhibitor	L	2016-10-07	2017-04-18	6.43333	SD	PD	8.2	2017-12-30	14.9667
MO_1859	2017-04-18	Rectal adenocarcinoma	BRAF p.V600E	BRAF inhibitor	L	2017-07-07	2017-12-26	5.73333	PR	PD	2.66667	2018-01-15	6.4
MO_1435	2014-12-04	Breast cancer, invasive lobular carcinoma	ERBB2 amp	Dual Her2 monoclonal antibodies	L	2015-01-29	2015-06-04	4.2	SD	PD	1.86667	2015-12-24	10.9667
MO_2090	2018-01-11	Prostate adenocarcinoma	MSH2 del, high mutation burden	PD-1 inhibitor	L	2018-02-14	2018-04-18	2.1	PD	PD	1.13333	2018-10-31	8.63333
MO_1790	2017-02-07	Pancreatic Adenocarcinoma	BRCA1 p.R1443* mut (germline) with LOH	PARP inhibitor	L	2017-02-13	2017-04-11	1.9	PD	PD	0.2	2017-04-26	2.4
TP_2130	2015-09-23	Head and neck sinonasal squamous cell carcinoma	EGFR p.D770_N771insGF	EGFR inhibitor	L	2016-02-03	2016-03-30	1.86667	PD	PD	4.43333	2016-09-20	7.66667
MO_1629	2016-11-10	Breast invasive ductal carcinoma	MTOR p.I2500N mut	MTOR inhibitor	L	2017-01-16	2017-02-08	0.766667	PD	PD	2.23333	2018-09-10	20.0667
MO_1605	2016-05-10	Esophageal Adenocarcinoma	ERBB2 amp	Her2 monoclonal antibody	L	2016-07-05	2016-07-26	0.7	PD	PD	1.86667	2016-08-17	1.43333
