# Supplementary material for: Assessment of Clinical Benefit of Integrative Genomic Profiling in Advanced Solid Tumors
Source: JAMA Oncol. 2021 Feb 25;7(4):1–9. doi: 10.1001/jamaoncol.2020.7987 (PMC7907987; doi:10.1001/jamaoncol.2020.7987)
Supplement: Supplement 6. — eTable 5. Detailed Information Regarding Pathogenic Germline Variants Identified in the MET1000 Cohort [file jamaoncol-e207987-s006.xlsx]

## Sheet: Sheet1
Cobain EF, Wu Y-M, Vats P, et al.
Assessment of clinical benefit of integrative genomic profiling in advanced solid tumors
JAMA Oncol. Published online February 25, 2021.
doi:10.1001/jamaoncol.2020.7987
eTable 5. Detailed Information Regarding Pathogenic Germline Variants Identified in the MET1000 Cohort.
Table summarizes the cancer type in which PGV was identified, gene of interest, specific chromosomal location of PGV, corresponding protein change, and link to entry in ClinVar database. Also denoted is PGV clinical tiering information, with Tier 1 corresponding to PGVs associated with highly penetrant cancer predisposition syndromes, Tier 2 corresponding to PGVs associated with moderately penetr…

## Sheet: Sheet2
eTable 5. Detailed Information Regarding Pathogenic Germline Variants Identified in the MET1000 Cohort
Case	Diagnosis	Gene	Location	Effect	1 = PGV associated with highly penetrant cancer predisposition syndrome 2 = PGV associated with moderate penetrance cancer predisposition syndrome 3a = Carrier status, associated with increased risk of cancer or lymphoproliferative disorder 3b = Carrier status, no known cancer risk at present	Annotation	Protein Change	ClinVar	ClinVar 5/2019	Event 2	Known prior to Mi-Oncoseq (Y = Yes, N = No)
MO_1867	NUT Carcinoma	APC	chr5:112154991	Stopgain	1	NM_000038.5: c.1262G>A, p.Trp421*	p.W421X	Link	Pathogenic		N
MO_1008	Prostate Adenocarcinoma	APC	chr5:112175211	Missense	2	NM_000038.5: c.3920T>A, p.Ile1307Lys	p.I1307K	Link	Likely benign(1);Likely pathogenic(3);Pathogenic(2);Uncertain significance(9)		N
MO_1138	High-Grade Serous Ovarian Cancer	APC	chr5:112175211	Missense	2	NM_000038.5: c.3920T>A, p.Ile1307Lys	p.I1307K	Link	Likely benign(1);Likely pathogenic(3);Pathogenic(2);Uncertain significance(9)		N
MO_1157	Uterine Leiomyosarcoma	APC	chr5:112175211	Missense	2	NM_000038.5: c.3920T>A, p.Ile1307Lys	p.I1307K	Link	Likely benign(1);Likely pathogenic(3);Pathogenic(2);Uncertain significance(9)		N
MO_1172	Pancreatic Adenocarcinoma	APC	chr5:112175211	Missense	2	NM_000038.5: c.3920T>A, p.Ile1307Lys	p.I1307K	Link	Likely benign(1);Likely pathogenic(3);Pathogenic(2);Uncertain significance(9)		N
MO_1600	Dedifferentiated Liposarcoma	APC	chr5:112175211	Missense	2	NM_000038.5: c.3920T>A, p.Ile1307Lys	p.I1307K	Link	Likely benign(1);Likely pathogenic(3);Pathogenic(2);Uncertain significance(9)		N
TP_2267	Adenoid Cystic Carcinoma	APC	chr5:112175211	Missense	2	NM_000038.5: c.3920T>A, p.Ile1307Lys	p.I1307K	Link	Likely benign(1);Likely pathogenic(3);Pathogenic(2);Uncertain significance(9)		N
MO_1210	Hepatocellular Carcinoma	APC	chr5:112175925	Stopgain	1	NM_000038.5: c.4634C>G, p.Ser1545*	p.S1545X	Link	Pathogenic	LOH	N
MO_1730	Breast Invasive Ductal Carcinoma (ER+Her2-)	ATM	chr11:108115594	Stopgain	2	NM_000051.3: c.742C>T, p.Arg248*	p.R248X	Link	Pathogenic/Likely pathogenic	LOH	N
MO_1583	Esophageal Adenocarcinoma	ATM	chr11:108121521	Frameshift	2	NM_000051.3: c.1333delC, p.Gln445fs	p.Q445fs	Link	Pathogenic	LOH	N
TP_2145	Non-Small Cell Lung Cancer	ATM	chr11:108143264	Frameshift	2	NM_000051.3: c.3085dupA, p.Thr1029fs	p.T1029fs	Link	Pathogenic		N
MO_1768	Breast Invasive Ductal Carcinoma (ER+Her2-)	ATM	chr11:108172425	Missense	2	NM_000051.3: c.5228C>T, p.Thr1743Ile	p.T1743I	Link	Likely pathogenic(2);Uncertain significance(2)	LOH	Y
MO_1716	Well Differentiated Liposarcoma	ATM	chr11:108199929	Missense	2	NM_000051.3: c.7271T>G, p.Val2424Gly	p.V2424G	Link	Pathogenic/Likely pathogenic, risk factor	LOH	N
MO_1221	Prostate Adenocarcinoma	ATM	chr11:108202604	Splice Acceptor	2	NM_000051.3: c.7630-2A>C		Link	Pathogenic	LOH	N
MO_1595	Intrahepatic Cholangiocarcinoma	ATM	chr11:108216545	Missense	2	NM_000051.3: c.8494C>T, p.Arg2832Cys	p.R2832C	Link	Pathogenic/Likely pathogenic		N
MO_1783	Peritoneal Mesothelioma	BAP1	chr3:52437208	Frameshift	1	NM_004656.3: c.1835delA, p.Lys612fs	p.K612fs	Link	Uncertain Significance		N
TP_2137	Endocervical Carcinoma	BARD1	chr2:215610566	Stopgain	2	NM_000465.3: c.1690C>T, p.Gln564*	p.Q564X	Link	Pathogenic		N
MO_1690	Chondrosarcoma	BARD1	chr2:215645974	Frameshift	2	NM_000465.3: c.623dupA, p.Lys209fs	p.K209fs	Link	Pathogenic		N
MO_2121	Breast Invasive Ductal Carcinoma (ER+Her2-)	BARD1		Exon Loss	2	NM_000465.3 c.(300+1_301-1)_(357+1_358-1)del			no report		N
MO_1962	Testicular Embryonal Carcinoma	BLM	chr15:91304245	Stopgain	3a	NM_000057.3: c.1642C>T, p.Gln548*	p.Q548X	Link	Pathogenic/Likely pathogenic		N
MO_1268	Mullerian Poorly Differentiated Carcinoma	BRCA1	chr17:41199678	Stopgain	1	NM_007294.3: c.5449G>T, p.Glu1817*	p.E1817X	Link	Pathogenic	LOH	Y
MO_1107	Breast Invasive Ductal Carcinoma (ER+Her2-)	BRCA1	chr17:41209079	Frameshift	1	NM_007294.3: c.5266dupC, p.Gln1756fs	p.Q1756fs	Link	Pathogenic	LOH	Y
MO_1232	Prostate Adenocarcinoma	BRCA1	chr17:41209079	Frameshift	1	NM_007294.3: c.5266dupC, p.Gln1756fs	p.Q1756fs	Link	Pathogenic	LOH	N
MO_1378	Serous Ovarian Cancer	BRCA1	chr17:41209079	Frameshift	1	NM_007294.3: c.5266dupC, p.Gln1756fs	p.Q1756fs	Link	Pathogenic	LOH	Y
MO_1576	High Grade Ovarian Serous Adenocarcinoma	BRCA1	chr17:41209079	Frameshift	1	NM_007294.3: c.5266dupC, p.Gln1756fs	p.Q1756fs	Link	Pathogenic	LOH	Y
MO_1708	Anal Glands Adenocarcinoma	BRCA1	chr17:41209079	Frameshift	1	NM_007294.3: c.5266dupC, p.Gln1756fs	p.Q1756fs	Link	Pathogenic	LOH	N
MO_1953	Breast Invasive Ductal Carcinoma (ER-Her2-)	BRCA1	chr17:41219665	Frameshift	1	NM_007294.3: c.5030_5033delCTAA, p.Thr1677fs	p.T1677fs	Link	Pathogenic	LOH	N
MO_1790	Pancreatic Adenocarcinoma	BRCA1	chr17:41234451	Stopgain	1	NM_007294.3: c.4327C>T, p.Arg1443*	p.R1443X	Link	Pathogenic	LOH	N
MO_1328	Penile Squamous Cell Carcinoma	BRCA1	chr17:41243479	Frameshift	1	NM_007294.3: c.4065_4068delTCAA, p.Asn1355fs	p.N1355fs	Link	Pathogenic	LOH	N
MO_1580	Intrahepatic Cholangiocarcinoma	BRCA1	chr17:41243512	Frameshift	1	NM_007294.3: c.4035delA, p.Glu1345fs	p.E1345fs	Link	Pathogenic	LOH	N
TP_2415	Breast Invasive Ductal Carcinoma (ER-Her2-)	BRCA1	chr17:41244607	Frameshift	1	NM_007294.3: c.2940delA, p.Ile980fs	p.I980fs	Link	Pathogenic	LOH	Y
MO_1630	Stomach Adenocarcinoma	BRCA1	chr17:41244826	Stopgain	1	NM_007294.3: c.2722G>T, p.Glu908*	p.E908X	Link	Pathogenic	LOH	N
MO_1682	Squamous Cell Carcinoma of Unknown Primary Origin	BRCA1	chr17:41244865	Frameshift	1	NM_007294.3: c.2681_2682delAA, p.Lys894fs	p.K894fs	Link	Pathogenic		N
MO_1071	Prostate Adenocarcinoma	BRCA1	chr17:41258504	Missense	1	NM_007294.3: c.181T>G, p.Cys61Gly	p.C61G	Link	Pathogenic	mut allele lost in tumor	N
MO_1671	Pancreatic Adenocarcinoma	BRCA1	chr17:41258504	Missense	1	NM_007294.3: c.181T>G, p.Cys61Gly	p.C61G	Link	Pathogenic	LOH	N
MO_1574	Adenoid Cystic Carcinoma	BRCA1	chr17:41267793	Frameshift	1	NM_007294.3: c.83delT, p.Leu28fs	p.L28fs		no report but 2 bp deletion at same site is Pathogenic		N
MO_1175	Adenocarcinoma, NOS	BRCA2	chr13:32890627	Frameshift Startloss	1	NM_000059.3: c.36dupT, p.Glu13fs	p.E13fs	Link	Pathogenic	LOH	N
MO_1399	Breast Invasive Ductal Carcinoma (ER-Her2-)	BRCA2	chr13:32910516	Frameshift	1	NM_000059.3: c.2025delA, p.Thr675fs	p.T675fs	Link	Pathogenic	LOH	Y
TP_2141	Breast Invasive Ductal Carcinoma (ER-Her2-)	BRCA2	chr13:32912035	Frameshift	1	NM_000059.3: c.3545_3546delTT, p.Phe1182fs	p.F1182fs	Link	Pathogenic	LOH	Y
TP_2118	Breast Invasive Ductal Carcinoma (ER-Her2-)	BRCA2	chr13:32912618	Frameshift	1	NM_000059.3: c.4127_4130delGAAA, p.Gly1376fs	p.G1376fs	Link	Pathogenic	LOH	Y
MO_1176	Prostate Adenocarcinoma	BRCA2	chr13:32912963	Frameshift	1	NM_000059.3: c.4472_4475delTGAA, p.Leu1491fs	p.L1491fs	Link	Pathogenic	LOH	N
MO_1013	Prostate Adenocarcinoma	BRCA2	chr13:32912964	Frameshift	1	NM_000059.3: c.4478_4481delAAAG, p.Glu1493fs	p.E1493fs	Link	Pathogenic	LOH	N
MO_2108	Breast Invasive Ductal Carcinoma (ER+Her2-)	BRCA2	chr13:32913182	Frameshift	1	NM_000059.3: c.4691dupC, p.Lys1565fs	p.K1565fs	Link	Pathogenic	LOH	N
TP_2054	Prostate Adenocarcinoma	BRCA2	chr13:32914137	Stopgain	1	NM_000059.3: c.5645C>A, p.Ser1882*	p.S1882X	Link	Pathogenic	LOH	N
MO_1288	Ovatian cancer	BRCA2	chr13:32914209	Frameshift	1	NM_000059.3: c.5722_5723delCT, p.Leu1908fs	p.L1908fs	Link	Pathogenic	LOH	Y
MO_1924	Pancreatic Adenocarcinoma	BRCA2	chr13:32914437	Frameshift	1	NM_000059.3: c.5946delT, p.Ser1982fs	p.S1982fs	Link	Pathogenic	LOH	N
MO_1506	Esophageal Adenocarcinoma	BRCA2	chr13:32953577	Stopgain	1	NM_000059.3: c.8878C>T, p.Gln2960*	p.Q2960X	Link	Pathogenic	LOH	N
MO_1248	Serous Ovarian Cancer	BRIP1	chr17:59937174	Exon Loss	2	NM_032043.2 c.(276+1_277-1)_(511+1_512-1)				LOH	N
MO_1427	Breast Invasive Ductal Carcinoma (ER-Her2-)	CASP8	chr2:202149960	Frameshift	3a	NM_001228.4: c.1279_1280delGT, p.Val427fs	p.V427fs	Link	Pathogenic	LOH	N
MO_1690	Chondrosarcoma	CHEK2	chr22:29091856	Frameshift	2	NM_007194.3: c.1100delC, p.Thr367fs	p.T367fs	Link	Pathogenic	LOH	N
TP_2487	Pancreatic Adenocarcinoma	CHEK2	chr22:29091856	Frameshift	2	NM_007194.3: c.1100delC, p.Thr367fs	p.T367fs	Link	Pathogenic	LOH	N
MO_1355	Breast Invasive Ductal Carcinoma (ER+Her2-)	CHEK2	chr22:29121087	Missense	2	NM_007194.3: c.470T>C, p.Ile157Thr	p.I157T	Link	Likely pathogenic(8);Pathogenic(9);Uncertain significance(3)	LOH	Y
MO_1361	Bladder Urothelial Carcinoma	CHEK2	chr22:29121087	Missense	2	NM_007194.3: c.470T>C, p.Ile157Thr	p.I157T	Link	Likely pathogenic(8);Pathogenic(9);Uncertain significance(3)		N
MO_1423	Adamantinoma	CHEK2	chr22:29121087	Missense	2	NM_007194.3: c.470T>C, p.Ile157Thr	p.I157T	Link	Likely pathogenic(8);Pathogenic(9);Uncertain significance(3)	LOH	N
MO_1562	Breast Invasive Ductal Carcinoma (ER+Her2-)	CHEK2	chr22:29121087	Missense	2	NM_007194.3: c.470T>C, p.Ile157Thr	p.I157T	Link	Likely pathogenic(8);Pathogenic(9);Uncertain significance(3)		N
MO_1849	Merkel Cell Carcinoma	CHEK2	chr22:29121087	Missense	2	NM_007194.3: c.470T>C, p.Ile157Thr	p.I157T	Link	Likely pathogenic(8);Pathogenic(9);Uncertain significance(3)		N
TP_2274	Extraskeletal Myxoid Chondrosarcoma	CHEK2	chr22:29121087	Missense	2	NM_007194.3: c.470T>C, p.Ile157Thr	p.I157T	Link	Likely pathogenic(8);Pathogenic(9);Uncertain significance(3)		N
TP_2321	Glioblastoma Multiforme	CHEK2	chr22:29121087	Missense	2	NM_007194.3: c.470T>C, p.Ile157Thr	p.I157T	Link	Likely pathogenic(8);Pathogenic(9);Uncertain significance(3)		N
TP_2426	Salivary Gland Myoepithelial Carcinoma	CHEK2	chr22:29121087	Missense	2	NM_007194.3: c.470T>C, p.Ile157Thr	p.I157T	Link	Likely pathogenic(8);Pathogenic(9);Uncertain significance(3)		N
TP_2473	Pancreatic Adenocarcinoma	CHEK2	chr22:29121087	Missense	2	NM_007194.3: c.470T>C, p.Ile157Thr	p.I157T	Link	Likely pathogenic(8);Pathogenic(9);Uncertain significance(3)		N
MO_1400	Esophageal Squamous Cell Carcinoma	CHEK2	chr22:29121230	Splice Donor	2	NM_007194.3: c.444+1G>A		Link	Pathogenic/Likely pathogenic		N
MO_1673	Clear Cell Renal Cell Carcinoma	CHEK2	chr22:29121230	Splice Donor	2	NM_007194.3: c.444+1G>A		Link	Pathogenic/Likely pathogenic		N
MO_1981	Infiltrating Bladder Urothelial Carcinoma Sarcomatoid Variant	CHEK2	chr22:29121230	Splice Donor	2	NM_007194.3: c.444+1G>A		Link	Pathogenic/Likely pathogenic		N
MO_1076	Dermatofibrosarcoma Protuberans	CHEK2	chr22:29121242	Missense	2	NM_007194.3: c.433C>T, p.Arg145Trp	p.R145W	Link	Likely pathogenic		N
MO_1749	Pituitary Gland Carcinoma	CHEK2	chr22:29121326	Missense	2	NM_007194.3: c.349A>G, p.Arg117Gly	p.R117G	Link	Pathogenic/Likely pathogenic		N
TP_2454	Glioblastoma Multiforme	CHEK2	chr22:29121326	Missense	2	NM_007194.3: c.349A>G, p.Arg117Gly	p.R117G	Link	Pathogenic/Likely pathogenic		N
MO_1125	Poorly Differentiated Non-Small Cell Lung Cancer	CHEK2	chr22:29130427	Stopgain	2	NM_007194.3: c.283C>T, p.Arg95*	p.R95X	Link	Pathogenic	LOH	N
MO_1061	Thymoma	CHEK2	chr22:29130462	Frameshift	2	NM_007194.3: c.247delC, p.Gln83fs	p.Q83fs	Link	Pathogenic/Likely pathogenic	LOH	N
MO_1188	Breast Invasive Ductal Carcinoma (ER+Her2-)	CHEK2	chr22:29130520	Missense	2	NM_007194.3: c.190G>A, p.Glu64Lys	p.E64K	Link	Likely pathogenic(3);Uncertain significance(9)		N
MO_1237	Breast Invasive Ductal Carcinoma (ER+Her2-)	CHEK2	chr22:29130520	Missense	2	NM_007194.3: c.190G>A, p.Glu64Lys	p.E64K	Link	Likely pathogenic(3);Uncertain significance(9)	LOH	N
TP_2138	Small Cell Bladder Cancer	CHEK2	chr22:29130520	Missense	2	NM_007194.3: c.190G>A, p.Glu64Lys	p.E64K	Link	Likely pathogenic(3);Uncertain significance(9)		N
MO_1727	Papillary Renal Cell Carcinoma	CHEK2	chr22:29130610	Stopgain	2	NM_007194.3: c.100C>T, p.Gln34*	p.Q34X		Pathogenic		N
MO_1283	Embryonal Rhabdomyosarcoma	DICER1	chr14:95577677	Stopgain	1	NM_030621.4: c.2233C>T, p.Arg745*	p.R745X			LOH	N
MO_1464	Serous Ovarian Cancer	ERCC1	chr19:45923640	Frameshift	3a	NM_001983.3: c.366delA, p.Glu122fs	p.E122fs		no report		N
MO_1362	Oropharynx Squamous Cell Carcinoma	ERCC2	chr19:45856553	Frameshift	3a	NM_000400.3: c.1703_1704delTT, p.Phe568fs	p.F568fs	Link	Likely pathogenic		N
TP_2143	Pancreatic Adenocarcinoma	ERCC3	chr2:128050332	Stopgain	3a	NM_000122.1: c.325C>T, p.Arg109*	p.R109X	Link	Likely pathogenic		N
MO_1234	Prostate Adenocarcinoma	ERCC4	chr16:14021961	Frameshift	3a	NM_005236.2: c.663dupC, p.Met222fs	p.M222fs				N
MO_1705	Adrenocortical Carcinoma	ERCC4	chr16:14029518	Frameshift Stopgain	3a	NM_005236.2: c.1730dupA, p.Tyr577fs	p.Y577fs	Link	Pathogenic	LOH	N
MO_1768	Breast Invasive Ductal Carcinoma (ER+Her2-)	FANCA	chr16:89831297	Splice Donor	3a	NM_000135.2: c.2778+1G>A				mutant allele lost in tumor	N
TP_2247	Gastroesophageal Junction Adenocarcinoma	FANCA	chr16:89836971	Splice Donor	3a	NM_000135.2: c.2222+1G>T		Link	Likely pathogenic	LOH	N
TP_2002	Adenocarcinoma, NOS (Breast cancer, ER-Her2-)	FANCA	chr16:89858441	Frameshift	3a	NM_000135.2: c.1115_1118delTTGG, p.Val372fs	p.V372fs	Link	Pathogenic	LOH	N
TP_2156	Prostate Adenocarcinoma	FANCC	chr9:98011506	Frameshift	3a	NM_000136.2: c.67delG, p.Asp23fs	p.D23fs	Link	Pathogenic		N
MO_1768	Breast Invasive Ductal Carcinoma (ER+Her2-)	FANCG	chr9:35075275	Splice Donor	3a	NM_004629.1: c.1480+1G>C		Link	Pathogenic	LOH	N
MO_1703	Adrenocortical Carcinoma	FANCM	chr14:45667921	Stopgain	3a	NM_020937.3: c.5791C>T, p.Arg1931*	p.R1931X		Pathogenic(2);Uncertain significance(1)		N
TP_2111	Renal Cell Carcinoma	FH	chr1:241665742	Splice Donor	1	NM_000143.3: c.1236+1G>C			Pathogenic	LOH	N
MO_2114	Undifferentiated Pleomorphic Sarcoma/Malignant Fibrous Histiocytoma/High-Grade Spindle Cell Sarcoma	FH	chr1:241665852	Missense	3b	NM_000143.3: c.1127A>C, p.Gln376Pro	p.Q376P	Link	Likely pathogenic(1);Pathogenic(3)Likely benign(1)		N
MO_1996	Clear Cell Renal Cell Carcinoma	FH	chr1:241671943	Missense	1	NM_000143.3: c.698G>A, p.Arg233His	p.R233H	Link	Pathogenic		N
MO_1125	Poorly Differentiated Non-Small Cell Lung Cancer	FH	chr1:241675301	Missense	3b	NM_000143.3: c.521C>G, p.Pro174Arg	p.P174R	Link	Likely pathogenic(1);Pathogenic(5);Uncertain significance(2) Likely benign(1)	LOH	N
TP_2013	Angiosarcoma	HAX1	chr1:154246014	Stopgain	3a	NM_006118.3: c.256C>T, p.Arg86*	p.R86X	Link	Pathogenic		N
MO_1319	Gastrointestinal Stromal Tumor	HOXB13	chr17:46805705	Missense	1	NM_006361.5: c.251G>A, p.Gly84Glu	p.G84E	Link	Pathogenic/Likely pathogenic		N
MO_1347	Extrahepatic Cholangiocarcinoma	HOXB13	chr17:46805705	Missense	1	NM_006361.5: c.251G>A, p.Gly84Glu	p.G84E	Link	Pathogenic/Likely pathogenic		N
MO_1434	Adrenocortical Carcinoma	HOXB13	chr17:46805705	Missense	1	NM_006361.5: c.251G>A, p.Gly84Glu	p.G84E	Link	Pathogenic/Likely pathogenic	LOH	N
MO_2135	Prostate Adenocarcinoma	HOXB13	chr17:46805705	Missense	1	NM_006361.5: c.251G>A, p.Gly84Glu	p.G84E	Link	Pathogenic/Likely pathogenic		N
MO_1171	Teratoma with Malignant Transformation	MITF	chr3:70014091	Missense	2	NM_000248.3: c.952G>A, p.Glu318Lys	p.E318K	Link	Likely pathogenic(2);Pathogenic(4);Uncertain significance(2)		N
MO_1183	Cutaneous Melanoma	MITF	chr3:70014091	Missense	2	NM_000248.3: c.952G>A, p.Glu318Lys	p.E318K	Link	Likely pathogenic(2);Pathogenic(4);Uncertain significance(2)		N
MO_1375	Esophageal Adenocarcinoma	MITF	chr3:70014091	Missense	2	NM_000248.3: c.952G>A, p.Glu318Lys	p.E318K	Link	Likely pathogenic(2);Pathogenic(4);Uncertain significance(2)	mut allele is lost in tumor	N
MO_1893	Breast Invasive Ductal Carcinoma (ER+Her2-)	MITF	chr3:70014091	Missense	2	NM_000248.3: c.952G>A, p.Glu318Lys	p.E318K	Link	Likely pathogenic(2);Pathogenic(4);Uncertain significance(2)		N
TP_2020	Prostate Adenocarcinoma	MITF	chr3:70014091	Missense	2	NM_000248.3: c.952G>A, p.Glu318Lys	p.E318K	Link	Likely pathogenic(2);Pathogenic(4);Uncertain significance(2)		N
TP_2021	Urethral Urothelial Carcinoma	MITF	chr3:70014091	Missense	2	NM_000248.3: c.952G>A, p.Glu318Lys	p.E318K	Link	Likely pathogenic(2);Pathogenic(4);Uncertain significance(2)		N
TP_2474	Sebaceous Carcinoma	MITF	chr3:70014091	Missense	2	NM_000248.3: c.952G>A, p.Glu318Lys	p.E318K	Link	Likely pathogenic(2);Pathogenic(4);Uncertain significance(2)		N
TP_2476	Serous Adenocarcinoma	MITF	chr3:70014091	Missense	2	NM_000248.3: c.952G>A, p.Glu318Lys	p.E318K	Link	Likely pathogenic(2);Pathogenic(4);Uncertain significance(2)		N
TP_2525	Adrenocortical Carcinoma	MITF	chr3:70014091	Missense	2	NM_000248.3: c.952G>A, p.Glu318Lys	p.E318K	Link	Likely pathogenic(2);Pathogenic(4);Uncertain significance(2)		N
MO_1048	Colon Adenocarcinoma	MLH1	chr3:37038192	Missense	1	NM_000249.3: c.199G>A, p.Gly67Arg	p.G67R	Link	Pathogenic	LOH	Y
MO_1102	Thymic Squamous Carcinoma	MLH1	chr3:37053500	Splice Acceptor	1	NM_000249.3: c.589-2A>G		Link	Pathogenic	LOH	N
MO_1567	Inflammatory Breast Carcinoma	MLH1	chr3:37053590	Missense	1	NM_000249.3: c.677G>A, p.Arg226Gln	p.R226Q	Link	Pathogenic	LOH	N
MO_1826	Breast Invasive Lobular Carcinoma (ER-Her2-)	MPL	chr1:43803817	Stopgain	3a	NM_005373.2: c.127C>T, p.Arg43*	p.R43X		Pathogenic		N
MO_1319	Gastrointestinal Stromal Tumor	MPL	chr1:43804305	Missense	3a	NM_005373.2: c.305G>C, p.Arg102Pro	p.R102P	Link	Pathogenic		N
MO_1957	Breast Invasive Ductal Carcinoma (ER+Her2-)	MPL	chr1:43804305	Missense	3a	NM_005373.2: c.305G>C, p.Arg102Pro	p.R102P	Link	Pathogenic		N
TP_2202	Glioblastoma Multiforme	MRE11	chr11:94169050	Stopgain	2	NM_005590.3: c.1858G>T, p.Glu620*	p.E620X		no report		N
TP_2331	Conventional Osteosarcoma	MRE11	chr11:94180442	Stopgain	2	NM_005590.3: c.1726C>T, p.Arg576*	p.R576X	Link	Pathogenic		N
TP_2257	Sarcomatoid Carcinoma	MSH2	chr2:47657029	Frameshift	1	NM_000251.2: c.1226_1227delAG, p.Gln409fs	p.Q409fs	Link	Pathogenic	LOH	N
MO_1079	Sarcomatoid Carcinoma	MSH2	chr2:47702310	Missense	1	NM_000251.2: c.1906G>C, p.Ala636Pro	p.A636P	Link	Pathogenic	LOH	N
MO_1347	Extrahepatic Cholangiocarcinoma	MSH2	chr2:47707870	Stopgain	1	NM_000251.2: c.2494G>T, p.Glu832*	p.E832X	Link	Likely pathogenic		N
MO_2015	Alveolar Rhabdomyosarcoma	MUTYH	chr1:45796890	Disruptive In-Frame Deletion	2	NM_012222.2: c.1428_1430delGGA, p.Glu477del	p.E477del	Link	Pathogenic		N
MO_1044	Adenoid Cystic Carcinoma	MUTYH	chr1:45797228	Missense	2	NM_012222.2: c.1178G>A, p.Gly393Asp	p.G393D	Link	Pathogenic/Likely pathogenic		N
MO_1383	Adenocarcinoma, NOS	MUTYH	chr1:45797228	Missense	2	NM_012222.2: c.1178G>A, p.Gly393Asp	p.G393D	Link	Pathogenic/Likely pathogenic	LOH	N
MO_1435	Breast Invasive Lobular Carcinoma (ER+Her2-)	MUTYH	chr1:45797228	Missense	2	NM_012222.2: c.1178G>A, p.Gly393Asp	p.G393D	Link	Pathogenic/Likely pathogenic		N
MO_1447	Prostate Adenocarcinoma	MUTYH	chr1:45797228	Missense	2	NM_012222.2: c.1178G>A, p.Gly393Asp	p.G393D	Link	Pathogenic/Likely pathogenic		N
MO_1480	Esophageal Adenocarcinoma	MUTYH	chr1:45797228	Missense	2	NM_012222.2: c.1178G>A, p.Gly393Asp	p.G393D	Link	Pathogenic/Likely pathogenic		N
TP_2029	Colon Adenocarcinoma	MUTYH	chr1:45797228	Missense	2	NM_012222.2: c.1178G>A, p.Gly393Asp	p.G393D	Link	Pathogenic/Likely pathogenic	p.G396D, also germ	N
TP_2248	Myxofibrosarcoma	MUTYH	chr1:45797228	Missense	2	NM_012222.2: c.1178G>A, p.Gly393Asp	p.G393D	Link	Pathogenic/Likely pathogenic		N
TP_2253	Gastrointestinal Stromal Tumor	MUTYH	chr1:45797228	Missense	2	NM_012222.2: c.1178G>A, p.Gly393Asp	p.G393D	Link	Pathogenic/Likely pathogenic	mut allele lost in tumor	N
TP_2265	Prostate Adenocarcinoma	MUTYH	chr1:45797228	Missense	2	NM_012222.2: c.1178G>A, p.Gly393Asp	p.G393D	Link	Pathogenic/Likely pathogenic		N
TP_2400	Uterine Corpus Adenosarcoma	MUTYH	chr1:45797228	Missense	2	NM_012222.2: c.1178G>A, p.Gly393Asp	p.G393D	Link	Pathogenic/Likely pathogenic		N
TP_2466	Breast Small Cell Carcinoma (ER-Her2-)	MUTYH	chr1:45797228	Missense	2	NM_012222.2: c.1178G>A, p.Gly393Asp	p.G393D	Link	Pathogenic/Likely pathogenic		N
TP_2495	Intrahepatic Cholangiocarcinoma	MUTYH	chr1:45797228	Missense	2	NM_012222.2: c.1178G>A, p.Gly393Asp	p.G393D	Link	Pathogenic/Likely pathogenic		N
MO_1183	Cutaneous Melanoma	MUTYH	chr1:45798475	Missense	2	NM_012222.2: c.527A>G, p.Tyr176Cys	p.Y176C	Link	Pathogenic		N
MO_1370	Undifferentiated Pleomorphic Sarcoma/Malignant Fibrous Histiocytoma/High-Grade Spindle Cell Sarcoma	MUTYH	chr1:45798475	Missense	2	NM_012222.2: c.527A>G, p.Tyr176Cys	p.Y176C	Link	Pathogenic	mut allele is lost in tumor	N
TP_2029	Colon Adenocarcinoma	MUTYH	chr1:45798475	Missense	2	NM_012222.2: c.527A>G, p.Tyr176Cys	p.Y176C	Link	Pathogenic	p.Y176C, also germ	N
TP_2109	Breast Invasive Lobular Carcinoma (ER+Her2-)	MUTYH	chr1:45798475	Missense	2	NM_012222.2: c.527A>G, p.Tyr176Cys	p.Y176C	Link	Pathogenic		N
MO_1333	Embryonal Carcinoma	NBN	chr8:90967765	Frameshift	3a	NM_002485.4: c.1142delC, p.Pro381fs	p.P381fs	Link	Pathogenic/Likely pathogenic		N
TP_2527	Adrenocortical Carcinoma	NBN	chr8:90967765	Frameshift	3a	NM_002485.4: c.1142delC, p.Pro381fs	p.P381fs	Link	Pathogenic/Likely pathogenic		N
MO_1759	Ampulla of Vater Carcinoma	NBN	chr8:90983401	Frameshift	3a	NM_002485.4: c.698_701delAACA, p.Lys233fs	p.K233fs	Link	Pathogenic		N
TP_2220	Oropharyngeal Squamous Cell Carcinoma	NBN	chr8:90983441	Frameshift	3a	NM_002485.4: c.657_661delACAAA, p.Lys219fs	p.K219fs	Link	Pathogenic		N
MO_1150	Lung Adenocarcinoma	NBN	chr8:90994949	Splice Donor	3a	NM_002485.4: c.171+1G>A			no report	LOH	N
MO_1699	Breast Invasive Ductal Carcinoma (ER+Her2+)	NF1	chr17:29657517	Splice Donor	2	NM_001042492.2: c.5812+1G>A		Link	Pathogenic	LOH	N
MO_1411	Breast Invasive Lobular Carcinoma (ER+Her2-)	PALB2	chr16:23619211	Frameshift	1	NM_024675.3: c.3323delA, p.Tyr1108fs	p.Y1108fs	Link	Pathogenic	LOH	N
TP_2307	Uterine Corpus Leiomyosarcoma	PALB2	chr16:23646182	Splice Donor	1	NM_024675.3: c.1684+1G>T			Likely pathogenic		N
MO_2051	Breast Invasive Ductal Carcinoma (ER+Her2-)	PALB2	chr16:23646809	Frameshift	1	NM_024675.3: c.1056_1057delGA, p.Glu352fs	p.E352fs	Link	Pathogenic	LOH	Y
MO_1527	Breast Invasive Ductal Carcinoma (ER+Her2-)	PALB2	chr16:23647108	Frameshift	1	NM_024675.3: c.758dupT, p.Ser254fs	p.S254fs	Link	Pathogenic/Likely pathogenic	LOH	N
MO_1672	Prostate Adenocarcinoma	PALB2	chr16:23647356	Frameshift	1	NM_024675.3: c.509_510delGA, p.Arg170fs	p.R170fs	Link	Pathogenic	LOH	N
MO_1811	Prostate Adenocarcinoma	PALB2	chr16:23649398	Frameshift	1	NM_024675.3: c.100delC, p.Arg34fs	p.R34fs		no report	LOH	N
MO_1092	Mucinous Adenocarcinoma	PARK2	chr6:162206852	Missense	3b	NM_004562.2: c.823C>T, p.Arg275Trp	p.R275W	Link	Pathogenic	LOH	N
MO_1222	Extraskeletal Myxoid Chondrosarcoma	PARK2	chr6:162206852	Missense	3b	NM_004562.2: c.823C>T, p.Arg275Trp	p.R275W	Link	Pathogenic		N
TP_2182	Intrahepatic Cholangiocarcinoma	PARK2	chr6:162206852	Missense	3b	NM_004562.2: c.823C>T, p.Arg275Trp	p.R275W	Link	Pathogenic	mut allele lost in tumor	N
TP_2259	Intrahepatic Cholangiocarcinoma	PARK2	chr6:162206852	Missense	3b	NM_004562.2: c.823C>T, p.Arg275Trp	p.R275W	Link	Pathogenic	mut allele lost in tumor	N
MO_1256	Adrenocortical Carcinoma	PMS2	chr7:6017218	Splice Donor	1	NM_000535.6: c.2445+1G>T		Link	Pathogenic	LOH	N
TP_2132	Glioblastoma Multiforme	PMS2	chr7:6017260	Stopgain	1	NM_000535.6: c.2404C>T, p.Arg802*	p.R802X	Link	Pathogenic		N
MO_1077	Poorly Differentiated Thyroid Cancer	POT1	chr7:124510987	Missense	1	NM_015450.2: c.233T>C, p.Ile78Thr	p.I78T		no report		N
TP_2479	Cutaneous Melanoma	POT1	chr7:124510987	Missense	1	NM_015450.2: c.233T>C, p.Ile78Thr	p.I78T		no report	LOH	Y
MO_1271	Breast Invasive Ductal Carcinoma (ER+Her2-)	RAD50	chr5:131911577	Frameshift	2	NM_005732.3: c.326_329delCAGA, p.Thr109fs	p.T109fs	Link	Pathogenic		N
MO_1811	Prostate Adenocarcinoma	RAD50	chr5:131924377	Splice Acceptor	2	NM_005732.3: c.1052-2A>C		Link	Likely pathogenic		N
MO_1298	Breast Invasive Ductal Carcinoma (ER-Her2-)	RAD51	chr15:41011016	Missense	2	NM_002875.4: c.449G>A, p.Arg150Gln	p.R150Q	Link	Pathogenic		N
MO_1814	Prostate Adenocarcinoma	RAD51C	chr17:56772369	Frameshift Stopgain	2	NM_002876.3: c.224dupA, p.Tyr75fs	p.Y75fs	Link	Pathogenic		N
TP_2183	Embryonal Rhabdomyosarcoma	RB1	chr13:48953730	Stopgain	1	NM_000321.2: c.1333C>T, p.Arg445*	p.R445X	Link	Pathogenic	LOH	N
MO_1168	Leiomyosarcoma	RB1	chr13:48953760	Stop Gain	1	NM_000321.2: c.1363C>T, p.Arg455*	p.R455X		Pathogenic		N
MO_1195	Breast Invasive Ductal Carcinoma (ER+Her2-)	SBDS	chr7:66459197	Splice Donor	3a	NM_016038.2: c.258+2T>C		Link	Pathogenic		N
MO_1553	Prostate Adenocarcinoma	SBDS	chr7:66459197	Splice Donor	3a	NM_016038.2: c.258+2T>C		Link	Pathogenic		N
MO_1667	Cutaneous Melanoma	SBDS	chr7:66459197	Splice Donor	3a	NM_016038.2: c.258+2T>C		Link	Pathogenic		N
TP_2016	Extrahepatic Cholangiocarcinoma	SBDS	chr7:66459197	Splice Donor	3a	NM_016038.2: c.258+2T>C		Link	Pathogenic		N
TP_2204	Breast Invasive Ductal Carcinoma (ER-Her2-)	SBDS	chr7:66459197	Splice Donor	3a	NM_016038.2: c.258+2T>C		Link	Pathogenic		N
TP_2519	Pancreatic Adenocarcinoma	SBDS	chr7:66459197	Splice Donor	3a	NM_016038.2: c.258+2T>C		Link	Pathogenic		N
MO_1649	Prostate Adenocarcinoma	SBDS	chr7:66459273	Stopgain	3a	NM_016038.2: c.183_184delTAinsCT, p.SerLys61*	p.SK61X	Link	Pathogenic		N
TP_2126	Conjunctival Melanoma	SBDS	chr7:66459273	Stopgain	3a	NM_016038.2: c.183_184delTAinsCT, p.SerLys61*	p.SK61X	Link	Pathogenic		N
TP_2452	Proximal-Type Epithelioid Sarcoma	SMARCB1		Deletion	2	NM_003073.4 c.(?_-239)_(1735_?)			no report	LOH	N
MO_1024	Osteoblastic Osteosarcoma	WRN	chr8:30938648	Stopgain	3b	NM_000553.4: c.1105C>T, p.Arg369*	p.R369X	Link	Pathogenic/Likely pathogenic	mut allele lost in tumor	N
MO_1475	Myxofibrosarcoma	XPC	chr3:14193876	Stopgain	3a	NM_004628.4: c.2074A>T, p.Lys692*	p.K692X		Pathogenic/Likely pathogenic		N
MO_1595	Intrahepatic Cholangiocarcinoma	XPC	chr3:14209830	Stopgain	3a	NM_004628.4: c.463C>T, p.Arg155*	p.R155X		Pathogenic		N
TP_2181	Breast Invasive Ductal Carcinoma (ER-Her2-)	XPC	chr3:14209830	Stopgain	3a	NM_004628.4: c.463C>T, p.Arg155*	p.R155X		Pathogenic	LOH	N
